# Supplementary material for: The importance of meal timing for maintenance of daily rhythms in the gut transcriptome and microbiota
Source: NPJ Biol Timing Sleep. 2026 Jun 22;3:29. doi: 10.1038/s44323-026-00089-x (PMC13287471; doi:10.1038/s44323-026-00089-x)
Supplement: Supplementary file 2 — Supplementary Data 1 [file 44323_2026_89_MOESM2_ESM.xlsx]

## Sheet: Same
Original_ID	Gene_Symbol	Category	Ad_lib_amp	Ad_lib_phase	IF_amp	IF_phase	weights	AL_ZT0_1	AL_ZT0_2	AL_ZT0_3	AL_ZT0_4	AL_ZT0_5	AL_ZT4_1	AL_ZT4_2	AL_ZT4_3	AL_ZT4_4	AL_ZT4_5	AL_ZT8_1	AL_ZT8_2	AL_ZT8_3	AL_ZT8_4	AL_ZT8_5	AL_ZT12_1	AL_ZT12_2	AL_ZT12_3	AL_ZT12_4	AL_ZT12_5	AL_ZT16_1	AL_ZT16_2	AL_ZT16_3	AL_ZT16_4	AL_ZT16_5	AL_ZT20_1	AL_ZT20_2	AL_ZT20_3	AL_ZT20_4	IF_ZT0_1	IF_ZT0_2	IF_ZT0_3	IF_ZT0_4	IF_ZT0_5	IF_ZT4_1	IF_ZT4_2	IF_ZT4_3	IF_ZT4_4	IF_ZT4_5	IF_ZT8_1	IF_ZT8_2	IF_ZT8_3
ENSMUSG00000000001.4	Gnai3	same	921.135	8.94622	921.135	8.94622	0.956178	3232.72	2848.65	2990.45	3097.8	2729.7	3227.26	3294.94	3266.24	3167.25	3199.47	3472.23	3813.3	3398.19	4324.33	4303.11	3570.11	4158.26	3360.73	3085.53	3734.21	3278.55	3375.26	3417.98	3459.44	3230.1	2514.95	3375.39	2768.67	2096.72	3438.29	3646.26	2573.64	3178.05	2999.28	3556.87	2999.8	3233.77	3085.06	3519.98	3611.8	4271.29	4285.71
ENSMUSG00000000028.15	Cdc45	same	109.156	18.98	109.156	18.98	0.976199	165.552	173.069	176.883	144.825	187.416	103.848	180.275	141	83.6757	129.112	98.0495	102.55	76.1718	53.1408	39.9401	96.5668	165.235	93.6931	146.864	108.724	175.452	253.567	188.549	216.719	263.385	156.817	219.613	130.769	193.801	170.256	92.7478	160.853	150.068	161.933	206.931	115.082	187.232	161.305	159.356	32.2483	68.2603	86.6713
ENSMUSG00000000058.6	Cav2	same	40.6205	3.51314	40.6205	3.51314	0.738357	249.219	90.9049	71.4502	175.238	52.3304	111.11	142.402	123.181	120.957	118.878	102.313	104.128	66.8446	197.064	140.659	96.5668	117.764	109.173	71.3734	88.7384	84.5358	90.1571	64.5715	83.7872	90.4881	72.5279	125.493	90.9321	48.4502	110.556	114.571	78.937	104.079	90.5214	130.406	95.2623	96.581	64.1842	123.525	66.9772	85.3254	87.5741
ENSMUSG00000000078.7	Klf6	same	3162.26	1.49205	3162.26	1.49205	0.719927	9942.04	6018.96	6961.17	7375.93	6885.71	8063.07	7854.83	6442.6	8090.86	7525.51	5261.64	6282.4	5213.88	5965.06	6006.65	3773.26	4331.71	3988.07	3869.26	3530.35	4593.64	3606.28	4178.2	4048.37	4590.66	5245.53	6551.47	8338.9	3886.04	5714.27	8858.32	8782.85	6594.52	6714.68	6087.67	6265.58	5472.92	4693.05	5547.29	5437.55	4969.95	4939.36
ENSMUSG00000000204.16	Slfn4	same	1123.86	5.8971	1123.86	5.8971	0.778529	818.861	1303.26	2405.78	1469.97	1225.51	721.123	1049.08	929.669	845.87	943.149	1736.12	1577.7	4850.12	557.978	2188.02	414.88	791.484	908.415	786.48	1216.75	790.33	462.76	439.947	517.225	620.49	1113.4	525.963	1680.08	800.263	618.377	1360.3	3252.8	1895.21	1557.97	804.298	779.361	665.901	649.443	654.397	2204.04	2251.59	2893.56
ENSMUSG00000000216.8	Scnn1g	same	90.2948	9.0298	90.2948	9.0298	0.825255	33.8225	27.0967	33.1111	11.586	23.1228	16.7028	9.84694	37.1867	4.14236	78.727	75.6687	108.861	278.26	141.709	175.389	72.2463	64.8158	94.5078	67.2557	123.914	27.1153	36.6263	13.7752	22.5581	27.4696	19.6021	10.1502	35.5068	5.84744	8.10744	45.4646	11.915	8.47158	8.04635	17.1792	24.9344	6.77761	35.4702	16.9728	53.3337	99.379	59.5865
ENSMUSG00000000266.11	Mid2	same	311.032	5.4751	311.032	5.4751	0.975568	986.194	1109.22	1273.03	1087.63	1258.36	1314.43	1417.96	1159.76	1402.6	1322.61	999.679	1254.27	1072.62	1155.81	1354.49	1021.46	1051.66	1085.21	1139.23	1112.83	1196.26	937.493	1089.11	1091.65	1064.85	880.136	1051	1025.37	751.813	1143.89	1211.18	960.648	1245.32	1304.51	1208.01	1233.93	925.144	814.97	1154.15	1449.93	1259.8	1378.62
ENSMUSG00000000275.16	Trim25	same	1110.26	5.00765	1110.26	5.00765	0.819558	3421.42	3005.11	3261.44	3526.49	3086.28	3139.39	3185.87	3064.03	3081.09	3101.84	3492.48	4090.97	4478.59	4231.34	4471.56	2308.3	2905.76	2365.95	2270.22	2809.25	2084.69	1867.94	2301.33	2217.14	2173.33	2532.6	2405.59	3277.88	2550.32	2830.23	4148.19	3604.29	3017.09	3647.01	2998.55	2206.38	2208.65	2404.37	2609.1	4160.03	3491.31	3866.8
ENSMUSG00000000290.13	Itgb2	same	48.9801	7.96882	48.9801	7.96882	0.925145	33.8225	72.5491	46.1813	76.7572	66.9343	41.3938	29.5408	37.9615	26.5111	33.8526	92.7207	168.814	116.589	77.497	114.611	33.6196	41.9934	40.7361	85.0991	62.3567	55.028	46.4873	40.4648	59.6178	17.7745	43.1247	37.8324	39.8369	62.6511	44.2224	120.027	75.9582	64.142	55.3186	60.908	39.6394	59.3041	32.9366	31.1169	147.598	132.505	100.214
ENSMUSG00000000296.8	Tpd52l1	same	81.112	23.3245	81.112	23.3245	0.947328	186.914	138.106	131.573	364.959	335.888	118.372	183.305	177.412	217.06	166.114	103.378	86.7734	79.2808	152.78	130.24	150.215	101.332	113.246	109.805	121.516	143.551	146.505	130.865	171.603	142.196	129.374	139.334	78.8078	143.68	208.582	174.584	251.705	239.625	114.66	98.3898	160.475	199.94	170.595	123.525	122.791	102.39	93.8939
ENSMUSG00000000326.13	Comt	same	417.705	12.8013	417.705	12.8013	0.705114	1879.82	1449.23	1394.15	1501.83	1272.97	1769.04	1462.65	1646.29	1525.22	1521.01	1821.38	1508.28	1668.01	2045.92	1545.51	2010.02	2108.8	2236.41	2008.06	1876.3	1819.12	2116.58	1954.36	1906.96	2082.84	1460.36	1766.13	1339.73	1694.09	1594.96	1780.39	1356.82	1322.78	1369.89	1832.71	1743.49	1817.25	1895.12	1764.23	1555.36	1668.36	1802.04
ENSMUSG00000000339.14	Rtca	same	252.956	11.1654	252.956	11.1654	0.978994	998.655	753.462	711.888	1045.64	816.598	763.243	716.555	823.531	751.424	714.841	1098.79	1101.23	1122.37	1180.17	1340.6	909.159	1126.52	1065.66	1007.46	1004.1	923.514	965.667	924.663	979.665	837.015	858.573	959.652	806.264	1054.21	791.581	1242.09	832.562	774.545	751.328	758.226	788.951	909.895	851.285	881.644	1062.95	1220.66	1218.81
ENSMUSG00000000355.13	Mcts1	same	142.579	23.2298	142.579	23.2298	0.617781	658.649	554.17	584.672	858.812	557.38	413.212	373.426	412.928	506.196	482.596	383.672	391.269	458.585	338.773	458.443	426.325	392.547	437.506	458.437	416.511	431.452	445.855	470.08	415.713	429.819	650.791	382.938	617.472	423.521	456.965	771.079	692.56	674.096	591.406	422.451	462.885	426.142	430.71	360.201	577.988	454.734	442.385
ENSMUSG00000000394.15	Gcg	same	485.651	21.5558	485.651	21.5558	0.916519	1514.89	919.538	1024.7	2252.03	1449.43	1088.58	1536.12	1175.26	1482.14	1135.24	780.133	318.695	775.709	896.751	557.425	1299	960.37	830.202	927.854	1082.45	1182.7	1314.32	979.764	1103.73	872.564	1121.24	1077.76	953.488	1367.46	1326.67	1060.23	1559.38	1316.73	1047.03	773.844	1380.34	997.156	1286.22	1164.52	321.242	713.722	422.522
ENSMUSG00000000440.12	Pparg	same	958.066	9.41393	958.066	9.41393	0.910318	1119.7	1506.05	1512.65	1729.21	1545.57	1845.29	2343.57	2080.13	2136.63	1843	2778.42	3046.54	2421.95	2205.34	2839.22	1891.99	2947.75	1947.19	1999.83	2215.26	1582.26	1906.68	1739.99	1777.25	1643.33	1352.55	2051.26	1197.71	1761.75	1880.19	1625.81	1410.44	1641.07	1665.59	1469.6	1867.53	2086.66	1884.14	1683.14	2751.02	3100.83	2780.7
ENSMUSG00000000441.17	Raf1	same	183.916	13.7142	183.916	13.7142	0.658779	2073.86	2143.26	2187.95	1629.28	2255.08	2248.34	2202.69	2294.73	2284.93	2222.46	2169.88	2306.6	2519.89	1846.64	2035.21	2311.17	2339.76	2326.85	2511.79	2269.62	2389.33	2277.88	2374.51	2296.9	2292.9	2422.82	2275.48	2285.43	2566.19	2237.65	2071.37	1897.47	1969.04	2120.21	2236.42	2262.64	2224.75	2375.66	2296.99	2170.56	2184.33	2139.7
ENSMUSG00000000486.13	Septin1	same	89.3938	7.72025	89.3938	7.72025	0.972636	64.0848	99.6458	93.2339	134.687	161.859	106.752	66.6562	88.3185	67.9347	70.8543	144.943	364.448	298.469	135.066	149.341	51.5023	105.896	105.914	123.531	87.9389	97.2959	80.2962	73.181	57.2008	58.1709	66.6472	37.8324	93.5301	99.4064	75.9152	125.482	141.491	73.8238	99.5735	103.856	111.885	119.455	76.0076	42.4321	177.365	198.758	204.039
ENSMUSG00000000530.16	Acvrl1	same	61.0662	9.88174	61.0662	9.88174	0.866402	72.9855	88.2827	72.3216	62.2747	85.1891	122.729	120.436	106.912	111.844	106.281	164.126	156.192	143.016	92.9964	105.928	125.894	127.806	145.021	153.727	139.103	84.5358	104.244	105.897	150.656	122.805	125.454	125.493	78.8078	135.326	107.608	101.841	70.0007	87.1363	104.603	103.856	119.557	123.691	124.99	122.582	140.156	269.026	235.638
ENSMUSG00000000532.11	Acvr1b	same	980.491	11.3956	980.491	11.3956	0.652297	2018.67	2549.71	2818.8	1623.49	2112.69	3485.79	2850.31	3296.45	3683.39	3266.38	3085.36	3016.56	3329.79	3033.45	2504.07	3761.1	3517.4	3428.35	3328.47	3942.06	3802.52	3413.29	3774.42	3929.13	3847.36	2950.12	3236.98	2955.73	2554.49	2864.88	2047.72	2018.11	2507.59	2747.83	2984.49	3068.21	3253.25	3085.91	3464.34	3529.94	3890.84	3906.53
ENSMUSG00000000538.18	Tom1l2	same	898.407	8.2898	898.407	8.2898	0.979212	1612.8	2119.66	2029.36	1745.14	2113.91	2221.47	2357.96	2151.41	2205.39	2246.08	2726.2	3448.85	3294.04	2287.27	2985.09	1992.85	2364.41	2388.77	2546.11	2319.99	2023.28	1760.88	1810.58	2151.88	1934.18	2040.58	1821.49	2351.24	2367.38	1898.62	2162.3	2162.57	1956.94	2225.82	1958.43	1859.21	1961.27	2226.18	2068.8	3552.27	3301.59	3288.09
ENSMUSG00000000544.14	Gpa33	same	2535.89	9.80434	2535.89	9.80434	0.770509	15828.9	14425	15284.3	9442.58	11963	17574.2	16303.5	16107.3	15603.4	15772.2	17835.4	16067.3	17320.5	20408.3	16234.8	15435.7	17723	17094.5	16905.9	15601.2	15773.9	16564.3	16018.9	16317.5	17575.7	13980.2	15061	14931	16157.3	15088.7	15456.1	12628.4	12308	15163.3	18120.9	16248.3	15447	16438.8	17515	15502.7	17439.5	17895.8
ENSMUSG00000000561.14	Wdr77	same	65.0035	19.999	65.0035	19.999	0.902013	270.58	249.989	258.789	333.097	267.737	254.899	294.651	309.89	217.888	218.861	234.466	246.121	189.652	141.709	218.802	324.035	205.402	257.452	258.042	270.212	291.09	306.393	302.194	307.757	247.227	327.356	278.668	265.868	318.268	332.405	390.995	375.323	268.67	262.512	352.173	294.098	292.285	385.105	328.141	209.614	216.827	246.471
ENSMUSG00000000567.5	Sox9	same	630.067	17.867	630.067	17.867	0.642285	752.996	1751.67	1555.35	1313.56	2057.92	2337.66	1839.86	2654.98	2877.28	2779.85	1478.2	1188.01	1215.64	1397.16	1076.65	2454.94	1599.4	1954.52	2034.14	2523.85	2721.89	2085.59	3104.6	2355.71	2818.06	1962.17	2275.48	1956.34	1967.24	2280.4	943.845	1347.89	2067.07	1913.02	2031.83	2435.26	2427.23	2136.66	2240.41	1031.94	1483.66	1361.46
ENSMUSG00000000628.10	Hk2	same	1133.26	1.08776	1133.26	1.08776	0.938996	5756.95	4213.09	5109.56	2803.81	3632.71	3298.43	3344.93	2518.63	2608.03	3229.38	2669.72	4061	3250.51	2785.46	3071.92	2296.14	2398.19	3010.4	2765.72	2843.62	3048.07	2549.05	2888.5	2802.04	2816.44	3845.94	2711.94	4246.09	2486	4149.54	4031.8	3580.46	4356.81	5117.48	3794.25	2886.64	2524.66	2987.1	3540.72	3326.53	3064.69	3283.58
ENSMUSG00000000631.20	Myo18a	same	1722.14	9.5031	1722.14	9.5031	0.880449	3405.39	6192.9	6075.01	3975.44	5252.52	6172.03	6411.12	5659.36	6327.04	5880.12	7026.53	8256.1	8781.52	5174.59	5916.35	5864.11	7169	6397.2	6268.51	6894.41	5813.03	5115.71	5774.41	5746.67	5821.94	6456.94	6076.26	6675.28	7118.84	5654.57	4242.75	5464.52	5224.55	6604.04	5673.81	5534.17	5823.66	6227.56	5881.09	8291.52	7845.92	8620.18
ENSMUSG00000000682.7	Cd52	same	76.0073	6.79888	76.0073	6.79888	0.657625	142.411	71.675	44.4386	189.721	59.6324	47.9297	37.1154	20.1428	25.6826	30.7035	101.247	354.982	198.979	192.635	220.539	30.043	58.4255	43.1803	80.9814	72.7495	60.6106	29.5828	34.4381	35.4484	27.4696	37.244	28.605	76.2097	72.6753	30.9557	192.77	126.597	43.5681	96.5562	53.0993	35.8033	50.8321	27.0249	17.9158	141.396	180.689	97.5052
ENSMUSG00000000693.10	Loxl3	same	15.3373	0.525745	15.3373	0.525745	0.961934	8.90067	15.7335	29.6257	23.172	53.5474	5.08345	13.6342	13.945	12.4271	11.809	14.9206	18.9324	15.5453	2.2142	1.73653	2.86124	5.47739	13.0356	5.49026	3.99722	3.98754	2.11306	8.60953	10.4734	1.61586	13.7215	1.84548	14.7223	10.8595	20.6371	16.3673	56.5963	33.8863	20.1159	4.68523	10.8689	15.2496	14.357	7.54348	8.68222	1.00383	8.12543
ENSMUSG00000000711.3	Rab5b	same	230.972	5.87732	230.972	5.87732	0.903413	2093.44	1367.07	1518.75	1775.55	1695.26	1676.81	1514.91	1578.89	1642.86	1603.67	1625.28	1678.67	1613.6	1957.35	1986.59	1537.2	1543.71	1620.48	1612.76	1530.94	1535.2	1432.65	1546.27	1432.44	1560.92	1352.55	1546.52	1432.4	1296.46	1565.47	1854.96	1355.33	1547.88	1480.53	1569.55	1522.28	1546.14	1325.07	1525.67	1818.31	1832.99	1650.37
ENSMUSG00000000751.13	Rpa1	same	253.637	17.504	253.637	17.504	0.971769	890.067	853.982	689.233	776.261	895.702	750.172	1041.5	859.943	859.954	784.121	716.188	656.323	732.182	810.397	607.784	899.144	794.222	903.527	829.029	868.996	950.629	1242.48	1011.62	1197.19	1202.2	844.852	1236.47	782.882	851.22	948.571	938.389	817.668	789.067	886.104	1001.08	771.05	1016.64	983.032	1084.38	587.911	813.101	756.568
ENSMUSG00000000787.12	Ddx3x	same	1606.97	8.16467	1606.97	8.16467	0.827964	4704.89	5761.1	5655.03	4485.23	4949.49	8352.83	7638.96	6821.44	7383.34	7342.08	6416.91	7907.43	5795.27	6939.3	7124.97	7589.43	7402.7	6828.19	5873.21	7877.73	7773.31	6249.72	7059.81	6641.74	6182.28	5761.07	7060.82	6702.99	3900.24	7592.99	5672.16	4152.38	5918.01	6195.69	8554.45	6555.84	6167.63	6168.44	6928.69	7557.26	8007.54	8256.34
ENSMUSG00000000804.14	Usp32	same	262.701	6.26457	262.701	6.26457	0.963977	840.223	962.369	1074.37	831.295	929.778	1057.36	1068.01	922.696	1092.75	1021.88	860.065	1172.23	973.133	1100.46	1081.86	844.065	932.983	882.344	819.422	837.818	858.916	766.335	955.657	804.84	801.466	891.897	729.889	973.406	644.053	821.8	860.19	831.072	952.448	933.376	1058.08	846.492	748.079	654.51	843.927	1169.62	1312	1212.5
ENSMUSG00000000826.16	Dnajc5	same	974.934	7.67313	974.934	7.67313	0.922979	2869.57	3006.86	2973.9	2392.51	2606.79	3601.26	3035.89	3055.51	2972.56	3256.94	3355	4777.27	4385.32	3498.44	4150.3	2911.31	3112.99	3236.08	3280.43	3639.87	3175.68	2719.5	2899.69	2970.42	3212.33	3146.14	2856.81	3162.7	2714.05	2977.64	3558.97	2600.45	2996.52	3347.28	3661.51	2838.69	3104.99	3172.9	3325.73	4224.52	4104.65	3757.56
ENSMUSG00000000838.17	Fmr1	same	227.117	6.14847	227.117	6.14847	0.666581	1182.01	1041.04	1187.64	1028.26	1013.75	1201.15	1206.63	1106.31	1258.45	1250.18	1033.78	1498.81	1179.89	1264.31	1540.3	1181.69	1121.04	1161.79	1084.33	1277.51	1181.91	983.98	1201.89	1062.65	1250.68	1178.09	1112.83	1273.05	718.399	1206.54	1607.63	1161.71	1262.27	1418.17	1213.47	1223.71	1102.21	932.36	1261.65	1382.95	1351.15	1212.5
ENSMUSG00000000884.17	Gnb1l	same	19.0906	18.2649	19.0906	18.2649	0.865199	55.1841	38.4598	41.8245	43.4475	35.2926	39.2152	46.2049	48.8076	38.1097	37.0017	58.6166	28.3986	26.4269	35.4272	39.9401	61.5166	38.3418	34.2183	57.6477	32.7772	66.9907	60.5743	65.4324	56.3952	50.0916	27.443	52.5963	39.8369	65.1571	68.5448	56.3761	32.7663	36.3068	43.2491	53.8801	50.5082	60.9985	58.2725	62.2337	14.8838	38.1455	33.4046
ENSMUSG00000000902.13	Smarcb1	same	343.126	17.0709	343.126	17.0709	0.970669	1233.63	1087.36	1022.96	1174.53	1094.07	932.45	1049.84	1172.93	1014.05	979.364	1201.11	892.977	1169	1140.31	960.299	1278.97	1292.67	1213.12	1242.17	1172.79	1352.57	1571.41	1410.24	1306.76	1396.1	1301.58	1258.62	1007.18	1432.62	1320.04	1238.46	1157.25	1113.41	1180.8	1121.33	1159.13	1257.25	1431.48	1279.56	803.726	985.759	910.951
ENSMUSG00000000934.9	Top1mt	same	53.4176	17.1045	53.4176	17.1045	0.848661	37.3828	171.321	144.643	118.756	141.17	167.028	148.462	137.126	183.921	147.219	181.178	123.06	87.0535	95.2106	109.401	170.959	150.628	162.13	127.649	152.694	160.299	214.827	173.051	180.465	156.738	170.539	214.076	174.07	188.789	159.201	94.5663	70.0007	146.437	147.852	208.493	170.066	176.218	240.691	180.101	90.5432	103.394	112.853
ENSMUSG00000000948.16	Gm38393	same	16.7944	1.2706	16.7944	1.2706	0.683895	26.702	13.1113	40.9532	41.9992	23.1228	37.0366	36.358	23.2417	36.4528	38.5762	11.7233	14.1993	18.6543	6.6426	13.8922	22.1746	19.1709	9.77667	5.49026	23.1839	26.3178	15.4958	19.8019	8.8621	11.311	25.4828	21.2231	79.6738	1.6707	24.3223	9.09292	41.7025	52.0397	44.2549	21.8644	20.459	22.8744	5.06717	23.5734	22.3257	24.0919	29.7933
ENSMUSG00000000983.13	Wfdc18	same	55.2807	23.7853	55.2807	23.7853	0.793982	128.17	55.0674	39.2105	334.546	109.529	49.3821	55.2944	63.5274	86.9895	61.4071	37.3014	11.0439	45.0813	79.7112	79.8802	40.7726	33.7773	37.4772	48.0398	47.9667	53.433	83.1136	71.4591	51.5613	40.3965	54.886	53.519	71.8796	37.5907	56.7521	109.115	174.257	96.8181	91.5272	34.3583	40.2787	47.4433	60.8061	49.0326	74.4191	35.134	24.3763
ENSMUSG00000001016.12	Ilf2	same	267.239	20.5911	267.239	20.5911	0.971808	1739.19	852.234	852.175	1359.91	1063.65	888.151	839.263	918.048	791.191	890.402	748.16	716.275	707.309	1129.24	804.012	970.675	884.599	886.418	883.932	947.342	952.224	1087.52	997.844	1045.73	979.211	1001.67	1069.46	921.445	954.803	1032.59	1169.35	1167.67	936.715	922.313	1011.23	961.574	979.365	1112.24	918.419	640.004	746.848	663.577
ENSMUSG00000001039.12	B9d1	same	41.3093	0.122674	41.3093	0.122674	0.717882	149.531	34.0894	79.2923	204.203	98.5759	45.0248	68.9286	54.2307	44.7375	49.598	31.9727	48.9087	41.9722	104.067	107.665	50.787	47.4708	38.292	31.569	31.1783	21.5327	60.5743	50.7962	41.0879	35.5489	39.2043	53.519	79.6738	51.7916	47.1706	180.04	123.618	79.8749	43.2491	47.6332	46.0328	56.7625	54.0499	44.318	37.2095	48.1838	30.6961
ENSMUSG00000001056.3	Nhp2	same	177.404	18.1814	177.404	18.1814	0.697935	861.585	402.08	390.362	884.88	461.238	381.259	502.194	533.785	415.893	458.191	536.075	293.452	362.205	781.613	543.533	605.152	570.562	549.123	543.536	543.622	611.688	825.501	600.084	665.463	601.1	395.963	620.083	413.957	686.656	640.488	683.787	612.134	464.727	553.186	671.549	510.836	668.442	720.383	535.587	288.994	394.505	436.968
ENSMUSG00000001082.12	Mfsd10	same	134.405	16.3435	134.405	16.3435	0.865307	250.999	383.724	306.713	199.858	384.568	427.01	398.423	403.631	368.67	445.595	474.261	274.52	404.177	236.919	173.653	516.454	428.15	398.399	451.574	432.5	465.745	512.064	484.716	473.72	541.313	395.963	446.607	325.623	433.546	448.121	223.686	253.194	314.659	306.767	473.989	430.279	555.764	499.961	469.582	162.482	301.149	253.694
ENSMUSG00000001089.14	Luzp1	same	1285.46	7.94407	1285.46	7.94407	0.974618	2517.11	3315.41	3467.95	3058.7	3143.48	3676.79	3504	3076.43	3449.76	3509.65	3453.05	4909.8	4372.88	3682.22	4369.1	3185.99	3535.66	3560.34	3366.9	3907.69	3000.22	2735	3068.44	2937.38	2756.66	2883.47	2966.62	3346.3	2545.31	3315.21	2887.91	2563.22	3144.17	3409.64	3256.23	3050.95	2789.84	2824.95	3504.89	4731.81	4364.65	4309.19
ENSMUSG00000001095.5	Slc13a2	same	1758.3	8.38516	1758.3	8.38516	0.875607	4039.12	3436.03	4486.55	2712.57	3711.81	4198.93	4102.39	3504.08	4104.25	3714.34	6316.73	6394.41	6160.59	5907.49	4961.26	3861.24	4826.5	4898.93	5694.77	5058.09	4212.44	3773.22	3594.48	4136.19	4039.65	4477.13	3485.2	4178.55	4977	3674.15	4264.58	4064.51	3820.68	5579.14	3809.87	4271.46	4335.98	5053.66	5299.3	6294.61	6098.26	6353.19
ENSMUSG00000001105.15	Ift20	same	321.009	23.2527	321.009	23.2527	0.73653	1678.67	755.21	693.59	1917.48	984.542	498.178	640.051	544.631	639.58	515.662	580.837	572.705	713.527	1062.82	918.623	519.315	606.165	633.039	619.027	601.982	639.601	730.413	637.105	597.789	762.686	803.687	554.568	672.897	813.629	711.244	1534.88	1273.42	1115.83	681.928	531.773	606.099	697.247	650.287	619.508	737.989	535.041	576.003
ENSMUSG00000001123.15	Lgals9	same	605.545	8.80501	605.545	8.80501	0.854045	1514.89	1876.66	1777.54	2480.85	2115.12	1750.16	2141.33	1633.12	1854.95	1387.17	3139.72	2295.55	2858.77	2902.82	2889.58	1585.13	2513.21	1531.68	1811.79	1876.3	1543.98	1877.1	1698.66	2105.96	1452.66	1240.81	1863.02	1810.85	2363.2	1636.97	2075	2055.34	2051.33	1927.1	1846.76	1515.89	1724.9	1650.21	1309.74	2665.44	2563.78	2483.67
ENSMUSG00000001156.9	Mxd1	same	7559.52	6.69627	7559.52	6.69627	0.9769	13824.5	7636.89	8756.14	9554.1	8049.15	9939.59	6973.15	7268.46	7388.31	9647.99	11865.1	22472.7	21713.6	15778.4	20999.8	4522.9	8678.02	9871.99	8725.4	9977.87	6546.74	5770.76	4487.29	5106.18	7227.74	8134.88	5776.36	8965.9	7502.26	5375.24	14541.4	12224.8	9525.69	12978.8	9194.76	7365.89	7168.17	8716.38	9298.28	17366.9	14686	14496.7
ENSMUSG00000001157.13	Gmcl1	same	119.401	19.5046	119.401	19.5046	0.916379	1046.72	767.447	842.59	887.777	743.579	714.588	707.465	670.136	764.679	741.608	707.662	654.745	730.627	854.681	696.347	811.876	850.822	787.837	749.421	780.258	864.498	760.701	817.044	922.464	838.631	788.006	809.245	772.49	744.295	825.485	1100.24	811.71	803.59	808.658	766.035	759.541	730.288	667.178	809.038	724.345	644.458	732.192
ENSMUSG00000001228.14	Uhrf1	same	522.321	18.396	522.321	18.396	0.972715	336.445	796.292	749.356	534.404	1241.33	506.166	1307.37	824.306	790.362	672.329	408.184	209.834	391.741	365.343	234.431	796.14	885.512	600.45	730.205	753.077	922.716	1484.07	1137.32	1023.17	1137.57	878.175	1349.97	770.758	857.067	896.241	312.796	682.134	776.965	956.509	1170.53	723.099	1027.66	1048.9	1094.75	137.675	368.405	476.692
ENSMUSG00000001280.13	Sp1	same	337.385	3.4986	337.385	3.4986	0.813296	1708.93	2066.34	2445.86	1981.2	2347.57	2911.36	2445.07	2266.84	2357.83	2527.14	2020.67	2330.26	1873.2	2205.34	1877.19	2278.98	2207.39	1944.74	1901	1913.07	1949.11	1930.63	2200.6	1924.69	1914.79	2073.91	2109.39	2307.94	1526.18	2457.29	1889.51	1717.25	2277.65	2564.77	2493.32	2368.13	1991.77	2086.83	2391.28	1926.21	2084.95	2058.44
ENSMUSG00000001281.10	Itgb7	same	68.616	8.36734	68.616	8.36734	0.974132	53.404	66.4305	60.9941	97.0327	85.1891	48.6559	27.2685	53.4559	40.5951	57.4707	93.7865	283.986	186.543	64.2118	140.659	41.488	81.248	37.4772	85.0991	111.922	77.3583	59.87	38.7429	65.2573	59.7868	41.1645	20.3003	45.899	63.4865	56.0151	105.478	77.4476	50.8295	75.4345	55.4419	96.541	71.1649	41.3819	40.5462	157.52	138.528	102.019
ENSMUSG00000001285.12	Myg1	same	118.854	21.6991	118.854	21.6991	0.79659	881.166	458.021	426.087	703.849	445.417	351.484	368.882	340.104	339.673	328.292	397.527	336.05	362.205	442.84	406.347	373.392	419.021	440.765	392.554	342.162	444.212	443.038	360.739	411.685	397.501	388.122	370.942	365.46	481.16	406.109	676.513	641.921	463.517	376.167	388.093	356.115	425.295	455.201	404.519	368.374	301.149	353.005
ENSMUSG00000001300.16	Efnb2	same	654.126	6.65032	654.126	6.65032	0.962219	2458.36	2300.59	2736.02	1745.14	2158.93	2747.24	3157.08	2538	2928.65	2960.14	2565.27	3141.2	2843.23	3522.79	2978.14	1963.52	2527.82	2542.75	2469.25	2618.98	2401.3	1889.78	2288.41	2322.68	2856.84	2234.64	2348.38	2500.2	1920.47	2309.88	2660.59	2442.58	2522.11	2757.89	2346.52	2213.41	1978.22	1979.58	2672.28	2755.99	3102.83	3213.16
ENSMUSG00000001305.5	Rrp15	same	52.0993	16.0606	52.0993	16.0606	0.779884	112.148	116.253	110.661	154.963	169.161	137.253	155.279	209.95	135.041	166.901	148.14	102.55	113.48	154.994	109.401	237.483	186.231	153.983	219.61	174.279	157.109	210.601	190.271	205.44	156.738	168.578	177.166	119.511	185.447	219.638	87.292	126.597	182.744	192.107	230.357	228.885	154.191	227.178	191.416	81.861	124.475	119.173
ENSMUSG00000001323.17	Srr	same	246.062	7.83168	246.062	7.83168	0.955121	891.847	850.486	846.075	1026.81	793.475	925.914	858.199	741.411	811.074	750.268	999.679	1276.36	1069.51	1164.67	1184.31	700.288	1016.06	853.014	899.03	890.581	732.91	717.735	752.473	698.495	618.874	823.289	791.713	872.948	862.079	695.766	920.203	656.815	830.215	713.107	787.899	837.541	708.261	695.047	760.949	1241.56	1147.38	1043.67
ENSMUSG00000001380.7	Hars	same	173.698	15.6949	173.698	15.6949	0.922657	592.784	763.951	635.21	644.471	690.032	752.35	837.748	889.383	725.741	747.119	820.632	724.164	603.156	668.688	656.407	844.781	901.944	826.128	951.188	769.066	871.676	1047.37	821.349	980.471	788.539	737.04	812.013	600.152	918.047	868.971	647.416	557.027	674.096	767.42	885.508	831.148	859.063	934.893	846.756	611.477	642.45	743.026
ENSMUSG00000001416.13	Cct3	same	821.173	17.7024	821.173	17.7024	0.957942	4160.17	2558.45	2247.2	3716.21	2584.88	2092.2	2551.87	2359.03	2224.45	2158.69	2401.15	1762.29	1944.71	3057.81	2250.54	2566.53	2753.3	2395.28	2666.89	2560.62	3229.11	3873.23	3076.18	3668.1	3180.01	2040.58	2854.04	1809.12	2728.25	3032.18	2775.16	2762.79	2378.09	2294.21	2669.8	2400.74	2568.72	2964.3	2586.47	1685.59	2044.8	1987.12
ENSMUSG00000001424.14	Snd1	same	877.198	17.0622	877.198	17.0622	0.93923	1226.51	2158.99	1828.08	1228.12	2433.97	2530.1	2941.96	2563.56	2886.4	2239.78	2083.55	1454.64	1584.06	1713.79	1337.13	2809.74	2369.89	2178.57	2231.79	1921.07	3173.28	3592.2	3133.01	3279.78	3490.26	1872	2770.07	2001.37	2808.44	2687.99	1253	1531.08	1625.33	2327.41	2811.14	2325.3	2683.93	2788.63	3001.36	1165.9	1896.23	1975.38
ENSMUSG00000001444.2	Tbx21	same	19.2653	8.7119	19.2653	8.7119	0.817763	12.4609	6.99269	13.0702	46.344	15.8208	10.1669	7.57457	6.97251	4.97083	12.5963	18.1178	33.1317	57.5175	22.142	36.4671	9.29902	19.1709	21.9975	30.1964	28.78	15.1526	10.5653	10.3314	6.44517	6.46344	3.92043	7.38194	19.0524	30.0725	8.84448	20.0044	23.83	15.7329	19.1101	24.9879	14.0656	26.2633	19.4242	16.9728	59.5352	48.1838	39.7243
ENSMUSG00000001473.7	Tubb6	same	11.4665	22.8952	11.4665	22.8952	0.643176	58.7444	20.9781	31.3684	13.0342	35.2926	10.8931	16.6641	11.6209	16.5694	10.2345	6.39453	22.0878	17.0998	19.9278	20.8383	2.86124	8.21609	14.665	17.8433	11.9917	22.3302	11.974	3.44381	15.3073	11.311	27.443	15.6866	22.5165	15.0363	14.7408	36.3717	32.7663	13.3125	15.0869	13.2748	17.2623	6.77761	5.9117	10.3723	16.1241	17.0651	9.02826
ENSMUSG00000001507.16	Itga3	same	751.562	10.9554	751.562	10.9554	0.870196	2504.65	3207.9	3389.53	1881.28	2515.51	3549.7	3555.5	3480.06	4004	3646.63	3848.44	3623.97	3685.78	3327.94	2900	3922.76	4511.55	3985.62	3723.77	4189.89	3688.47	3173.11	3693.49	3697.91	3973.4	3667.56	3514.72	3335.91	3648.8	3593.07	2435.08	2627.26	2927.54	3281.9	3508.46	3442.23	3530.29	3335.04	3780.23	3274.44	3865.74	4022.99
ENSMUSG00000001517.14	Foxm1	same	218.828	21.2553	218.828	21.2553	0.979582	240.318	362.746	488.824	241.858	463.672	361.651	480.985	396.659	319.79	388.911	249.387	118.327	231.624	117.353	152.814	302.576	276.608	215.901	258.042	271.012	283.913	328.933	349.547	397.989	357.105	550.82	574.868	433.01	428.534	471.706	158.217	281.492	478.039	541.117	541.144	304.328	552.376	455.201	431.864	94.2641	214.819	219.387
ENSMUSG00000001524.14	Gtf2h4	same	53.8929	16.6247	53.8929	16.6247	0.637304	165.552	298.937	229.164	291.098	237.312	191.719	261.323	299.818	203.804	215.712	300.543	250.854	217.634	252.419	218.802	283.263	303.083	287.597	295.102	236.636	256	333.863	275.505	298.895	266.617	258.748	244.527	216.505	284.018	298.501	238.234	208.513	171.852	251.448	256.126	264.689	259.244	324.299	256.478	142.637	185.708	194.108
ENSMUSG00000001525.10	Tubb5	same	1933.6	18.9893	1933.6	18.9893	0.965963	4072.94	3474.49	3711.93	3607.59	4681.75	3037.72	4134.96	3415.76	2829.23	3108.14	2617.5	1755.98	2022.44	2371.41	1946.65	3184.56	3132.16	3015.29	3150.04	3137.02	3969.99	5240.38	4087.8	4903.97	4799.1	3465.66	5545.68	3195.61	4447.39	4261.57	3249.81	3059.18	3408	3694.28	4601.68	3279.84	4559.64	4468.4	4464.8	1804.66	2490.5	2536.04
ENSMUSG00000001542.7	Ell2	same	378.962	8.01756	378.962	8.01756	0.92519	1390.28	1152.92	1238.18	1380.18	1262.02	1135.79	1160.42	1108.63	1312.3	1236.8	1013.53	1647.12	1475.25	1543.3	1651.44	1158.8	1293.58	1213.94	1213.35	1456.59	1338.22	1075.55	1226	1159.32	1106.86	964.425	1150.66	1189.91	745.966	1047.33	1282.1	948.733	1163.03	1132.52	1097.12	1109.9	893.798	855.508	1080.6	1700.48	1743.65	1694.6
ENSMUSG00000001576.15	Ergic1	same	670.712	21.5454	670.712	21.5454	0.631677	1806.84	2762.11	2713.37	2088.37	3321.16	3007.95	3431.28	3040.02	3131.62	2980.6	2452.3	1487.77	1767.5	2176.56	1533.35	2521.47	2308.72	2347.22	2334.73	2135.32	2713.92	2870.94	2719.75	2692.47	2556.29	2250.32	2830.97	2136.47	2559.51	3239.29	1884.05	2232.58	2454.34	2458.16	2882.98	2978.71	2908.44	2900.96	3055.11	1377.99	1744.65	1929.34
ENSMUSG00000001588.12	Acap1	same	97.1863	7.12624	97.1863	7.12624	0.783443	32.0424	125.868	92.3625	170.893	147.255	48.6559	46.2049	60.4285	40.5951	63.7689	102.313	482.776	415.058	59.7834	128.503	22.8899	52.9481	35.8478	111.178	87.1395	77.3583	34.5133	38.7429	46.7275	51.7075	96.0504	34.1415	87.468	87.7115	50.1187	50.9203	92.3413	72.6136	114.66	57.7845	77.3607	89.8034	55.7389	31.1169	233.18	194.743	137.23
ENSMUSG00000001604.14	Tcea3	same	236.193	4.4836	236.193	4.4836	0.814849	1285.26	1130.19	1125.78	1257.08	1202.38	1430.63	1215.72	1324	1266.73	1252.55	1379.09	1320.53	1158.12	1337.38	1311.08	1205.3	1084.52	1196.01	1148.84	1128.02	941.059	978.346	926.385	1031.23	956.589	1056.55	1106.37	853.895	1473.55	1174.11	1373.03	1195.97	1061.37	1038.98	1185.36	1479.44	1286.05	1534.51	1240.9	1172.1	1261.81	1233.26
ENSMUSG00000001670.13	Tat	same	477.027	6.71906	477.027	6.71906	0.974819	576.763	553.296	837.362	599.575	620.663	705.873	541.582	589.565	568.332	567.622	966.64	1380.49	1459.7	659.832	1100.96	342.633	601.601	540.976	838.637	495.656	406.729	533.899	402.065	491.444	463.752	609.626	374.633	547.324	605.627	496.028	683.787	933.839	548.232	872.023	508.347	500.607	581.18	663.8	518.614	1402.8	1056.03	1027.42
ENSMUSG00000001674.11	Ddx18	same	88.0527	16.9118	88.0527	16.9118	0.692591	306.183	347.886	300.614	283.857	312.766	344.948	366.609	401.307	329.732	353.484	394.33	309.229	240.952	287.846	251.796	385.552	386.156	385.364	328.043	414.912	404.336	401.481	403.787	405.24	366.8	341.077	401.393	276.26	369.224	448.858	340.075	253.194	280.772	409.358	441.192	422.607	392.254	439.155	354.544	210.854	234.896	239.249
ENSMUSG00000001739.14	Cldn15	same	1518.39	15.4483	1518.39	15.4483	0.976853	1824.64	2739.39	2984.35	2421.47	3661.91	2840.2	2966.2	2782.03	3358.62	2729.46	3000.1	1596.63	2313.13	2530.83	1838.98	4140.21	4087.05	3447.9	3583.77	3622.28	3608.72	4226.82	4099	4803.26	3401.38	2281.69	4170.79	2205.75	3580.3	3583.49	1885.87	2534.92	2814.99	3223.57	2076.34	3461.41	3500.64	3460.88	3204.09	1747.61	3064.69	2595.62
ENSMUSG00000001741.12	Il16	same	32.8665	7.30015	32.8665	7.30015	0.766274	42.7232	60.3119	29.6257	95.5844	53.5474	22.5124	21.2088	31.7637	18.2264	37.0017	62.8796	162.503	111.926	33.213	81.6168	15.7368	31.9515	26.8858	42.5495	40.7717	19.9377	21.1306	18.08	28.1976	19.3903	29.4032	19.3776	29.4447	50.1209	25.0594	67.2876	38.7238	30.2557	41.2375	24.9879	33.8853	37.2769	15.2015	7.54348	76.8997	64.245	79.4487
ENSMUSG00000001755.12	Coasy	same	174.646	16.7389	174.646	16.7389	0.914532	626.607	705.387	725.83	611.161	655.956	811.173	757.457	835.152	756.395	634.54	803.58	555.35	614.038	743.971	538.323	794.709	934.809	761.765	701.381	656.344	760.025	960.737	816.183	913.602	806.314	633.149	821.24	719.662	902.176	720.088	689.243	685.113	654.732	720.148	709.812	680.263	812.466	841.151	774.15	543.259	683.607	798.098
ENSMUSG00000001763.14	Tspan33	same	188.035	17.8519	188.035	17.8519	0.807863	480.636	436.169	400.818	238.961	369.964	630.348	512.799	704.999	505.368	610.921	456.143	345.516	317.123	360.915	286.527	684.551	400.763	658.296	656.086	537.227	682.667	652.23	582.865	603.429	793.387	701.756	603.473	527.406	618.993	527.721	481.925	405.11	392.113	422.433	759.788	641.263	724.357	729.673	664.769	276.591	254.972	324.114
ENSMUSG00000001783.3	Rtcb	same	510.981	13.4793	510.981	13.4793	0.726578	2778.79	2688.69	2308.19	2243.34	2401.12	3332.56	2991.96	3057.06	3020.61	3023.12	3159.97	2955.03	2851	3259.3	2920.84	3352.66	3102.03	3680.1	3439.65	3021.1	2997.83	3361.17	3164.86	3371.63	3049.13	2742.34	2840.2	2459.5	3559.42	3065.35	2867.91	1960.02	2332.11	2672.39	3646.67	3309.89	3219.37	3605.29	3276.7	2716.3	2725.39	2787.93
ENSMUSG00000001785.13	Pwp1	same	101.713	17.6739	101.713	17.6739	0.695825	747.656	450.154	393.848	527.163	496.531	495.999	467.351	532.235	443.232	473.149	462.538	339.205	346.659	422.912	359.461	612.305	512.136	540.161	487.261	566.007	525.558	606.447	572.534	589.733	479.91	450.849	568.409	434.742	456.935	595.529	487.38	448.302	467.147	471.717	641.876	576.049	550.681	633.397	539.359	395.661	344.313	398.146
ENSMUSG00000001829.17	Clpb	same	196.954	16.9489	196.954	16.9489	0.664869	712.053	808.529	751.97	573.507	685.164	697.885	862.744	788.669	714.143	697.521	798.251	504.864	632.692	701.901	500.12	850.503	840.78	759.321	713.734	692.319	750.455	912.841	872.145	872.514	783.692	695.876	892.291	597.554	799.428	792.318	463.739	506.388	532.5	601.464	751.979	792.148	768.412	747.408	815.639	386.979	613.339	591.351
ENSMUSG00000001847.14	Rac1	same	2915.31	9.15194	2915.31	9.15194	0.607462	11378.6	7697.2	7431.7	8404.19	7513.68	9020.94	8794.08	8783.82	8291.35	8525.35	11356.7	12733.6	11248.6	14352.4	13239.3	9784.72	11604.8	10375.5	10809	10183.3	8971.16	10002.5	9030.53	9360.8	9679	7215.54	8486.46	7294.48	8550.62	8901.24	12817.4	8440.3	7822.9	8206.27	9700.77	9603.59	9452.23	9559.22	10074.3	11611.9	11407.5	11168.9
ENSMUSG00000001910.5	Nacc1	same	492.445	16.0132	492.445	16.0132	0.819653	2029.35	2964.03	2760.42	2238.99	2900.08	3062.41	3119.21	3027.62	2879.77	2827.87	3114.14	2641.07	2541.65	2229.7	2233.17	2913.46	3238.97	3159.49	3038.86	2900.39	3448.42	3282.28	3337.91	3249.97	3367.45	3008.93	3500.88	2804.17	3401.54	3405.86	2089.55	1973.42	2732.69	2928.87	3437.4	3116.8	3213.44	3172.05	3287.07	2557.53	2847.86	3000.09
ENSMUSG00000001943.8	Vsig2	same	252.638	15.011	252.638	15.011	0.921442	94.3471	245.618	193.438	172.342	258.001	326.793	309.043	261.082	342.159	223.585	209.954	268.209	362.205	228.063	213.593	416.31	480.185	290.041	550.399	294.995	326.978	490.229	494.187	560.729	279.544	194.061	410.62	240.753	357.529	336.09	249.146	268.088	167.011	309.784	218.644	303.049	355.825	373.282	362.087	200.931	276.053	298.835
ENSMUSG00000002006.12	Pdzd4	same	21.2535	16.149	21.2535	16.149	0.7265	8.90067	23.6003	27.0117	33.3097	55.9814	23.9648	28.7834	20.1428	31.4819	25.1926	27.7096	18.9324	26.4269	11.071	13.8922	32.1889	43.8192	21.1828	45.2947	25.5822	34.2928	43.6699	41.3257	63.646	17.7745	35.2838	35.0642	29.4447	55.9683	24.3223	20.0044	32.7663	29.0454	29.168	15.6174	26.2131	30.4993	16.046	23.5734	26.0467	38.1455	34.3074
ENSMUSG00000002010.17	Idh3g	same	691.67	13.8047	691.67	13.8047	0.717688	2960.36	2574.18	2485.07	2573.54	2342.7	3015.94	2810.92	3041.57	2879.77	2709	3497.81	3223.24	2882.09	3702.14	3139.64	3522.9	3679.9	3407.98	3290.04	3093.85	3060.04	3726.73	3199.3	3350.68	3663.15	2707.05	3115.18	2402.34	3289.6	3092.62	2927.92	2098.53	2357.52	2644.23	3114.12	3194.8	3541.3	3536.89	3365.34	2500.48	2930.17	2830.36
ENSMUSG00000002028.13	Kmt2a	same	407.566	1.85787	407.566	1.85787	0.972474	973.733	1542.76	1750.53	1342.53	1655.1	1164.84	1172.54	1042	1539.3	1639.1	868.591	1282.67	1321.35	839.182	1180.84	984.981	892.815	1086.02	967.659	1056.87	1172.34	736.753	1219.11	880.571	1027.69	1450.56	688.365	1313.75	944.779	1269.18	1054.78	1295.76	1649.54	1863.74	1282.19	1143.79	1119.15	1050.59	1405.92	1420.16	1108.23	1077.07
ENSMUSG00000002033.14	Cd3g	same	104.918	7.16588	104.918	7.16588	0.818059	169.113	127.617	104.561	320.063	178.897	56.6441	61.354	66.6262	38.1097	68.4925	141.746	337.627	253.388	321.059	349.042	47.2104	114.112	98.5814	122.158	121.516	94.9034	122.557	59.4057	87.0097	42.0123	145.056	43.3689	56.2913	114.443	77.3892	263.695	177.236	142.807	124.718	64.0315	97.8197	116.067	70.9404	39.6033	318.762	285.087	243.763
ENSMUSG00000002055.9	Spag5	same	189.563	21.8287	189.563	21.8287	0.93041	302.623	295.441	471.397	228.823	369.964	290.483	457.504	327.708	245.228	319.632	206.757	108.861	147.68	119.567	100.719	252.504	229.138	174.351	155.1	171.881	196.984	260.61	196.297	337.566	231.068	486.133	453.066	376.719	301.561	374.417	165.491	293.407	376.38	395.277	399.025	250.623	433.767	355.547	295.139	59.5352	216.827	149.869
ENSMUSG00000002107.18	Celf2	same	59.0007	6.85903	59.0007	6.85903	0.893863	72.9855	139.854	129.83	178.135	211.756	110.383	126.495	133.252	141.669	109.431	147.074	230.344	166.334	81.9254	227.485	111.588	127.806	86.3606	160.59	128.711	102.879	88.7484	116.229	88.621	48.4758	101.931	135.643	66.6835	97.7357	116.452	114.571	141.491	141.596	147.852	99.9515	118.918	155.885	126.679	64.1196	253.025	229.877	170.634
ENSMUSG00000002227.15	Mov10	same	273.989	7.18541	273.989	7.18541	0.933197	651.529	553.296	693.59	443.164	707.069	859.103	492.347	544.631	680.175	585.729	793.988	1016.04	1151.9	761.685	711.976	577.97	732.145	598.821	627.262	605.18	472.125	443.742	507.101	521.253	445.977	635.109	458.603	670.299	949.791	425.272	763.805	686.603	513.136	783.513	616.108	514.672	737.913	592.859	560.103	1133.65	1041.97	925.396
ENSMUSG00000002257.8	Def6	same	24.2393	8.18835	24.2393	8.18835	0.918698	17.8013	45.4525	27.0117	41.9992	14.6038	21.7862	36.358	20.1428	19.8833	24.4054	51.1563	93.0842	105.708	22.142	48.6228	25.7511	34.6902	16.2944	30.1964	35.1756	22.3302	23.2436	21.5238	27.392	8.0793	35.2838	18.4548	12.1243	39.2614	23.5853	18.1858	22.3406	19.3636	33.1912	22.6453	26.8525	45.7489	18.5796	28.2881	50.853	60.2297	51.4611
ENSMUSG00000002280.11	Ciao3	same	83.7342	19.0465	83.7342	19.0465	0.797162	788.599	583.015	503.637	643.023	473.408	437.903	428.721	445.466	434.119	411.742	490.248	465.421	497.448	542.479	515.749	638.771	572.388	537.717	522.947	584.394	540.71	531.082	492.465	540.588	487.99	635.109	544.418	536.932	600.615	504.873	636.504	560.006	576.068	567.267	426.356	505.082	502.391	567.523	516.728	404.344	469.792	461.344
ENSMUSG00000002297.16	Dbf4	same	105.246	21.4988	105.246	21.4988	0.958644	307.963	314.671	356.38	321.511	419.86	324.614	376.456	328.483	273.396	329.866	312.266	164.081	248.724	192.635	178.862	317.597	269.305	277.82	193.532	272.611	314.218	321.889	264.312	331.12	340.946	360.679	483.517	336.016	253.946	405.372	238.234	312.769	411.477	381.196	364.667	280.033	349.894	335.278	308.34	193.49	275.049	210.358
ENSMUSG00000002307.16	Daxx	same	114.466	11.986	114.466	11.986	0.943537	411.211	644.201	549.818	512.68	498.965	642.693	580.97	628.301	594.843	584.154	749.226	840.913	708.864	553.55	652.934	776.111	619.859	681.108	587.458	717.901	655.551	563.482	637.105	641.294	636.649	627.268	685.597	608.812	811.958	639.014	636.504	479.579	456.255	663.824	714.497	654.049	583.722	733.896	602.536	622.639	735.806	726.775
ENSMUSG00000002308.16	Cd320	same	153.655	21.515	153.655	21.515	0.722896	952.371	292.819	295.386	757.434	296.945	334.055	323.434	322.285	333.874	318.057	245.124	143.571	203.643	653.189	265.689	346.21	284.825	338.924	329.416	270.212	330.966	407.82	303.916	358.512	353.873	335.196	382.938	318.695	338.316	400.95	496.473	421.494	338.863	292.686	352.954	335.656	277.035	410.441	380.003	124.032	158.605	183.274
ENSMUSG00000002319.16	Ipo4	same	74.8161	18.0079	74.8161	18.0079	0.633085	138.85	285.826	237.877	105.722	311.549	212.779	249.961	311.439	253.512	255.863	209.954	249.276	149.235	123.995	158.024	315.452	268.392	284.338	359.612	306.987	311.028	329.637	269.478	268.28	328.019	274.43	310.041	237.289	295.713	325.772	198.226	227.875	292.875	314.813	308.444	271.082	274.493	356.391	312.112	125.272	208.796	211.261
ENSMUSG00000002325.15	Irf9	same	207.376	7.04345	207.376	7.04345	0.973718	532.26	615.356	712.76	638.678	547.644	570.072	638.537	585.691	652.007	680.201	867.525	739.941	1012	794.898	908.204	585.839	697.455	578.453	621.772	745.082	526.355	495.16	598.362	580.065	557.472	623.348	439.225	852.163	548.824	557.94	461.92	630.006	572.437	774.461	801.955	515.312	567.625	570.057	575.19	728.066	667.546	545.307
ENSMUSG00000002342.17	Tmem161a	same	124.013	17.261	124.013	17.261	0.91272	429.012	706.261	709.274	417.096	547.644	586.775	604.451	567.873	660.292	551.089	671.426	504.864	522.321	498.195	409.82	603.721	573.301	563.788	621.772	582.795	697.022	649.413	612.998	637.266	651.191	627.268	730.812	644.319	781.886	641.225	447.372	494.473	540.971	528.042	549.733	600.345	587.958	661.266	620.451	435.351	543.071	523.639
ENSMUSG00000002343.11	Armc6	same	50.0681	18.5312	50.0681	18.5312	0.933543	243.878	141.602	135.93	183.928	121.699	115.467	121.951	124.731	112.672	160.603	146.009	99.395	68.3991	188.207	168.443	178.112	150.628	179.239	170.198	133.507	172.262	171.862	207.49	179.659	179.36	174.459	163.325	127.305	187.953	163.623	147.305	214.47	141.596	153.886	160.86	159.836	116.914	184.107	138.611	78.14	88.3369	75.8374
ENSMUSG00000002393.14	Nr2f6	same	465.876	16.0624	465.876	16.0624	0.949676	2743.19	2436.08	2195.79	1879.83	2028.72	2058.07	1951.97	2063.09	2091.06	2160.27	2281.78	1938.99	2055.08	2096.85	1712.22	2508.59	2486.74	2893.08	2577.68	2448.7	2440.37	2530.74	2563.06	2420.97	2637.08	2191.52	2517.24	2164.18	2902	2657.03	2624.22	2560.24	2044.07	1998.51	2499.57	2250.49	2369.62	2452.51	2354.51	1933.66	2191.36	2318.46
ENSMUSG00000002413.15	Braf	same	99.167	2.60751	99.167	2.60751	0.603908	361.367	615.356	662.222	621.299	671.777	602.026	626.417	582.592	609.755	598.325	516.891	654.745	604.711	447.268	564.371	519.315	475.62	471.724	443.339	472.472	600.523	463.464	583.726	477.748	500.916	580.223	505.663	641.721	396.79	532.143	356.442	516.814	695.88	708.079	521.622	469.918	510.015	448.445	553.503	677.213	529.018	623.853
ENSMUSG00000002477.5	Snrpd1	same	186.511	20.1713	186.511	20.1713	0.63047	909.648	441.413	406.046	1370.04	604.842	383.437	451.445	469.483	395.181	413.317	422.039	353.404	343.55	588.977	611.258	444.923	429.975	452.171	516.085	458.881	507.215	688.152	549.288	659.018	534.849	425.366	534.268	386.245	649.901	582.999	774.717	671.709	629.318	525.024	593.462	427.722	518.487	609.75	559.161	410.545	334.275	358.422
ENSMUSG00000002565.16	Scin	same	1520.39	5.50601	1520.39	5.50601	0.684809	5076.94	2983.26	3287.58	3998.62	2554.46	4205.46	4184.19	3968.14	3385.96	4152.85	4033.89	4474.35	3671.79	6022.62	5678.44	3490.71	3734.67	3224.67	3512.39	3536.74	2927.65	2867.42	2862.67	2686.02	2094.15	2595.32	2705.48	3217.26	1699.1	2752.85	4404.61	3367.48	4143.81	5780.29	3992.6	2942.9	2512.8	2035.31	3401.17	3825.14	4168.9	4022.99
ENSMUSG00000002617.14	Zfp40	same	19.3742	22.9113	19.3742	22.9113	0.626619	85.4464	80.4159	101.947	121.653	110.746	81.3352	106.801	106.137	102.731	114.941	62.8796	74.1518	93.2716	70.8544	64.2515	116.595	75.7706	66.8072	91.9619	86.34	96.4984	86.6353	86.0953	88.621	61.4027	115.653	83.0468	99.5923	87.7115	112.767	43.646	123.618	93.1874	95.5504	93.7046	95.9017	88.109	86.1419	75.4348	89.3029	77.2948	74.0317
ENSMUSG00000002658.9	Gtf2f1	same	224.93	14.2149	224.93	14.2149	0.870595	1037.82	1135.44	1016.86	1009.43	1060	1002.17	915.766	983.124	941.972	975.427	1224.55	1221.14	1210.98	1058.39	1028.02	1100.86	1144.78	1239.19	1099.42	1238.34	1199.45	1274.17	1127.85	1217.33	1417.11	1201.61	1158.96	1039.22	1518.66	1232.33	1165.71	923.413	931.874	1067.15	1166.62	1119.49	1218.28	1308.18	1117.38	1085.28	1207.61	1388.55
ENSMUSG00000002660.8	Clpp	same	184.483	17.5549	184.483	17.5549	0.857517	1101.9	758.707	656.122	1015.22	679.079	581.692	576.425	641.471	676.861	591.24	668.229	656.323	564.293	952.106	739.761	692.42	687.413	761.765	791.97	688.322	717.757	945.241	812.739	788.727	953.357	801.727	800.017	656.443	922.224	789.37	1152.98	826.604	570.017	614.54	659.055	744.836	720.121	803.992	667.598	699.539	695.653	746.637
ENSMUSG00000002668.8	Dennd1c	same	40.3524	6.86787	40.3524	6.86787	0.706715	32.0424	62.0601	50.538	86.8949	74.2362	44.2986	21.9663	21.6923	20.7118	43.2998	75.6687	186.168	191.207	33.213	93.7725	13.5909	21.9096	38.292	35.6867	53.5628	27.9128	39.4437	19.8019	36.2541	38.7806	49.0053	41.5234	46.7651	76.852	25.7964	50.9203	31.2769	58.0909	58.336	37.4818	51.7869	63.5401	42.2264	28.2881	104.187	129.494	55.9752
ENSMUSG00000002699.13	Lcp2	same	34.6522	7.17031	34.6522	7.17031	0.87751	62.3047	58.5638	42.6959	78.2054	70.5852	55.1917	26.511	24.7912	25.6826	48.0235	63.9453	102.55	88.608	53.1408	111.138	21.4593	42.9063	28.5153	70.0008	56.7606	39.8754	33.1046	30.9943	41.0879	32.3172	27.443	30.4505	46.7651	46.7795	42.7483	60.0133	47.6601	52.0397	61.3534	39.8244	55.623	41.5129	38.0038	26.4022	102.946	119.456	70.4204
ENSMUSG00000002732.14	Fkbp7	same	11.206	23.1017	11.206	23.1017	0.779361	35.6027	31.4671	38.3392	47.7922	38.9436	28.3221	28.7834	23.2417	29.825	25.1926	31.9727	11.0439	13.9907	13.2852	29.521	35.7655	20.0838	23.6269	27.4513	25.5822	22.3302	25.3567	29.2724	35.4484	17.7745	45.0849	23.9913	37.2389	20.0484	20.6371	30.9159	43.1919	20.5738	28.1622	35.1392	37.7213	44.9017	25.3359	30.1739	11.1629	33.1263	24.3763
ENSMUSG00000002733.8	Plekha3	same	393.178	6.08107	393.178	6.08107	0.893116	1794.37	1175.65	1212.91	1572.8	1214.55	930.271	1139.22	1123.35	1261.76	1141.54	1073.22	1819.09	1521.88	1516.73	1990.06	952.077	1109.17	1130.83	1107.66	1180.78	1016.02	1118.51	1003.87	1127.9	1189.27	933.061	937.506	1127.56	746.801	952.256	2084.1	1201.93	1325.2	1298.48	1092.44	1076.66	981.06	889.289	981.596	1928.69	1518.79	1497.79
ENSMUSG00000002825.8	Qtrt1	same	88.6877	19.5053	88.6877	19.5053	0.811378	290.162	300.686	306.713	304.132	282.341	262.161	266.625	317.637	241.085	319.632	219.546	173.547	202.088	143.923	130.24	287.554	262.002	241.158	275.886	246.229	283.115	251.454	337.493	307.757	329.635	329.316	303.582	308.303	326.621	247.646	221.867	312.769	245.676	267.541	272.524	303.049	319.395	350.479	254.592	146.357	203.777	224.804
ENSMUSG00000002835.9	Chaf1a	same	264.799	18.8583	264.799	18.8583	0.980801	208.276	367.99	428.701	243.306	592.673	286.126	537.037	351.725	379.44	284.204	249.387	184.591	208.306	210.349	114.611	347.64	391.634	351.145	310.2	322.976	496.05	652.935	506.24	518.836	403.965	492.013	594.246	466.785	513.739	501.924	180.04	323.195	446.573	483.787	537.24	340.771	461.725	440	549.731	90.5432	199.762	185.982
ENSMUSG00000002845.14	Tmem39a	same	109.487	20.5689	109.487	20.5689	0.923161	418.331	501.725	568.117	583.644	658.39	479.297	521.131	508.994	562.532	562.898	417.776	345.516	416.613	425.126	324.731	565.095	378.853	470.91	441.966	520.438	547.09	589.543	565.646	502.723	575.246	523.377	526.886	521.344	473.642	568.258	396.451	458.728	616.005	605.488	529.431	515.951	554.07	515.163	487.497	379.537	378.443	380.993
ENSMUSG00000002870.8	Mcm2	same	496.55	17.0359	496.55	17.0359	0.936498	348.906	770.07	692.719	482.267	945.599	596.216	1059.68	770.85	890.607	651.86	580.837	366.026	460.14	425.126	331.677	949.216	773.226	745.471	922.364	904.971	1252.88	1615.78	1213.94	1264.06	1318.54	768.403	1258.62	692.816	832.842	969.208	332.801	503.409	655.943	776.472	1246.27	871.427	958.185	1056.51	1062.69	219.536	401.531	499.263
ENSMUSG00000002885.14	Adgre5	same	327.191	20.5934	327.191	20.5934	0.900567	1007.56	1350.46	1073.5	635.781	937.08	1095.12	1107.4	1056.72	1132.52	1009.28	914.418	702.076	656.01	675.331	500.12	783.979	710.236	863.606	668.439	759.472	1077.43	1058.64	1081.36	869.292	1165.03	1174.17	1074.99	1131.89	1006.59	1025.96	496.473	634.474	879.834	752.333	952.663	1038.3	747.232	846.218	964.623	520.933	628.397	673.508
ENSMUSG00000002949.15	Timm44	same	199.979	16.6543	199.979	16.6543	0.90095	1133.94	1209.73	1147.56	1081.84	1170.74	1128.53	1158.91	1139.62	1024.82	1097.45	1400.4	1074.41	1075.73	1226.67	1274.61	1273.25	1269.84	1247.34	1239.43	1292.7	1193.87	1404.48	1216.53	1264.06	1295.92	1146.72	1279.84	1150.94	1570.45	1306.04	1234.82	1124.48	1071.05	1211.98	1267.35	1365.64	1237.76	1330.13	1226.76	930.238	1077.11	996.72
ENSMUSG00000002997.15	Prkar2b	same	31.73	22.8088	31.73	22.8088	0.790678	55.1841	63.8083	83.6491	82.5502	101.01	108.205	99.9844	99.9394	78.7048	102.345	37.3014	56.7971	26.4269	48.7124	19.1018	80.1147	23.7354	55.4011	48.0398	66.3539	85.3333	73.2527	76.6248	36.2541	51.7075	41.1645	78.4331	74.4777	46.7795	71.4929	41.8274	47.6601	58.0909	61.3534	80.4298	72.2459	84.7202	58.2725	91.4647	42.1708	34.1302	29.7933
ENSMUSG00000003031.14	Cdkn1b	same	561.074	1.83252	561.074	1.83252	0.733642	3300.37	1804.99	2210.6	3152.84	2238.04	1891.77	1742.15	1987.94	2283.27	1824.89	1600.76	1931.1	2146.8	2380.27	2582.22	1507.16	1627.7	1490.94	1570.21	1508.55	1691.51	1608.74	1696.94	1683.8	1764.52	1905.33	1787.35	2223.94	1390.02	1514.62	3107.96	2999.6	2349.05	2025.67	1468.04	2008.18	1701.18	1396.01	1685.03	2397.53	2078.93	2083.72
ENSMUSG00000003032.8	Klf4	same	4776.36	6.1254	4776.36	6.1254	0.873207	18098.6	14653.2	14284.8	13099.4	13384.4	24391.1	21261.8	18672.4	20945.4	20876	19885.9	28012	20930.1	21088	22180.7	15706.1	16602.9	19471	17203.7	17954.7	20883.5	15454.2	17015	15097	20264.5	20249	18280.4	21751	16147.3	19418.1	20815.5	13816.9	15837	21879	22092.4	17735.4	18696.9	18418.3	21429.1	23012.9	22098.3	21814.1
ENSMUSG00000003033.15	Ap1m1	same	74.5915	12.8159	74.5915	12.8159	0.96756	343.566	284.952	306.713	343.235	414.993	272.328	296.166	340.104	297.421	259.799	451.88	399.158	397.959	336.558	349.042	355.509	467.404	346.257	462.555	326.173	357.283	374.715	348.686	423.77	328.019	364.6	297.123	302.241	394.284	312.505	296.429	342.557	363.068	349.01	320.157	368.262	358.366	319.232	308.34	306.358	344.313	358.422
ENSMUSG00000003068.17	Stk11	same	332.614	19.4471	332.614	19.4471	0.861045	1308.4	2388.88	2353.5	1785.69	2124.86	1744.35	1840.62	2059.99	2076.98	2008.33	1979.11	1730.74	2000.68	1375.02	1472.57	1886.99	1886.05	1878.75	1950.42	1910.67	1977.82	2044.74	1978.47	2138.99	2084.46	2295.41	2161.98	2081.05	2481.82	2161	1874.96	2034.49	1932.73	2112.17	1941.25	2054.85	2021.42	2377.35	2012.22	1808.38	1741.64	1901.35
ENSMUSG00000003123.15	Lipe	same	121.748	13.5977	121.748	13.5977	0.967809	128.17	252.611	288.415	134.687	245.831	249.815	265.868	282.774	260.14	220.436	263.242	269.786	424.386	194.85	218.802	256.796	421.759	260.711	439.221	343.761	285.508	317.663	297.89	428.604	255.306	233.265	250.063	350.738	384.26	204.16	174.584	253.194	174.273	201.159	228.795	196.918	293.979	262.648	286.652	270.389	379.447	317.795
ENSMUSG00000003235.13	Eif2b5	same	235.738	15.1164	235.738	15.1164	0.740626	1164.21	954.502	807.736	1102.12	1017.4	1005.07	1102.1	1109.4	965.998	1053.37	1133.96	1064.95	1016.66	1326.31	1017.6	1261.09	1254.32	1279.11	1254.52	1124.82	1172.34	1403.07	1270.77	1292.26	1291.07	931.101	1200.49	870.35	1192.04	1126.93	996.584	856.392	895.567	944.44	1159.59	1073.46	1149.65	1250.75	1167.35	852.098	1044.99	1034.64
ENSMUSG00000003271.17	Sult2b1	same	360.076	8.39499	360.076	8.39499	0.770322	1489.97	697.521	630.853	651.712	580.503	640.514	662.018	665.488	506.196	535.344	1065.76	1317.38	1388.19	1603.08	1366.65	609.444	1003.28	922.266	974.521	996.108	586.168	750.135	592.335	665.463	707.746	662.552	511.199	698.012	867.927	616.903	1314.84	907.03	720.085	819.722	773.063	621.443	676.067	794.702	783.579	982.332	1021.9	1079.78
ENSMUSG00000003283.15	Hck	same	143.208	7.50302	143.208	7.50302	0.866983	128.17	300.686	318.912	354.821	480.71	203.338	202.241	198.329	223.687	195.243	464.669	277.675	441.485	453.911	385.509	187.411	252.873	415.508	311.572	314.182	145.146	171.158	205.768	143.405	166.434	139.175	233.454	103.056	380.083	260.912	194.588	262.13	441.733	330.906	102.294	260.213	231.286	198.464	199.902	457.677	659.515	400.855
ENSMUSG00000003299.10	Mrpl4	same	202.331	16.208	202.331	16.208	0.965267	1165.99	1056.77	906.198	892.121	915.174	696.432	841.535	832.053	787.048	771.525	952.786	848.802	867.426	1100.46	866.527	1004.29	1121.04	1054.25	959.423	927.356	1024	1162.89	976.32	1041.7	1216.74	852.693	965.188	827.049	1141.92	967.734	1109.34	889.158	770.914	863.976	862.863	874.623	953.102	1022.72	908.99	775.199	925.53	880.255
ENSMUSG00000003308.15	Keap1	same	283.662	10.6869	283.662	10.6869	0.980925	1306.62	1381.93	1384.57	1197.7	1389.8	1572.96	1442.2	1495.99	1428.29	1381.66	1652.99	1913.75	1518.77	1598.65	1788.62	1595.86	1539.15	1667.74	1603.16	1696.42	1437.11	1634.1	1467.92	1526.7	1570.62	1405.47	1633.25	1245.34	1694.92	1519.78	1420.31	1301.72	1170.29	1394.03	1575.02	1495.43	1616.46	1661.19	1506.81	1632.26	1651.3	1610.64
ENSMUSG00000003355.7	Fkbp11	same	179.448	23.1235	179.448	23.1235	0.904269	377.388	129.365	142.029	957.293	284.775	94.4069	173.458	115.434	135.869	95.2597	66.0769	37.8648	82.3899	197.064	90.2994	108.012	107.722	110.802	108.433	91.9361	113.246	152.14	105.036	132.126	135.732	141.135	166.094	122.109	182.941	170.993	212.774	457.239	401.795	214.234	118.692	143.853	161.816	146.948	164.071	57.0546	86.3292	45.1413
ENSMUSG00000003382.18	Etv3	same	500.146	7.64503	500.146	7.64503	0.959992	1117.92	1206.24	1398.51	1175.98	1124.5	1596.2	1401.3	1356.54	1514.45	1597.37	1383.35	2032.08	1818.8	1461.37	1800.78	1266.1	1545.54	1334.52	1459.04	1425.41	1355.76	1126.96	1369.78	1363.96	1258.75	1429	1190.34	1568.36	1027.48	1168.21	1333.02	1219.8	1454.69	1820.49	1622.65	1127.8	1310.62	1074.24	1419.12	2417.38	2041.79	1771.34
ENSMUSG00000003402.14	Prkcsh	same	769.309	18.8059	769.309	18.8059	0.764317	3700.9	3207.9	3156.88	2382.37	3133.74	2994.15	3202.53	3174.82	3550.83	3061.69	3177.02	2259.26	2681.56	3022.38	2203.65	3083.7	3123.94	3181.49	2721.8	2835.63	3206.78	3386.53	3311.22	3362.77	3664.77	2883.47	3307.11	2934.07	4155.02	3337.32	2678.77	3081.52	2684.28	2857.46	3018.07	3315	3257.49	3336.73	3379.48	2046.52	2579.84	2485.48
ENSMUSG00000003411.10	Rab3b	same	30.8008	4.9567	30.8008	4.9567	0.60556	103.248	49.8229	64.4795	37.6545	25.5567	18.8814	13.6342	20.9175	18.2264	27.5544	29.8412	61.5302	113.48	128.424	92.0359	12.1603	24.6483	21.9975	13.7257	43.9695	24.7227	19.7219	18.941	12.8903	1.61586	39.2043	13.8411	25.9806	25.8958	9.58152	89.1106	90.852	45.9886	24.139	26.5496	27.4918	16.944	21.1132	23.5734	47.1321	60.2297	55.0724
ENSMUSG00000003438.17	Timm50	same	244.894	18.1697	244.894	18.1697	0.838949	1107.24	777.062	743.257	1003.64	819.032	692.075	836.233	791.768	742.311	700.67	886.709	522.218	659.119	954.32	609.521	813.307	928.418	831.017	804.323	713.105	795.115	1043.15	897.113	916.825	995.369	811.528	957.806	662.505	923.895	878.552	923.84	875.753	756.391	737.247	812.887	702	881.937	935.738	857.128	478.763	649.477	650.035
ENSMUSG00000003444.8	Med29	same	47.9131	17.6224	47.9131	17.6224	0.738733	199.375	168.699	79.2923	263.581	126.567	127.086	106.044	123.181	147.468	133.049	147.074	129.371	130.58	168.279	142.395	155.222	145.151	153.168	183.924	157.491	170.667	204.967	163.581	197.383	155.123	150.936	153.175	125.573	193.801	179.101	307.341	166.81	157.329	143.828	158.517	132.984	182.148	132.591	128.239	142.637	140.536	135.424
ENSMUSG00000003464.13	Pex19	same	527.815	10.8598	527.815	10.8598	0.796436	1479.29	1254.31	1219.88	1755.28	1348.42	1508.33	1347.52	1297.66	1473.02	1345.44	2041.99	1957.92	1767.5	2059.21	2153.29	1939.92	2274.03	1691.36	1879.04	1981.02	1701.08	1757.36	1573.82	1631.43	1599.7	1315.3	1502.22	1212.43	1501.96	1519.78	1967.71	1270.44	1275.58	1308.54	1419.62	1475.61	1545.3	1477.08	1468.15	1784.82	2032.75	2013.3
ENSMUSG00000003500.13	Impdh1	same	186.758	16.82	186.758	16.82	0.770679	307.963	710.632	583.801	475.026	843.372	499.63	716.555	669.361	716.628	558.962	559.522	433.867	486.567	349.844	350.778	678.829	752.229	583.341	667.067	608.377	632.424	795.214	709.425	845.122	552.624	488.093	855.382	464.187	723.411	748.833	303.703	607.666	631.738	567.267	545.048	654.049	870.076	738.963	600.65	406.824	664.534	585.031
ENSMUSG00000003518.13	Dusp3	same	251.185	8.40913	251.185	8.40913	0.789128	927.449	689.654	716.245	803.778	699.767	651.408	621.872	649.993	680.175	671.541	797.185	1017.62	828.562	668.688	1087.07	703.149	817.045	818.796	786.48	849.81	764.81	664.204	612.998	815.313	704.515	519.456	612.701	580.233	714.223	712.718	816.544	746.178	787.857	622.586	536.459	756.345	669.289	738.963	607.25	1087.76	1081.12	1173.67
ENSMUSG00000003526.12	Prodh	same	128.553	13.6731	128.553	13.6731	0.969496	154.872	262.226	224.807	172.342	256.784	264.339	320.404	319.961	313.162	263.735	317.595	225.611	301.578	203.706	263.952	416.31	471.969	287.597	297.847	372.541	308.636	338.089	280.671	434.243	303.782	254.828	298.968	239.887	383.425	301.45	183.677	280.003	204.528	248.431	254.564	277.476	260.091	467.024	284.766	217.056	289.103	336.754
ENSMUSG00000003528.15	Slc25a1	same	836.663	11.2808	836.663	11.2808	0.972041	2490.41	2080.32	1896.05	2039.13	2363.39	2243.25	2420.83	2382.28	2124.2	2068.95	2756.04	3033.91	2801.26	2975.89	2950.36	2597.29	3431.59	2861.3	3092.39	2712.52	2558.4	3185.08	2604.38	2478.17	2698.49	1966.09	2531.08	2010.03	2977.18	2087.3	2698.78	2467.9	2098.53	2012.59	2280.93	2270.95	2830.5	2585.1	2498.78	2950.72	3330.7	3378.37
ENSMUSG00000003541.6	Ier3	same	73.4067	12.7047	73.4067	12.7047	0.765872	137.07	132.861	179.497	123.101	143.604	212.779	169.67	217.697	292.451	167.689	213.151	198.79	200.534	130.638	168.443	243.205	256.525	155.612	197.649	298.992	291.09	174.679	208.351	180.465	232.684	235.226	227.917	196.586	242.251	269.757	178.221	128.086	181.534	181.043	155.393	202.033	238.911	225.489	167.842	269.149	304.16	298.835
ENSMUSG00000003546.10	Klc4	same	1130.81	10.6593	1130.81	10.6593	0.978407	3695.56	2951.79	3316.34	3113.74	2998.66	3015.21	2840.46	2909.09	3023.09	2912.11	4172.43	4684.19	4901.42	4804.81	4521.92	3421.33	4299.75	3873.19	3902.2	4082.76	3481.92	3709.82	3373.21	3701.94	4017.03	3028.53	2968.46	3043.19	3925.3	2866.35	4119.09	3069.61	2847.66	3255.75	2943.89	3251.07	3193.95	3385.72	3283.3	4062.04	4156.85	4251.41
ENSMUSG00000003573.15	Homer3	same	17.7469	20.0531	17.7469	20.0531	0.711955	44.5033	36.7116	54.8947	57.93	68.1513	29.7745	44.69	40.2856	29.825	47.2362	31.9727	45.7533	37.3086	8.8568	48.6228	38.6267	21.9096	41.5508	31.569	40.7717	26.3178	61.2787	46.4914	49.95	38.7806	66.6472	59.0555	55.4253	45.9441	61.9114	30.9159	34.2557	42.3579	55.3186	46.0714	53.7049	38.1241	54.0499	42.4321	35.9692	35.134	40.6272
ENSMUSG00000003604.14	Aven	same	143.336	13.8083	143.336	13.8083	0.701089	395.19	350.508	358.994	409.854	379.7	386.342	420.389	386.587	436.605	379.464	548.864	446.489	355.986	580.12	444.551	526.468	519.44	510.016	539.418	517.241	592.548	619.126	484.716	605.846	525.154	339.117	436.457	303.973	430.204	422.324	387.358	287.45	394.534	401.312	401.368	499.967	486.294	450.134	487.497	382.018	382.459	441.482
ENSMUSG00000003644.17	Rps6ka1	same	1248.45	13.5588	1248.45	13.5588	0.960166	6294.55	6495.33	6440.98	5065.97	5392.47	7066.72	6518.68	6721.5	6790.15	6469	7998.5	6818.81	7310.94	6753.31	6037.9	6946.37	8262.65	7841.7	7450.28	7490.8	7559.58	7600.67	7124.38	7621.41	7767.44	6474.58	7288.74	6269.12	8009.32	7242.16	6596	5471.97	5316.52	6275.14	7231.65	7355.02	7516.37	8115.08	8090.38	6504.23	7054.91	7483.52
ENSMUSG00000003721.14	Insig2	same	116.334	7.4096	116.334	7.4096	0.685711	829.542	627.594	769.397	793.64	637.701	755.981	662.775	670.911	759.709	701.458	843.013	804.626	799.026	916.679	968.982	643.779	806.09	676.22	614.909	727.495	641.994	652.935	702.537	720.247	743.295	768.403	756.648	744.777	658.254	722.3	978.398	694.049	671.676	640.69	705.127	614.41	637.096	602.994	699.658	979.851	943.599	904.631
ENSMUSG00000003752.9	Itpkc	same	366.734	9.32744	366.734	9.32744	0.978202	1107.24	829.508	961.964	871.846	820.249	901.223	859.714	956.784	1113.47	1028.96	1136.1	1541.41	1409.96	1142.53	1448.26	795.424	1163.95	1086.84	1158.45	1190.37	1024.8	798.031	1042.61	1062.65	995.369	844.852	883.987	856.494	1175.33	845.385	1192.99	920.435	798.749	927.341	867.548	799.82	937.852	939.116	1118.32	1364.35	1349.15	1659.39
ENSMUSG00000003778.14	Brd8	same	273.173	23.0581	273.173	23.0581	0.877024	687.131	1071.63	1357.55	1118.05	1189	1259.97	1285.41	1144.27	1120.92	1299	1035.91	979.751	976.242	540.265	689.401	1110.88	945.763	832.646	914.129	905.771	992.1	1013.56	1060.69	1064.26	1039	1697.54	1043.62	1448.85	931.413	935.304	632.867	1118.52	1366.35	1491.59	1123.67	1145.07	1121.7	968.675	910.875	870.703	924.526	928.105
ENSMUSG00000003779.16	Kif20a	same	199.21	22.6803	199.21	22.6803	0.954517	343.566	371.487	538.491	364.959	563.465	538.846	650.656	508.219	351.272	482.596	424.171	165.658	225.406	236.919	199.701	362.662	386.156	280.264	251.179	296.594	269.558	353.585	279.81	468.886	361.953	458.69	574.868	400.967	330.798	463.598	250.965	355.961	465.937	515.972	547.391	430.279	633.707	518.541	504.47	160.001	294.122	191.399
ENSMUSG00000003808.18	Farsa	same	200.771	16.2955	200.771	16.2955	0.63064	448.594	601.371	536.748	498.198	585.371	434.272	469.624	547.73	485.484	538.493	506.234	403.891	449.258	460.554	409.82	613.02	597.036	544.235	543.536	650.748	785.545	792.396	747.307	733.138	746.527	615.507	668.988	516.148	647.395	717.877	390.995	433.409	520.397	548.157	645.781	601.623	606.596	708.56	627.052	415.506	507.937	475.789
ENSMUSG00000003809.14	Gcdh	same	126.967	15.9711	126.967	15.9711	0.698337	890.067	948.383	734.543	729.917	735.06	849.662	867.289	848.323	772.964	895.126	872.854	790.427	785.036	1191.24	715.449	1002.15	857.212	946.707	959.423	811.436	880.449	1093.15	893.669	968.386	1079.39	980.106	840.618	833.111	842.866	833.593	1000.22	665.751	763.653	792.565	915.181	774.246	830.258	1023.57	884.473	647.446	807.078	697.884
ENSMUSG00000003813.15	Rad23a	same	257.238	15.4492	257.238	15.4492	0.959863	1253.21	1357.46	1171.09	1342.53	1327.73	1206.23	1328.58	1374.36	1153.23	1283.25	1512.31	1244.8	1099.05	1479.09	1304.13	1477.11	1434.16	1564.27	1452.17	1404.62	1524.83	1717.21	1445.54	1575.04	1614.24	1270.22	1491.15	1047.88	1491.1	1460.08	1314.84	968.095	1187.23	1294.46	1367.31	1373.31	1497.85	1486.37	1388	1173.34	1303.97	1294.65
ENSMUSG00000003814.8	Calr	same	6370.18	20.5692	6370.18	20.5692	0.920005	32070.9	17381.2	15266	19031.4	17699.9	11749.3	16186.9	13420.5	15313.5	13110.4	12110.2	7976.84	10545.9	15005.6	11179.8	11562.3	11315.4	11869.7	11481.5	11681.5	17800.4	21743.4	17930.2	17930.5	23179.5	13129.5	16847.4	12420.5	17802.9	16694.7	19962.6	18282.1	15493.3	14980.3	15529.2	15492.6	14513.4	14818.9	15353.8	9850.6	11625.3	11894.7
ENSMUSG00000003824.12	Syce2	same	43.5327	20.1359	43.5327	20.1359	0.960802	149.531	85.6604	75.807	182.479	80.3211	37.7628	90.8949	83.6702	68.7632	66.1307	86.3262	58.3748	48.1903	42.0698	55.5689	67.2391	54.7739	70.0661	80.9814	73.5489	82.9408	135.236	80.0686	93.4549	124.421	76.4483	94.1197	84.8699	103.583	95.0782	109.115	111.703	88.3465	68.3939	91.362	80.5574	86.4146	87.831	88.6359	60.7756	53.2029	52.3639
ENSMUSG00000003847.16	Nfat5	same	391.541	2.20939	391.541	2.20939	0.766047	920.329	1437	1652.94	1458.39	1555.31	1315.89	1352.06	1147.37	1457.28	1495.03	817.435	1307.91	1367.98	794.898	1121.8	929.902	926.593	903.527	984.129	1105.63	1190.68	707.17	1246.66	927.298	895.186	1873.96	851.691	1596.94	855.396	1091.56	902.017	1236.18	1779.03	1772.21	1249.39	1155.3	1053.92	961.074	1042.89	1611.17	1268.84	1250.41
ENSMUSG00000003848.14	Nob1	same	78.9004	16.3924	78.9004	16.3924	0.881036	338.225	360.997	384.263	285.305	359.011	359.472	374.184	413.703	375.298	395.21	354.897	329.739	273.597	411.841	253.533	450.645	334.121	426.1	417.26	368.544	370.044	405.707	457.166	417.324	407.197	362.639	480.749	353.336	463.618	510.032	263.695	309.79	393.324	363.091	406.834	349.721	436.309	429.865	390.375	293.955	337.286	323.212
ENSMUSG00000003849.8	Nqo1	same	725.305	11.3012	725.305	11.3012	0.952112	1552.28	919.538	841.719	1761.07	974.806	1002.89	1374.79	1358.87	972.626	982.513	2071.83	1528.79	1458.15	2081.35	2092.52	1745.36	2050.37	1577.3	2042.38	1546.93	1226.57	1455.9	1432.63	1694.27	856.406	846.812	1287.23	894.598	1425.94	1217.59	1924.06	1638.31	1043.21	827.768	890.974	1062.59	1249.62	1035.39	969.337	1516.91	1938.39	1918.5
ENSMUSG00000003865.16	Gys1	same	127.464	14.848	127.464	14.848	0.697917	519.799	769.196	737.157	518.473	795.909	842.4	777.909	809.586	777.107	803.803	915.484	694.187	758.609	730.686	637.305	791.848	928.418	844.867	785.107	920.161	823.028	770.562	817.044	841.9	796.619	737.04	920.896	741.313	920.554	924.249	481.925	548.091	678.937	655.777	750.417	866.951	776.884	956.007	803.381	669.772	782.986	799.001
ENSMUSG00000003868.14	Ruvbl2	same	352.231	17.545	352.231	17.545	0.975322	916.769	948.383	827.777	938.465	955.335	636.157	771.849	814.235	787.048	879.381	813.172	624.769	609.374	697.473	595.629	1012.88	900.119	883.974	905.893	853.807	965.782	1177.68	1021.95	1128.71	1077.78	711.557	1089.76	701.476	1085.12	987.634	651.053	770.008	705.562	817.71	982.336	918.099	924.297	1067.48	918.419	476.282	625.385	568.78
ENSMUSG00000003923.14	Tfam	same	136.32	19.4781	136.32	19.4781	0.886252	996.875	778.811	821.678	1099.22	932.212	798.101	832.446	797.966	792.848	799.079	823.829	624.769	648.237	870.181	878.683	815.453	848.996	826.128	785.107	769.865	782.355	967.076	868.701	936.16	943.662	703.716	943.042	775.088	834.513	952.993	942.026	880.222	783.016	810.669	840.998	780.64	748.926	901.957	775.093	672.252	722.756	739.414
ENSMUSG00000003929.11	Zfp81	same	41.6211	0.0982112	41.6211	0.0982112	0.927222	126.389	157.335	176.883	167.997	188.633	204.064	165.126	180.511	187.235	191.307	125.759	119.905	132.135	115.138	95.509	159.514	115.025	138.503	140.002	115.919	136.374	138.757	145.501	128.098	122.805	192.101	144.87	156.75	100.242	170.256	143.668	144.47	142.807	142.823	196.78	166.869	147.413	159.616	133.897	90.5432	84.3216	108.339
ENSMUSG00000003934.5	Efnb3	same	15.4386	21.2852	15.4386	21.2852	0.754001	23.1417	57.6897	57.5087	27.5167	40.1606	10.1669	12.8768	17.0439	41.4236	26.7672	13.8548	28.3986	29.536	2.2142	29.521	13.5909	17.3451	18.7386	12.3531	34.3761	31.9003	11.974	37.021	24.975	29.0855	19.6021	22.1458	31.1767	52.6269	32.4298	21.823	49.1494	41.1477	25.1448	8.58959	15.3443	22.0272	17.7351	18.8587	12.4032	14.0536	21.6678
ENSMUSG00000004044.9	Cavin1	same	45.1426	21.7127	45.1426	21.7127	0.642382	179.793	148.595	169.041	201.307	184.982	70.4421	114.376	132.478	98.5881	103.92	92.7207	74.1518	119.699	108.496	126.766	81.5453	74.8577	100.211	79.6088	141.502	114.044	87.3397	123.977	130.515	171.281	84.2892	151.33	79.6738	141.174	109.819	187.314	259.152	137.966	101.585	67.9358	127.23	116.914	105.566	108.438	88.0625	111.425	92.9911
ENSMUSG00000004054.9	Map3k11	same	382.98	12.2144	382.98	12.2144	0.962143	1847.78	2055.85	2008.45	1616.25	1735.42	1938.97	2137.54	1948.43	1950.22	2014.62	2291.37	2677.35	2299.14	1913.07	1873.71	2183.84	2362.58	2414.84	2315.52	2382.35	2185.97	2044.74	2188.54	2293.67	2388.24	1993.54	2209.97	1790.93	2714.88	2118.25	2014.99	1773.85	1672.53	1925.09	2082.58	1973.66	2168.84	2306.41	2224.38	2318.15	2137.15	2382.56
ENSMUSG00000004069.17	Dnaja3	same	448.936	15.5776	448.936	15.5776	0.941668	1619.92	1720.2	1376.72	1962.38	1552.88	1502.52	1607.32	1767.14	1508.65	1502.11	1969.52	1281.09	1417.73	1740.36	1569.82	1949.22	2169.05	1774.47	1940.81	1989.02	2008.92	2296.89	2114.5	2215.53	1985.89	1464.28	1989.43	1269.58	1599.69	2124.89	1902.24	1405.97	1515.2	1644.47	1669.5	1745.41	1724.9	1863.88	1803.83	1239.08	1684.42	1705.44
ENSMUSG00000004070.15	Hmox2	same	146.013	14.5761	146.013	14.5761	0.696667	1173.11	638.957	684.877	879.087	640.135	702.242	657.473	631.4	599.814	610.134	793.988	929.264	637.356	952.106	975.928	808.3	828	908.415	804.323	775.461	726.53	957.215	808.435	813.702	861.253	711.557	797.249	604.482	875.445	788.633	1049.32	643.411	629.318	600.459	666.864	767.213	748.079	737.274	714.745	739.229	763.913	741.22
ENSMUSG00000004099.16	Dnmt1	same	603.973	19.1277	603.973	19.1277	0.952397	663.99	1471.96	1456.89	1032.6	1917.97	1248.35	1875.46	1492.12	1583.21	1481.64	935.733	782.538	963.806	670.903	602.575	1555.08	1346.53	1149.57	1227.07	1039.28	1582.26	1834.13	1698.66	1741.81	1738.66	1513.28	2119.54	1626.39	1591.34	1624.44	605.588	908.52	1262.27	1710.85	1897.52	1348.38	1756.25	1768.44	1761.4	706.981	929.545	973.246
ENSMUSG00000004100.12	Ppan	same	130.551	19.1508	130.551	19.1508	0.75421	347.126	519.207	492.31	405.51	385.785	394.33	501.437	409.054	405.123	481.809	370.883	399.158	329.56	157.208	213.593	564.379	379.766	532.828	435.103	494.856	497.645	441.629	480.412	447.133	384.575	650.791	541.65	478.043	606.463	623.536	378.265	560.006	451.414	424.445	544.267	430.918	510.015	689.136	512.957	281.552	318.214	348.491
ENSMUSG00000004113.18	Cacna1b	same	91.9061	23.948	91.9061	23.948	0.897513	170.893	274.463	350.28	238.961	307.898	201.159	215.875	237.84	243.571	279.481	177.981	145.148	216.079	73.0686	149.341	217.454	126.893	136.873	164.708	175.878	200.174	148.618	119.672	163.546	161.586	254.828	154.098	240.753	206.331	209.319	152.761	265.109	245.676	240.385	184.286	180.935	194.856	191.708	200.845	161.241	158.605	146.258
ENSMUSG00000004207.14	Psap	same	2846.27	13.545	2846.27	13.545	0.754541	11156.1	14416.3	13589.5	8702.53	12953.6	16145	16762.5	16092.6	16656.4	15235.2	18350.2	13150.1	14886.1	15982.1	10841.1	16005.1	18956.4	15397.4	16565.5	13959.1	14784.2	16927.7	15658.1	17526	15607.6	12700.2	16770.8	12469.8	18497.1	15383.5	10673.3	12333.5	9934.75	13104.5	14731.1	15752.8	16340	16880.4	15918.6	11345.2	15885.6	16276.1
ENSMUSG00000004221.16	Ikbkg	same	152.586	6.33944	152.586	6.33944	0.975948	913.208	806.781	906.198	958.741	912.74	1014.51	933.945	938.191	952.743	966.768	987.955	1129.63	984.015	1027.39	920.359	1007.16	925.68	936.116	829.029	938.548	831.801	757.179	906.583	894.267	811.161	931.101	859.073	876.412	764.343	916.878	934.752	802.774	879.834	893.144	894.098	872.705	945.477	846.218	897.674	942.641	857.269	1009.36
ENSMUSG00000004347.17	Pde1c	same	22.232	2.36848	22.232	2.36848	0.744167	32.0424	65.5564	69.7076	50.6887	103.444	40.6676	45.4474	54.2307	76.2194	40.938	46.8932	23.6655	54.4084	15.4994	64.2515	34.3349	32.8644	35.8478	43.9221	35.1756	48.648	21.8349	28.4114	40.2823	22.622	27.443	42.4461	45.033	45.9441	56.0151	45.4646	93.8307	88.3465	46.2665	28.1114	53.7049	56.7625	36.3147	40.5462	70.6981	59.2259	75.8374
ENSMUSG00000004356.8	Utp20	same	591.372	22.4172	591.372	22.4172	0.874879	1037.82	2036.62	2638.43	1498.94	1280.27	2066.06	2435.23	2097.18	2271.67	2340.55	2036.66	1497.24	1518.77	998.604	944.671	1924.18	1580.23	1545.53	1765.12	1555.72	1877.33	1556.62	1923.37	1689.44	1719.27	3038.33	2011.58	2660.41	1985.62	2211.86	1058.42	1553.42	2374.46	2704.58	2179.41	2038.23	1881.63	1807.29	2446.92	813.648	1395.32	1436.4
ENSMUSG00000004366.4	Sst	same	40.364	20.2021	40.364	20.2021	0.863371	113.929	88.2827	110.661	133.239	180.114	91.5021	122.708	111.56	145.811	107.856	82.0632	58.3748	65.2901	64.2118	72.9341	111.588	74.8577	80.6575	83.7265	110.323	100.486	128.896	112.785	146.628	124.421	107.812	120.879	82.2719	120.29	154.778	63.6504	108.724	124.653	61.3534	75.7445	168.787	82.1786	114.856	87.693	38.4498	62.2374	62.295
ENSMUSG00000004393.10	Ddx56	same	148.999	15.3773	148.999	15.3773	0.953262	336.445	456.273	391.234	434.475	460.021	521.417	476.441	529.911	480.514	480.235	501.971	396.002	438.376	405.199	378.563	600.145	643.594	583.341	624.517	627.564	586.966	652.23	551.01	554.284	567.167	509.655	582.25	440.804	539.635	553.517	471.013	387.238	467.147	492.839	580.968	498.689	575.25	700.959	521.443	370.855	410.566	474.886
ENSMUSG00000004446.12	Bid	same	123.923	6.37749	123.923	6.37749	0.914756	439.693	322.538	268.374	386.682	315.2	427.736	377.971	371.867	319.79	329.079	425.237	544.306	506.776	509.266	553.952	301.145	409.892	386.178	380.201	344.561	270.355	304.28	284.114	294.866	206.83	346.958	375.556	351.604	350.011	376.628	689.243	399.153	353.386	329.9	437.288	326.705	408.351	420.575	409.234	581.709	429.639	440.579
ENSMUSG00000004460.17	Dnajb11	same	630.709	16.2656	630.709	16.2656	0.827577	2520.67	3072.41	2709.01	2356.3	3052.2	2307.89	2926.82	2544.97	2765.44	2510.6	2750.72	2109.38	2198.1	2878.46	2023.05	2718.18	3018.04	2830.35	2601.01	2882	3461.18	4004.95	3370.63	3602.85	3689.01	2364.02	3006.29	2100.96	2982.19	3451.56	2796.98	2266.83	2651.61	2914.79	3033.69	2939.07	2756.79	3210.05	3189.95	2279.7	2575.82	2892.65
ENSMUSG00000004462.7	Tbccd1	same	177.019	22.438	177.019	22.438	0.633055	523.359	597.875	753.713	658.953	829.985	661.574	743.823	769.301	791.191	819.548	536.075	407.046	441.485	522.551	388.982	688.843	584.255	625.707	650.596	561.21	595.738	581.795	585.448	613.902	541.313	593.945	669.911	601.884	525.434	871.919	418.274	634.474	821.744	841.849	606.737	709.033	629.471	713.627	715.688	367.134	477.822	399.952
ENSMUSG00000004530.12	Coro1c	same	843.358	10.7228	843.358	10.7228	0.646203	3898.49	4159.77	3819.97	3445.38	3956.42	4527.9	4560.65	4398.88	4179.64	4070.97	5491.84	5633.96	5451.72	5008.52	5313.77	4032.2	5594.25	4428.83	4673.59	4829.45	4496.35	4257.81	4037.87	4431.86	4463	4034.12	4642.31	3886.7	4774.01	4537.96	4704.68	3985.57	3808.58	4051.34	4494.7	4071.99	4256.34	4774.97	4732.59	4742.97	5168.71	5326.67
ENSMUSG00000004562.16	Arhgef40	same	82.9283	0.494757	82.9283	0.494757	0.646619	188.694	361.872	403.432	338.89	385.785	310.09	349.188	338.554	342.987	377.102	327.187	236.655	328.005	201.492	248.323	274.679	237.354	232.196	238.826	292.597	267.165	259.906	272.061	232.832	200.367	374.401	321.114	384.513	335.81	283.023	123.664	251.705	349.755	377.173	278.771	329.262	295.673	353.858	324.37	194.73	230.881	278.973
ENSMUSG00000004568.13	Arhgef18	same	254.663	8.26675	254.663	8.26675	0.917701	822.422	1327.74	1230.34	1093.43	1234.02	1230.19	1399.78	1253.5	1300.7	1409.21	1350.31	1596.63	1479.91	1067.24	1189.52	1398.43	1257.97	1325.55	1264.13	1407.82	1232.95	1089.63	1152.82	1264.06	1139.18	1264.34	1163.58	1266.12	1258.03	1196.22	1023.86	1066.39	1094.04	1284.4	1281.41	1271.66	1179.3	1315.78	1389.89	1492.1	1407.37	1418.34
ENSMUSG00000004591.16	Pkn2	same	466.17	5.4262	466.17	5.4262	0.968469	2422.76	1942.22	2120.85	2163.68	1887.55	2264.31	2398.87	2052.24	2284.1	2220.1	1949.27	2349.19	2051.97	2234.13	2537.07	2037.92	1986.47	2011.55	1890.02	1973.83	1877.33	1782.72	1954.36	1785.31	1712.81	1605.41	2062.33	2074.12	1168.65	2114.57	2271.41	1836.4	2061.02	1956.27	2202.06	1999.23	1728.29	1504.11	2026.37	2333.04	2180.32	2200.19
ENSMUSG00000004612.9	Nkg7	same	48.0955	7.45221	48.0955	7.45221	0.884244	92.5669	28.8448	38.3392	127.446	68.1513	24.691	20.4513	24.7912	24.0257	25.9799	98.0495	126.216	102.599	88.568	197.964	23.6052	43.8192	46.4392	65.8831	65.5545	27.1153	28.8784	41.3257	24.1694	27.4696	19.6021	18.4548	38.9709	47.6148	23.5853	125.482	65.5326	53.25	47.2723	28.1114	28.7705	57.6097	21.9578	16.0299	102.946	76.291	92.0882
ENSMUSG00000004642.13	Slbp	same	137.823	19.9053	137.823	19.9053	0.913068	973.733	719.373	881.801	932.672	929.778	732.017	876.378	713.521	763.023	800.654	676.755	634.235	600.047	706.33	751.916	866.955	772.313	743.027	804.323	855.406	886.031	902.98	803.269	847.539	849.942	711.557	939.351	760.365	755.99	893.293	991.128	844.477	767.283	898.173	978.432	765.935	841.271	844.529	842.984	636.283	593.263	641.006
ENSMUSG00000004677.17	Myo9b	same	259.752	0.669735	259.752	0.669735	0.641812	758.337	1389.8	1453.4	948.603	1223.07	1071.16	1147.55	1032.71	1119.27	1049.43	1018.86	1075.99	1290.26	553.55	692.874	876.254	879.122	836.72	931.972	947.342	929.097	843.814	969.433	910.38	853.174	1632.86	854.459	1353.59	1167.82	938.252	734.708	1346.4	1247.74	1508.69	1145.54	979.476	1056.46	1073.4	1056.09	1115.05	978.733	1023.8
ENSMUSG00000004707.14	Ly9	same	14.1682	7.48314	14.1682	7.48314	0.740963	16.0212	16.6076	14.8129	36.2062	12.1699	10.8931	7.57457	1.54945	4.14236	7.8727	20.2494	77.3072	21.7634	6.6426	43.4132	4.29186	11.8677	7.3325	13.7257	22.3845	17.5452	9.86093	4.30476	4.83387	4.84758	3.92043	0.922742	7.79418	10.0242	7.3704	20.0044	19.3619	1.21023	15.0869	13.2748	17.2623	14.4024	6.75623	2.82881	22.3257	24.0919	22.5706
ENSMUSG00000004709.14	Cd244a	same	35.9593	7.10554	35.9593	7.10554	0.785236	30.2623	42.8302	43.5672	89.7914	55.9814	33.4055	19.6939	29.4395	32.3104	45.6617	49.0248	105.706	91.717	35.4272	126.766	29.3277	27.387	25.2564	57.6477	48.7661	51.838	18.3132	24.1067	33.8371	32.3172	58.8064	28.605	41.5689	25.8958	28.0075	76.3805	58.0857	35.0966	78.4519	42.1671	41.5574	32.1937	21.9578	24.5163	105.427	81.3101	76.7402
ENSMUSG00000004748.5	Mtfp1	same	84.1407	17.2123	84.1407	17.2123	0.933139	525.139	237.751	190.824	386.682	197.152	200.433	215.118	195.23	226.173	235.394	236.598	212.989	253.388	250.205	265.689	312.59	258.35	363.366	326.671	330.171	318.206	331.046	276.366	282.782	349.026	295.992	274.054	229.495	323.28	287.446	356.442	333.62	220.261	237.367	231.138	253.82	281.271	254.203	261.193	166.203	196.75	203.136
ENSMUSG00000004846.10	Plod3	same	186.905	18.2165	186.905	18.2165	0.940625	509.118	628.468	569.859	341.787	551.295	521.417	495.377	531.461	531.05	570.771	431.631	342.361	331.114	409.627	239.641	529.329	428.15	519.793	511.967	469.274	645.184	633.917	653.463	683.993	675.429	548.86	590.555	524.808	644.053	510.769	283.699	458.728	439.312	477.752	528.65	579.886	515.946	557.389	550.674	336.126	357.363	331.337
ENSMUSG00000004895.9	Prcc	same	186.045	16.4715	186.045	16.4715	0.63819	1189.13	1205.36	1133.62	1233.91	1056.34	1018.14	1014.24	1039.68	1125.06	1026.6	1229.88	1038.13	960.697	1151.38	1054.07	1190.99	1106.43	1287.26	1205.11	1064.86	1209.82	1247.41	1169.17	1150.46	1252.29	984.027	1141.43	926.641	1323.19	1236.02	1240.27	1084.27	991.175	1016.86	1066.67	1112.46	1081.88	1215.28	1147.55	941.401	1114.25	1052.69
ENSMUSG00000004897.16	Hdgf	same	948.06	16.0032	948.06	16.0032	0.982143	3476.6	3662.42	3354.68	3429.45	3787.26	4022.46	3810.77	3850.38	3772.86	3719.06	3556.43	3447.27	3193	3699.93	3186.53	4324.05	4092.53	4236.56	4187.7	4111.54	4697.32	4507.15	4461.46	4472.94	4994.62	3881.22	4201.24	3231.12	4484.15	4403.82	3678.99	2893.86	3326.91	3625.89	4402.55	4219.67	4374.95	4684.6	4322.41	3428.24	3668.99	3675.4
ENSMUSG00000004929.12	Thop1	same	250.369	16.1152	250.369	16.1152	0.943953	660.429	735.98	650.023	524.266	763.051	625.99	807.449	663.164	621.354	629.029	709.793	616.88	659.119	801.541	500.12	794.709	775.051	868.494	870.206	770.665	991.302	1136.82	909.166	838.677	1069.7	709.597	815.704	649.515	906.353	814.43	636.504	694.049	544.602	728.194	840.218	687.935	742.996	922.226	823.182	519.693	619.362	644.618
ENSMUSG00000004931.11	Apba3	same	176.576	15.5246	176.576	15.5246	0.649136	512.678	721.121	562.888	519.921	630.399	488.737	544.612	443.917	534.364	499.916	609.612	526.951	584.502	560.193	472.335	571.532	676.458	730.806	658.831	711.506	827.016	731.118	787.772	742	630.185	640.99	653.301	553.387	715.058	602.162	514.659	591.283	534.92	575.314	470.085	523.623	500.696	610.594	563.875	550.701	520.987	639.201
ENSMUSG00000004933.17	Matk	same	58.8547	4.57508	58.8547	4.57508	0.711293	129.95	177.439	197.795	176.686	234.878	106.752	99.2269	96.0658	115.986	75.5779	185.441	170.391	192.761	197.064	213.593	95.8515	78.5093	149.909	129.021	136.705	77.3583	68.3222	63.7105	49.95	88.8723	127.414	104.27	84.8699	200.484	107.608	125.482	175.746	210.579	214.234	54.661	139.377	80.4842	77.6967	115.981	228.218	228.873	158.897
ENSMUSG00000004934.14	Pias4	same	127.264	13.451	127.264	13.451	0.802071	845.563	1001.7	907.07	698.056	808.079	849.662	916.523	918.048	1011.56	977.789	1010.34	908.754	862.762	825.897	854.371	1016.45	1027.01	982.555	1078.84	1111.23	949.832	914.954	988.374	923.27	932.351	954.624	1016.86	918.847	1051.7	941.201	825.637	764.05	789.067	818.716	1009.67	867.591	980.212	978.809	1074	864.501	1037.96	1142.98
ENSMUSG00000004937.6	Sgta	same	341.459	13.8755	341.459	13.8755	0.732046	2273.23	2088.19	1885.59	2105.75	1997.08	1968.75	1900.46	1850.82	1806.9	1817.02	2465.09	2518.01	2233.85	2338.2	2198.44	2249.65	2409.14	2473.5	2441.79	2387.14	2398.11	2481.43	2179.93	2185.72	2414.09	2211.12	2169.37	1944.21	2567.86	2292.93	2607.85	1986.83	1687.06	2072.94	2078.68	2182.72	2220.52	2237.16	2013.17	2247.46	2275.68	2340.12
ENSMUSG00000004980.16	Hnrnpa2b1	same	1947.12	19.5916	1947.12	19.5916	0.837968	8145.89	12175.1	12802.7	10802.5	11610.1	10951.9	12207.2	12033	12405.5	12223.2	9809.21	9243.74	9308.5	8219.11	8870.18	11157.4	10398.8	10091.2	9661.49	10676.6	11829.4	11640.8	12681.8	13073.2	13369.6	12284.7	12814.1	12376.3	11319.8	13019.8	9745.79	9392.01	12197.9	12438.6	11911.4	12175	11522.8	11730.5	12283.6	9659.59	10840.3	10390.6
ENSMUSG00000005078.16	Jkamp	same	52.5464	0.896023	52.5464	0.896023	0.632807	523.359	334.775	331.982	314.27	290.86	276.685	343.886	297.494	313.162	277.119	293.083	257.165	318.678	343.201	329.94	283.263	280.26	285.153	319.808	279.006	303.85	265.541	273.783	264.252	289.239	323.435	264.827	297.045	294.043	288.92	496.473	333.62	289.244	296.709	335.775	321.59	328.714	244.069	268.737	296.436	291.11	299.738
ENSMUSG00000005107.13	Slc2a9	same	123.361	9.34371	123.361	9.34371	0.938187	80.106	133.735	94.9765	110.067	121.699	212.779	167.398	179.736	171.494	159.816	238.729	296.607	208.306	216.992	262.216	211.016	272.044	221.604	189.414	260.619	179.439	184.54	130.004	175.631	148.659	119.573	170.707	109.985	147.857	134.141	100.022	154.895	124.653	126.73	164.764	159.836	222.814	223.8	181.986	246.823	313.194	269.042
ENSMUSG00000005225.15	Plekha8	same	495.799	7.89374	495.799	7.89374	0.943426	2866.01	2034	2136.54	2431.61	1975.17	1978.19	2148.91	1966.25	2221.96	2237.42	2109.13	2551.14	2440.61	2623.83	2875.69	2127.33	2355.28	2071.02	1958.65	2546.23	1906.04	1860.19	2108.47	1981.89	2173.33	1905.33	1757.82	2175.44	1750.89	1905.25	2418.72	1837.89	2136.05	2038.74	2031.05	1780.57	1808.78	1808.14	2000.91	2915.99	2642.08	2613.68
ENSMUSG00000005233.16	Spc25	same	134.107	21.9634	134.107	21.9634	0.941365	421.892	208.907	305.842	428.682	296.945	213.505	272.685	188.258	135.869	155.879	185.441	59.9525	118.144	221.42	237.904	198.141	191.709	151.538	115.295	143.101	161.097	227.506	175.634	225.581	210.062	196.021	296.2	257.208	165.399	270.494	321.889	348.514	288.034	241.39	242.07	175.82	240.605	211.977	195.188	85.5819	132.505	122.784
ENSMUSG00000005299.6	Letm1	same	1361.17	13.8822	1361.17	13.8822	0.977656	2912.3	3418.55	3489.73	2521.4	3186.07	3443.67	4059.97	3625.71	3681.73	3358.49	4856.65	3655.53	3911.19	4171.55	3356.71	4339.07	5248.26	4645.55	4270.05	4532.05	4423.78	4788.19	4579.41	4688.05	5052.79	3555.83	4651.54	3344.57	4921.87	4170.17	2664.22	2545.34	3020.72	3725.46	3746.62	3706.28	4244.48	3997.16	4071.59	3493.97	4338.55	4155.71
ENSMUSG00000005312.15	Ubqln1	same	547.205	14.2411	547.205	14.2411	0.901727	3145.5	3505.08	3396.5	3244.08	3046.12	3558.41	3344.17	3285.6	3567.4	3519.88	2983.05	3287.92	2779.49	2849.68	3054.55	3747.51	3617.82	3711.06	3780.04	3834.94	4052.93	4003.54	3950.05	4028.23	3926.54	2910.92	3917.96	3005.95	2790.9	3907.79	3291.64	2500.66	3354.75	3454.9	3736.47	3660.89	3341.36	3242.99	3634.07	3049.94	3513.4	3653.74
ENSMUSG00000005320.9	Fgfr4	same	152.975	21.589	152.975	21.589	0.708633	340.005	423.932	324.14	238.961	326.152	597.668	594.604	598.087	501.225	632.965	378.343	247.699	262.715	303.345	182.335	444.207	360.595	426.915	407.652	396.525	409.121	344.428	356.434	349.65	447.593	688.035	583.173	495.363	661.596	483.498	307.341	358.94	410.267	462.665	573.94	558.787	551.528	505.873	640.253	172.404	289.103	266.334
ENSMUSG00000005360.14	Slc1a3	same	11.2891	23.7787	11.2891	23.7787	0.680078	17.8013	19.2299	21.7836	21.7237	36.5096	37.0366	21.9663	31.7637	26.5111	27.5544	8.52605	9.46619	4.66358	13.2852	1.73653	34.3349	6.39029	17.1092	9.60796	15.9889	23.9252	21.1306	12.0533	15.3073	9.69516	21.5623	20.3003	20.7845	8.35348	30.2187	12.7301	26.8088	26.625	23.1332	34.3583	30.6885	24.5688	21.1132	35.8315	9.92254	17.0651	4.51413
ENSMUSG00000005362.14	Crbn	same	199.263	3.77952	199.263	3.77952	0.727687	888.287	484.244	530.649	915.293	592.673	574.43	506.739	479.554	533.536	507.002	507.3	624.769	568.957	730.686	1062.75	447.784	493.878	418.767	382.946	386.931	383.601	404.298	439.947	409.268	415.276	421.446	366.329	538.664	282.348	392.843	905.655	772.986	563.965	526.03	378.723	427.722	385.477	400.307	392.261	798.765	627.393	626.561
ENSMUSG00000005378.17	Bud23	same	106.592	17.285	106.592	17.285	0.935692	817.081	562.037	560.274	713.987	640.135	555.548	594.604	571.746	530.222	508.576	529.681	585.326	623.365	633.261	571.317	665.953	627.162	574.379	654.714	597.185	672.299	696.605	633.661	692.855	709.362	597.865	633.924	515.282	628.182	547.621	743.801	697.028	606.323	609.511	576.283	572.213	561.695	596.237	599.707	523.414	557.125	589.545
ENSMUSG00000005410.6	Mcm5	same	724.209	17.9544	724.209	17.9544	0.969259	890.067	791.048	756.327	737.159	1067.3	506.166	1141.49	897.13	879.837	676.265	517.957	257.165	492.785	453.911	316.048	1005.01	968.586	709.623	833.147	797.046	1370.92	2004.59	1436.07	1510.59	1662.72	829.17	1363.81	907.589	967.333	1118.09	456.464	702.986	784.227	1046.03	1233.78	900.836	1062.39	1167.98	1166.41	171.164	427.631	485.72
ENSMUSG00000005413.8	Hmox1	same	27.9841	9.82955	27.9841	9.82955	0.767082	39.1629	62.0601	60.1228	89.7914	40.1606	46.4772	93.1672	60.4285	45.5659	58.258	80.9974	121.483	108.817	75.2828	79.8802	72.2463	73.0319	69.2514	61.7654	100.73	83.7383	43.6699	45.6305	85.3984	54.9392	31.3634	49.8281	41.5689	65.9925	36.852	29.0973	58.0857	37.517	39.2259	30.454	72.2459	53.3737	43.071	35.8315	53.3337	85.3254	71.3232
ENSMUSG00000005470.8	Asf1b	same	106.706	18.9717	106.706	18.9717	0.970671	201.155	196.669	182.111	196.962	233.661	135.074	196.181	163.467	128.413	172.412	128.956	118.327	99.4897	119.567	90.2994	153.792	226.399	161.315	135.884	133.507	180.237	307.802	205.768	236.86	263.385	211.703	304.505	180.132	217.19	257.227	140.031	184.683	162.17	263.518	249.879	132.344	262.633	259.27	280.052	62.0159	105.402	105.631
ENSMUSG00000005514.14	Por	same	1934.49	10.1149	1934.49	10.1149	0.902527	4231.38	3797.9	3413.93	3093.46	3378.36	3716	4366.74	4016.17	4070.28	3231.74	4499.62	5315.27	5501.47	5353.94	4813.65	4103.02	5172.49	5065.94	4659.86	4775.08	3831.23	4493.77	3894.95	4409.3	4151.14	2740.38	4188.33	3717.82	4616.97	2858.24	4915.63	4804.73	2721.8	2907.75	3004.79	3510	3826.81	3724.37	3264.44	6050.27	5896.49	6618.62
ENSMUSG00000005534.10	Insr	same	504.764	3.62349	504.764	3.62349	0.60622	1527.35	2349.54	2638.43	1406.25	2118.77	2824.22	2754.87	2386.92	3307.26	2883.77	1870.4	2193	1873.2	1937.43	1873.71	2123.04	1877.83	2071.02	1802.18	1763.57	1755.31	1558.73	2099	1805.45	1762.9	2091.55	2019.88	2770.4	1458.52	2360	1494.88	1988.32	2263.12	2400.83	2270.77	1921.23	1716.43	1793.78	2208.35	2551.33	2348.96	2427.7
ENSMUSG00000005566.14	Trim28	same	931.941	17.6686	931.941	17.6686	0.969296	2285.69	3112.62	2915.52	1995.69	3410	3083.47	3276	3119.81	3028.06	3097.91	2587.65	2137.78	2185.66	1859.93	1576.77	3341.21	3031.74	3283.33	3409.45	3069.07	3533.76	3738	3617.72	3475.56	3630.84	3199.07	3786.93	2849.21	3743.19	3632.13	2342.34	2832.79	2677.02	2870.53	3685.71	3320.76	3376.95	3821.49	3536.01	1833.19	2266.64	2396.1
ENSMUSG00000005575.16	Ube2m	same	472.259	15.0012	472.259	15.0012	0.963649	2355.12	2250.77	2032.85	2406.99	2238.04	1988.35	2097.4	2043.72	1945.25	1723.33	2484.28	2442.28	2386.2	2719.04	2326.95	2163.1	2539.69	2543.56	2312.77	2264.03	2792.07	2737.82	2402.06	2304.95	2714.64	2030.78	2513.55	2033.41	3088.28	2401.28	2944.29	2043.42	1970.25	2065.9	2061.5	2192.31	2419.61	2362.15	2174.41	2414.9	2421.23	2613.68
ENSMUSG00000005667.8	Mthfd2	same	84.7123	19.527	84.7123	19.527	0.953161	154.872	234.255	206.509	251.995	313.983	137.253	210.573	160.368	174.808	136.985	169.455	171.969	91.717	112.924	114.611	136.624	173.451	156.427	160.59	210.254	215.327	304.28	192.853	241.694	197.135	205.822	250.063	142.893	245.592	260.175	163.673	230.853	221.471	356.051	172.573	180.935	238.064	196.775	221.59	102.946	178.681	172.44
ENSMUSG00000005672.12	Kit	same	695.146	23.8957	695.146	23.8957	0.930277	859.804	1914.25	2391.84	1435.21	2800.29	2228.73	1883.04	2135.14	2398.43	1895.75	1386.55	815.67	935.825	1020.75	856.108	1763.95	1201.38	1188.68	1247.66	1383.84	1563.12	1431.95	1468.79	1399.41	995.369	1432.92	2114	1486.96	1300.64	1941.36	654.69	1517.67	1898.84	2022.65	1275.16	2198.71	1929.93	1629.1	1979.22	1201.87	1373.24	1346.11
ENSMUSG00000005674.9	Tomm40l	same	207.304	20.0129	207.304	20.0129	0.658597	1587.88	817.27	760.684	1409.15	736.277	699.337	683.984	710.422	679.347	622.731	849.407	615.302	660.674	1093.81	870	803.293	827.087	866.865	830.402	765.868	864.498	948.763	881.616	901.518	993.754	842.892	836.927	687.62	972.345	815.167	1367.57	968.095	762.443	815.698	773.844	707.754	774.342	834.395	751.519	642.485	604.305	597.671
ENSMUSG00000005699.16	Pard6a	same	24.7469	20.0608	24.7469	20.0608	0.693675	167.333	109.261	59.2514	121.653	86.4061	44.2986	47.7198	84.4449	78.7048	61.4071	82.0632	59.9525	90.1625	117.353	59.0419	80.1147	59.3384	109.173	96.0796	59.9584	86.9283	95.7919	89.5391	104.734	95.3357	80.3687	118.111	77.9418	105.254	92.8671	83.6548	126.597	73.8238	73.4229	88.2385	85.6722	57.6097	69.2514	68.8343	64.4965	65.2488	73.1289
ENSMUSG00000005732.14	Ranbp1	same	192.23	18.5725	192.23	18.5725	0.980406	646.188	459.769	374.678	605.368	450.285	280.316	393.878	367.994	322.276	386.55	366.62	295.03	293.805	405.199	352.515	408.442	406.24	405.732	513.339	432.5	478.505	617.717	480.412	506.751	594.636	378.321	511.199	394.039	494.526	521.088	707.429	540.644	404.216	433.497	452.125	439.869	459.183	532.053	432.807	296.436	304.16	351.199
ENSMUSG00000005803.14	Sqor	same	2869.96	11.5166	2869.96	11.5166	0.83559	12665.6	8552.06	8822.36	10382.5	8174.5	8771.13	9174.32	9089.06	9735.37	8374.98	12866.9	12239.8	12342.9	16170.3	13763.7	9920.63	14553.4	9902.14	10955.8	10782.1	8933.68	10973.1	10022.4	11577.1	10084.6	8038.83	10203.7	8259.23	11065.9	10195.5	13206.6	8662.21	7844.69	8862.05	8452.93	8564.66	8521.15	10060.9	8722.15	11221.2	13140.1	12198.1
ENSMUSG00000005873.6	Reep5	same	300.032	22.9648	300.032	22.9648	0.698539	1936.79	1283.16	1309.63	2134.72	1540.71	1278.85	1421.75	1396.05	1550.07	1342.3	1324.73	713.12	990.233	1999.42	1199.94	1282.55	1168.51	1294.59	1185.9	1318.28	1329.45	1416.45	1234.61	1382.49	1126.25	927.181	1461.62	990.727	1424.27	1653.92	1469.42	1732.14	1478.9	1238.13	1081.51	1432.13	1434.31	1356.31	1440.8	924.037	1053.02	1049.99
ENSMUSG00000005882.18	Uqcc1	same	325.567	15.0191	325.567	15.0191	0.97809	1443.69	1016.56	945.409	1384.53	884.749	955.688	919.553	880.861	916.29	876.231	1206.44	957.663	965.361	1151.38	913.413	1358.37	1471.59	1185.42	1196.88	1247.93	1251.29	1504.5	1226	1510.59	1261.99	978.146	1168.19	885.072	1037.5	1121.78	1147.53	1066.39	945.187	1027.92	983.898	1070.9	953.949	1049.75	1096.63	864.501	1120.27	1081.59
ENSMUSG00000005886.14	Ncoa2	same	276.752	5.95713	276.752	5.95713	0.883094	882.946	1234.21	1516.14	1120.94	1316.78	1541.74	1513.4	1308.51	1644.52	1532.81	1269.31	1599.79	1262.28	1295.31	1260.72	1283.27	1242.46	1250.6	1266.88	1173.58	1268.83	1135.42	1227.72	1201.22	1137.57	1062.44	1262.31	1470.5	737.612	1379.74	925.659	980.01	1378.45	1410.12	1506.3	1297.23	1124.24	1023.57	1325.77	1426.37	1470.61	1376.81
ENSMUSG00000005893.14	Nr2c2	same	236.542	5.03804	236.542	5.03804	0.87466	943.471	1110.09	1406.35	1222.32	1328.95	1480.01	1462.65	1239.56	1432.43	1382.45	1357.77	1503.55	1178.33	1038.46	1187.78	1149.5	1131.99	1113.73	1360.21	879.389	1121.3	957.215	1108.91	1193.97	1184.43	1164.37	1088.84	1375.24	725.917	1014.17	851.097	1005.33	1261.06	1456.39	1194.73	1156.57	1189.47	978.809	1288.05	1219.23	1302.97	1377.71
ENSMUSG00000005897.14	Nr2c1	same	48.0159	9.72141	48.0159	9.72141	0.7634	311.523	305.93	290.158	238.961	247.048	374.723	285.561	323.835	385.239	306.248	358.094	342.361	293.805	345.415	267.425	364.093	335.034	352.775	307.455	326.173	296.673	303.576	303.055	292.449	307.013	264.629	342.337	316.097	236.403	345.672	223.686	220.428	248.096	268.547	296.731	317.115	295.673	317.543	275.337	328.684	297.133	376.478
ENSMUSG00000005936.19	Kctd20	same	87.5211	2.13349	87.5211	2.13349	0.863684	861.585	811.152	875.701	825.502	900.57	734.195	731.704	771.625	894.75	818.761	756.687	833.025	794.363	792.684	804.012	766.097	734.884	745.471	793.343	721.899	676.287	741.683	726.644	694.467	693.204	821.329	675.447	734.385	758.496	742.937	829.274	740.22	853.209	831.791	846.465	710.312	773.495	833.55	877.873	730.547	739.821	748.443
ENSMUSG00000005947.11	Itgae	same	125.988	8.11925	125.988	8.11925	0.981518	129.95	121.498	82.7777	166.549	118.048	85.6924	46.9624	75.9229	70.4201	69.2798	222.743	268.209	298.469	152.78	355.988	53.6482	115.938	105.914	188.041	131.908	81.3458	76.0701	84.3734	94.2605	40.3965	99.9709	74.7421	66.6835	77.6874	75.9152	121.845	117.661	91.9772	94.5446	81.2106	96.541	155.885	75.1631	60.3479	243.102	265.011	196.816
ENSMUSG00000005958.15	Ephb3	same	365.012	21.9564	365.012	21.9564	0.907055	573.203	923.035	1124.91	518.473	1485.94	1115.45	965.001	1175.26	1018.19	1086.43	504.102	396.002	481.903	400.77	324.731	859.087	578.778	716.141	547.654	763.47	883.639	725.483	973.737	791.144	748.143	938.942	926.433	988.995	893.822	958.89	412.818	627.028	929.454	786.53	942.512	975	954.796	1061.57	1040.06	287.754	423.616	390.924
ENSMUSG00000005981.11	Trap1	same	450.41	16.0221	450.41	16.0221	0.774751	1587.88	2110.04	1816.75	1520.66	1690.39	2099.46	2166.33	2211.84	2204.56	1959.51	2374.5	1561.92	1473.69	1915.28	1368.38	2526.47	2456.61	2130.5	2143.95	2008.21	2271.3	2601.88	2345.24	2337.98	2475.5	1658.34	2099.24	1685.27	2115.94	2407.91	1518.52	1337.46	1670.11	1927.1	2498.79	2277.98	2341.67	2406.91	2517.64	1351.95	1820.94	1718.98
ENSMUSG00000006024.13	Napa	same	367.781	13.0385	367.781	13.0385	0.903574	2127.26	2244.65	2031.98	1927.62	2085.92	1908.47	1909.55	2032.1	1979.22	1972.11	2365.98	2530.63	2641.14	2422.34	2422.46	2228.19	2430.14	2376.55	2496.7	2408.73	2357.43	2642.03	2286.69	2339.6	2578.91	2173.88	2167.52	1980.59	2677.29	2039.39	2511.46	2056.83	2098.53	2140.33	1999.03	2171.21	2197.64	2298.81	2098.97	2458.31	2362.01	2460.2
ENSMUSG00000006127.9	Inpp5k	same	213.806	5.90753	213.806	5.90753	0.939338	644.408	719.373	826.035	611.161	624.314	863.46	756.7	787.119	832.614	758.141	848.341	1014.46	1134.8	867.967	892.575	673.822	783.267	705.55	750.793	677.13	599.726	490.934	498.492	584.093	538.081	889.937	591.478	872.082	880.457	618.377	772.898	653.836	756.391	768.426	627.04	682.181	746.385	697.581	679.856	1014.58	978.733	907.34
ENSMUSG00000006134.4	Crkl	same	196.501	9.93285	196.501	9.93285	0.871512	745.876	909.049	1021.22	842.881	926.127	945.521	993.027	976.152	1242.71	1112.41	947.457	1041.28	968.47	781.613	1003.71	1015.74	997.799	1077.88	1050.01	1296.7	1043.14	839.588	1201.89	1152.88	1155.34	805.648	956.883	903.259	687.491	1000.9	692.88	702.986	883.465	920.301	1051.83	852.886	925.144	977.964	1024.97	1038.15	1152.39	1170.97
ENSMUSG00000006191.17	Cdkal1	same	40.9917	16.6949	40.9917	16.6949	0.701915	197.595	177.439	181.24	207.1	204.454	233.112	248.446	220.796	220.373	235.394	200.362	230.344	220.743	179.35	187.545	245.351	199.925	239.528	201.767	246.229	281.52	266.245	270.339	250.556	344.178	194.061	247.295	160.214	256.452	258.701	185.496	166.81	190.006	182.049	213.178	219.295	199.94	233.09	219.704	193.49	186.712	185.982
ENSMUSG00000006215.12	Zbtb17	same	92.1731	17.663	92.1731	17.663	0.898368	356.027	561.163	506.251	443.164	492.88	440.081	424.176	460.961	466.43	517.236	480.656	460.688	488.121	325.487	359.461	546.497	502.095	610.227	521.575	507.647	495.252	492.342	507.962	472.914	572.014	554.74	566.564	530.87	684.985	524.036	478.287	548.091	446.573	464.677	431.041	483.984	498.155	456.89	415.834	439.072	429.639	422.522
ENSMUSG00000006273.14	Atp6v1b2	same	474.19	9.37553	474.19	9.37553	0.965422	1899.4	1672.13	1643.36	1640.87	1689.18	1774.12	1720.19	1841.52	1704.17	1623.35	2066.5	2451.74	1930.72	2285.05	2285.27	1872.68	2033.03	2029.47	2017.67	2146.51	1911.63	1872.17	1694.35	1807.06	1829.15	1538.77	1627.72	1549.31	1690.74	1779.22	1733.11	1456.61	1563.61	1766.17	1771.02	1699.38	1901.97	1694.12	1804.78	2151.95	2447.33	2333.8
ENSMUSG00000006288.8	Ttc5	same	102.687	0.769543	102.687	0.769543	0.660075	817.081	534.066	549.818	811.019	581.72	551.917	527.948	615.131	524.423	562.898	528.615	613.725	626.474	639.904	647.725	505.724	533.133	505.943	495.496	440.494	522.368	502.203	504.518	517.225	457.288	829.17	439.225	675.495	568.872	478.339	769.261	656.815	576.068	576.32	516.156	454.574	505.779	526.142	528.987	606.515	530.021	552.529
ENSMUSG00000006304.14	Arpc2	same	1981.77	9.02563	1981.77	9.02563	0.903969	7807.66	6125.59	5805.77	7178.97	6213.93	6628.82	6558.82	6707.56	6547.41	6280.84	8292.64	9952.12	8938.52	10309.3	10349.7	6679.56	8059.99	7682.02	7479.11	7833.76	7133.71	7782.39	6548.41	6676.39	7735.12	5945.33	6685.27	5225.56	6928.38	6974.61	9131.11	6273.25	5966.42	6633.21	6692.07	7402.97	7116.49	7447.9	6834.39	9265.17	9006.35	8935.27
ENSMUSG00000006315.9	Tmem147	same	488.839	22.484	488.839	22.484	0.691704	2919.42	1000.83	834.748	2702.43	1192.65	835.138	893.8	918.048	899.72	785.695	851.539	741.518	893.852	1607.51	1224.25	885.553	954.892	901.083	890.795	773.862	900.386	1124.85	959.101	978.054	1016.38	1019.31	964.265	1118.03	1178.68	988.371	2329.61	1957.04	1330.04	960.533	877.699	859.279	994.615	1021.88	954.25	971.169	761.906	733.997
ENSMUSG00000006345.10	Ggt1	same	314.474	8.41506	314.474	8.41506	0.780798	717.394	567.282	352.894	443.164	470.974	208.421	387.061	345.527	246.885	356.633	481.722	743.096	914.061	619.976	842.216	273.248	330.469	499.425	948.443	389.33	334.953	358.515	266.034	327.898	221.373	176.419	297.123	348.14	572.213	178.364	780.172	835.54	405.426	234.35	163.202	312.639	304.993	322.61	155.584	905.432	802.059	1059.01
ENSMUSG00000006356.10	Crip2	same	42.241	22.7209	42.241	22.7209	0.839922	106.808	83.9122	106.304	152.066	129.001	36.3103	90.8949	55.7801	55.5076	41.7253	43.696	66.2633	82.3899	37.6414	81.6168	35.0502	38.3418	43.1803	34.3141	58.3595	62.2056	51.4177	37.8819	47.5331	96.9516	64.687	55.3645	72.7457	95.2297	65.5966	120.027	171.278	85.9261	57.3302	31.2349	58.8197	56.7625	61.6506	42.4321	68.2175	58.222	64.1006
ENSMUSG00000006378.15	Gcat	same	17.4143	17.4125	17.4143	17.4125	0.908851	60.5245	26.2226	29.6257	49.2405	29.2077	24.691	39.3878	36.412	23.1972	13.3836	40.4987	34.7094	29.536	59.7834	13.8922	42.9186	28.2999	40.7361	63.138	32.7772	53.433	60.5743	50.7962	48.3387	32.3172	29.4032	40.6006	39.8369	57.639	31.6927	43.646	74.4688	31.4659	49.2839	31.2349	27.4918	47.4433	33.7812	49.9756	35.9692	33.1263	27.0848
ENSMUSG00000006390.15	Elovl1	same	676.723	12.5147	676.723	12.5147	0.606007	1397.4	1629.3	1585.85	1138.32	1341.12	1698.6	1894.4	1957.73	1723.22	1776.87	2392.62	1965.81	2194.99	1994.99	1561.14	2173.11	2670.23	2410.76	2432.19	2512.65	2132.54	2459.6	2153.24	2206.66	2436.72	1813.2	2031.88	1467.04	2224.53	2018.75	1638.54	1368.74	1457.11	1789.31	1786.63	2176.97	2284.06	2243.91	2136.69	1900.17	2219.46	2207.41
ENSMUSG00000006398.15	Cdc20	same	203.014	0.307662	203.014	0.307662	0.790303	553.621	483.37	755.456	551.783	556.163	705.147	907.434	827.405	454.831	618.007	652.242	337.627	424.386	451.697	486.228	540.059	615.294	452.986	380.201	466.076	312.623	469.803	446.834	615.513	387.806	535.138	729.889	393.173	510.398	731.881	518.296	621.07	603.903	643.708	865.986	613.131	1019.18	826.794	709.087	241.862	488.864	357.519
ENSMUSG00000006418.17	Rnf114	same	315.003	10.5119	315.003	10.5119	0.945166	1495.31	1444.86	1453.4	1597.42	1600.34	1755.24	1505.07	1650.94	1724.05	1712.31	1792.6	2208.78	1905.85	1786.86	1812.93	1864.81	1926.22	1867.34	1938.06	1682.03	1502.5	1572.82	1669.39	1829.62	1636.87	1621.1	1577.89	1488.69	1807.69	1673.82	1718.56	1373.21	1420.81	1547.92	1726.51	1493.51	1611.38	1727.06	1726.51	2032.88	1934.38	1762.32
ENSMUSG00000006435.16	Neurl1a	same	32.0012	0.593874	32.0012	0.593874	0.934689	80.106	66.4305	102.819	40.551	76.6702	52.2869	99.9844	72.824	75.3909	73.2161	62.8796	34.7094	97.9351	70.8544	65.988	47.9257	46.5579	42.3656	42.5495	56.7606	54.2305	34.5133	51.6572	41.0879	56.5551	76.4483	65.5147	51.9612	89.3822	75.1781	61.8318	134.044	88.3465	104.603	47.6332	63.2951	55.0681	76.8521	85.8071	64.4965	79.3024	67.7119
ENSMUSG00000006442.10	Srm	same	227.279	16.4153	227.279	16.4153	0.918982	217.176	451.902	267.503	322.96	433.247	270.149	349.188	388.137	316.476	322.781	257.913	214.567	259.606	205.921	170.18	529.329	418.108	439.135	502.359	578.798	620.461	732.527	507.962	509.168	581.709	356.759	523.195	258.074	384.26	548.358	263.695	336.599	388.483	489.821	495.853	471.836	472.739	530.364	503.527	130.233	245.938	244.666
ENSMUSG00000006445.3	Epha2	same	232.648	8.56042	232.648	8.56042	0.923825	281.261	458.895	404.304	236.065	331.02	543.929	863.501	656.191	690.945	720.352	559.522	730.474	663.783	551.336	503.593	419.171	767.748	577.638	400.789	920.96	430.654	357.811	498.492	410.879	499.301	627.268	515.813	461.589	499.538	636.066	407.363	388.727	493.772	474.734	490.387	347.803	558.306	656.199	448.837	797.524	798.044	919.077
ENSMUSG00000006538.12	Ihh	same	559.12	12.2901	559.12	12.2901	0.701218	2323.07	2319.82	2258.52	1485.9	2021.42	3054.43	3091.94	3098.12	3554.14	3023.9	2900.99	2936.1	2746.85	2792.11	2412.04	3029.34	3511.01	3342.81	3318.86	2606.99	2980.29	3036.46	3327.58	3280.59	3083.06	2483.59	2983.22	2352.11	3198.55	2803.7	2160.48	2461.94	1955.73	2120.21	3012.6	3038.17	3270.2	3043.68	3293.67	2375.21	2961.29	3178.85
ENSMUSG00000006585.3	Cdt1	same	248.718	17.817	248.718	17.817	0.960362	341.786	472.88	498.409	311.374	645.003	369.639	629.447	525.263	485.484	442.446	396.461	246.121	343.55	312.202	175.389	491.418	556.868	441.58	476.28	418.909	658.741	855.788	637.105	646.934	699.667	478.292	743.73	498.827	604.792	570.469	292.792	364.897	416.318	498.874	692.633	526.181	626.929	640.997	637.424	191.009	339.294	326.823
ENSMUSG00000006587.6	Snai3	same	20.6373	16.5647	20.6373	16.5647	0.878931	32.0424	37.5857	23.5263	39.1027	37.7266	29.7745	30.2983	24.7912	22.3687	21.2563	23.4466	28.3986	12.4362	24.3562	24.3114	42.9186	45.645	29.33	32.9416	37.5739	32.6978	52.1221	42.1867	42.6992	43.6282	41.1645	38.7552	36.3728	60.9804	41.2743	10.9115	22.3406	31.4659	19.1101	21.8644	28.1312	37.2769	28.714	25.4592	29.7676	25.0957	27.0848
ENSMUSG00000006599.13	Gtf2h1	same	171.154	12.6427	171.154	12.6427	0.967732	863.365	910.798	908.812	908.052	885.966	997.082	945.307	959.108	1007.42	967.555	958.114	1132.79	971.579	819.254	968.982	1115.88	1103.7	1106.39	1126.88	1152.8	1082.22	1048.78	1037.45	1125.49	1022.84	935.022	1133.13	897.196	989.887	1090.82	882.013	770.008	893.147	951.481	1049.49	1124.61	872.618	1040.46	1001.4	945.122	1093.17	1068.95
ENSMUSG00000006651.8	Aplp1	same	363.05	8.23377	363.05	8.23377	0.760219	842.003	711.506	711.017	634.333	687.598	389.973	548.399	439.268	449.032	378.677	824.895	932.42	1204.76	918.893	929.042	389.844	649.071	768.283	554.516	745.882	482.492	405.003	323.718	420.547	418.508	362.639	445.684	579.367	764.343	382.524	605.588	792.348	469.568	460.653	307.663	386.803	349.047	377.504	301.739	1143.57	1107.22	1384.93
ENSMUSG00000006678.6	Pola1	same	153.987	19.16	153.987	19.16	0.954182	174.453	281.456	296.257	205.651	306.681	247.637	374.184	276.576	309.02	270.821	123.628	83.618	105.708	139.495	98.982	326.181	246.483	210.198	210.002	201.46	373.234	416.272	362.461	376.237	389.422	258.748	464.139	363.728	201.319	349.357	125.482	151.916	234.784	337.947	377.942	254.459	281.271	290.518	327.199	106.667	118.452	142.646
ENSMUSG00000006728.12	Cdk4	same	523.117	17.8006	523.117	17.8006	0.95925	2097	1329.48	1253.86	1827.69	1543.14	1352.92	1755.79	1640.09	1507.82	1424.96	1340.72	1069.68	1012	1631.87	1038.44	1939.92	1563.8	1600.11	1784.33	1498.16	1719.43	2197.58	1909.59	1984.31	1832.38	1350.59	1772.59	1311.15	1659.84	1668.66	1582.17	1507.25	1464.37	1494.61	1876.43	1601.56	1757.1	1972.82	1660.51	961.246	1219.65	1123.12
ENSMUSG00000006732.14	Mettl1	same	136.187	19.189	136.187	19.189	0.947615	281.261	368.864	314.555	448.957	473.408	301.376	381.001	363.345	323.932	359.782	281.359	200.368	275.151	292.274	210.12	399.858	297.605	351.145	436.476	365.346	395.564	515.586	413.257	454.384	533.234	411.645	410.62	337.748	394.284	389.157	296.429	476.601	412.687	459.648	389.655	444.984	447.322	550.633	406.405	192.249	209.8	260.014
ENSMUSG00000006784.14	Odad4	same	19.8767	23.7895	19.8767	23.7895	0.865122	53.404	52.4452	34.8538	40.551	23.1228	79.8828	54.5369	41.8351	46.3944	75.5779	44.7617	41.0202	31.0905	35.4272	10.4192	48.6411	19.1709	30.9594	16.4708	23.9833	43.0654	30.2872	55.101	23.3637	45.2441	58.8064	30.4505	90.9321	47.6148	39.8002	40.0088	32.7663	16.9432	38.2201	54.661	46.6722	28.8049	59.9616	42.4321	21.0854	27.1034	24.3763
ENSMUSG00000006800.14	Sulf2	same	372.255	15.0206	372.255	15.0206	0.780872	192.254	560.289	544.59	322.96	634.05	392.878	695.346	424.549	584.073	355.059	557.39	452.799	645.128	294.489	368.144	590.13	1027.01	381.29	473.535	522.037	565.433	848.04	729.227	927.298	644.728	452.809	813.858	564.645	679.138	689.87	132.757	379.791	544.602	490.827	455.248	443.705	520.182	423.954	331.913	410.545	799.047	684.342
ENSMUSG00000006818.5	Sod2	same	543.832	13.3087	543.832	13.3087	0.763963	2579.41	2121.41	1886.46	2263.61	1944.74	1859.82	2054.98	2016.61	2172.25	1970.54	2190.13	2385.48	2067.52	2707.97	2377.31	2611.6	2591.72	2671.47	2511.79	2689.33	2812.01	2818.82	2718.89	2589.35	2911.78	1956.29	2285.63	1862.81	2109.25	2278.19	2484.18	1744.06	1875.85	1914.02	2148.18	2270.95	2271.35	2098.65	2197.98	2139.55	2389.11	2333.8
ENSMUSG00000006850.8	Tmco6	same	101.235	21.5559	101.235	21.5559	0.894916	534.04	381.101	426.087	532.956	404.04	308.638	330.251	342.428	308.192	295.226	280.294	296.607	345.105	312.202	298.683	301.861	314.95	310.409	339.024	278.207	332.561	347.246	320.274	346.428	331.251	368.52	288.818	411.359	338.316	259.438	392.814	485.537	352.176	304.755	281.114	275.558	332.95	300.652	291.367	328.684	306.168	288.001
ENSMUSG00000006931.15	P3h4	same	31.5826	0.915861	31.5826	0.915861	0.870442	144.191	93.5272	95.8479	144.825	98.5759	103.848	118.921	116.983	109.358	107.069	100.181	91.5065	59.072	132.852	98.982	75.8228	94.0286	83.1017	97.4521	81.5434	70.1807	71.8439	72.32	86.2041	96.9516	84.2892	93.1969	97.8602	96.9004	98.7634	125.482	153.406	100.449	94.5446	81.2106	88.2295	98.2754	98.8099	91.4647	89.3029	98.3752	73.1289
ENSMUSG00000006932.17	Ctnnb1	same	2417.59	7.84226	2417.59	7.84226	0.977785	19471.1	17674	17925.3	16744.7	18005.3	19514.6	20877	18455.5	20117.8	17694.7	20046.9	20114.1	21098	20826.8	20478.9	17126.7	20471.8	17994	18038.3	19608.8	18711.9	18587.2	17663.3	19010	18519.4	16493.2	19446.8	16905.6	16727.8	18503.4	19698.9	16910.4	16863.3	18180.7	17713.3	18355.6	17005.9	17440.4	18916.2	21525.7	21007.1	21809.6
ENSMUSG00000006998.16	Psmd2	same	755.377	14.993	755.377	14.993	0.939987	2878.48	3644.06	3424.38	2637.26	3668	3251.95	3705.48	3517.25	3541.72	3377.39	3923.05	3190.11	3287.82	3522.79	3120.54	3783.99	4222.16	3975.85	3815.73	3882.9	4170.17	4558.57	4229.86	4199.83	4595.5	3116.74	4100.67	3042.33	4067.31	4184.18	3047.95	2747.9	3427.36	3617.84	4060.53	3365.51	3908.99	4035.16	4107.43	3134.28	3682.04	3908.33
ENSMUSG00000007029.16	Vars	same	663.357	18.44	663.357	18.44	0.840927	1158.87	1987.67	2011.93	1333.84	2357.3	1963.66	2406.44	2315.65	2139.94	2075.24	1776.61	1184.85	1428.61	1009.68	870	2272.54	2212.87	1930.89	1981.98	1774.77	2408.47	2457.49	2349.54	2538.59	2517.51	2246.4	2798.68	1887.92	2596.26	2409.38	1134.8	1965.98	1800.82	2299.24	2758.04	2015.21	2652.59	2930.52	2453.52	987.293	1680.41	1591.68
ENSMUSG00000007034.15	Slc44a4	same	2651.73	8.16003	2651.73	8.16003	0.925846	11305.6	9809.87	10015.2	6382.43	8680.77	9991.88	9812.86	9618.2	9831.47	9689.72	11607.1	11138.6	12254.3	12999.6	11082.5	8698.88	10934.7	10167.7	10421.9	9966.68	9237.53	9660.19	8543.23	9565.43	10125	9236.52	9073.32	9701.15	10165.4	8435.43	10522.3	9235.62	8515.15	9426.3	9399.35	8952.74	9555.59	10190.1	9997	13122.6	13172.2	13651.6
ENSMUSG00000007038.5	Neu1	same	2393.38	6.34102	2393.38	6.34102	0.879357	8229.56	4492.8	4293.11	3792.96	4011.19	2952.76	3876.67	3448.3	3376.02	3478.95	4926.99	5799.62	6622.28	6717.88	7427.13	2708.16	3716.41	4163.23	4362.01	3912.48	2479.45	2818.82	2371.06	2844.73	2814.83	3449.97	2887.26	4235.7	4374.72	2328.31	7996.31	6949.43	3786.8	3950.76	3410.07	3386.61	2845.75	3594.32	3019.28	8160.05	6303.04	7912.37
ENSMUSG00000007050.17	Lsm2	same	118.034	19.508	118.034	19.508	0.96391	445.033	331.279	333.725	419.992	349.275	267.97	362.065	283.549	270.082	310.184	336.779	265.053	267.378	261.276	382.036	328.327	305.821	327.518	306.082	286.201	340.536	425.429	352.991	371.403	475.063	411.645	366.329	272.796	398.461	446.646	447.372	539.154	353.386	336.941	361.543	348.443	402.421	395.24	346.057	217.056	276.053	225.706
ENSMUSG00000007080.14	Pole	same	201.564	20.0625	201.564	20.0625	0.969918	126.389	291.945	392.105	178.135	421.077	228.755	478.713	292.071	316.476	268.459	144.943	63.1079	155.453	106.282	59.0419	241.059	204.489	188.201	196.277	178.276	305.445	390.211	328.023	387.516	339.33	307.753	493.667	382.781	365.882	343.461	72.7433	215.96	315.869	387.23	354.516	218.016	310.923	308.253	349.829	73.1787	150.574	166.12
ENSMUSG00000007379.15	Dennd2c	same	12.9469	23.5845	12.9469	23.5845	0.623049	24.9219	38.4598	38.3392	46.344	25.5567	55.9179	57.5668	44.934	40.5951	59.0452	17.0521	34.7094	27.9815	37.6414	31.2575	29.3277	30.1257	29.33	26.0787	15.9889	34.2928	37.3307	38.7429	40.2823	37.1648	39.2043	30.4505	41.5689	25.0604	51.5928	14.5487	46.1707	37.517	25.1448	44.5097	54.3443	37.2769	32.9366	16.9728	27.287	29.111	15.348
ENSMUSG00000007594.10	Hapln4	same	28.21	22.0564	28.21	22.0564	0.737363	8.90067	58.5638	47.0526	46.344	116.831	37.7628	65.8988	49.5823	91.9604	41.7253	33.0384	9.46619	26.4269	11.071	8.68264	19.3134	25.5612	22.8122	4.1177	32.7772	39.0779	48.6003	60.2667	50.7557	35.5489	33.3236	34.1415	16.4544	46.7795	60.4373	10.9115	52.1282	93.1874	75.4345	20.3027	56.2623	66.9289	61.6506	30.1739	18.6048	22.0842	27.0848
ENSMUSG00000007603.9	Dus3l	same	159.003	20.0006	159.003	20.0006	0.664306	767.237	784.055	975.906	674.884	853.108	652.86	722.614	734.438	671.891	736.885	732.174	743.096	858.098	509.266	534.85	778.972	689.239	747.915	855.108	685.924	748.86	729.709	718.895	809.674	783.692	1109.48	875.682	916.249	933.919	681.762	665.602	969.584	912.511	883.087	663.741	807.492	786.203	789.635	765.663	644.965	681.599	654.549
ENSMUSG00000007610.15	Gtpbp3	same	71.9976	19.8149	71.9976	19.8149	0.76451	491.317	380.227	367.707	446.061	380.917	326.793	306.77	346.302	301.564	311.759	354.897	283.986	307.796	296.703	314.311	442.061	391.634	315.298	395.299	336.566	350.106	388.098	336.632	320.647	350.642	466.531	411.543	387.111	422.686	383.998	461.92	405.11	382.431	368.12	362.324	323.508	393.949	377.504	353.601	291.475	273.041	288.001
ENSMUSG00000007817.15	Zmiz1	same	2028.51	7.37493	2028.51	7.37493	0.981644	2492.19	3345.13	4416.84	3371.52	4288.66	4339.81	4145.56	3332.86	4104.25	3774.96	4804.43	6911.9	6580.31	4875.67	6279.28	3321.18	4496.94	3663.81	3590.63	4241.85	3468.36	3120.99	3198.44	3191.97	2861.69	3071.65	3177	3988.89	3044.01	3024.08	2831.53	3721.95	3739.6	4497.91	3314.8	3605.9	3703.97	3200.76	3535.06	6597.25	5642.52	6175.33
ENSMUSG00000007833.15	Aldh16a1	same	273.931	13.46	273.931	13.46	0.625339	1603.9	1402.03	1556.22	1149.91	1252.28	1411.75	1633.08	1553.32	1451.48	1495.81	1952.46	1383.64	1627.59	1740.36	1634.07	1690.99	2180.92	1846.98	1659.43	1706.01	1712.25	1684.11	1448.12	1788.53	1672.41	1503.48	1552.97	1322.41	1984.79	1744.57	1722.2	1799.17	1259.85	1592.17	1508.64	1468.57	1664.75	1851.21	1635.05	1313.5	1781.8	1840.86
ENSMUSG00000008090.14	Fgfrl1	same	161.012	9.45116	161.012	9.45116	0.874571	309.743	324.286	378.163	317.167	497.748	440.081	637.022	621.328	548.448	533.769	423.105	493.82	463.249	398.556	630.359	481.403	711.148	413.064	527.065	466.076	304.648	437.403	465.775	499.5	287.623	307.753	453.066	379.317	445.241	414.954	354.624	542.133	417.528	328.894	509.128	426.443	483.752	441.689	369.631	466.359	674.573	697.884
ENSMUSG00000008140.18	Emc10	same	400.51	16.1546	400.51	16.1546	0.955218	1927.88	1682.62	1794.1	1458.39	1602.77	1721.84	1820.17	1779.54	1679.31	1694.2	1881.06	1459.37	1666.45	2070.28	1441.32	1886.99	2035.77	1969.18	1880.41	1793.95	2134.93	2163.77	1863.1	2084.21	2195.95	1550.53	1930.38	1531.99	2404.13	1826.39	1634.91	1596.61	1369.98	1531.82	1772.58	2008.82	1817.25	1963.53	1873.61	1234.12	1587.05	1678.35
ENSMUSG00000008193.13	Spib	same	113.601	7.81892	113.601	7.81892	0.934508	169.113	219.396	209.123	137.584	284.775	168.48	134.827	141	183.092	147.219	263.242	466.999	387.077	309.988	276.108	173.82	177.102	274.561	286.866	252.625	179.439	165.523	119.672	103.928	189.056	84.2892	185.471	168.874	220.532	148.882	210.956	227.875	278.352	257.483	109.322	162.394	178.76	125.835	172.557	322.483	423.616	266.334
ENSMUSG00000008373.16	Prpf31	same	146.868	17.9938	146.868	17.9938	0.971153	596.345	593.504	464.427	587.989	562.248	523.595	627.175	644.57	529.393	533.769	579.771	394.425	503.666	504.838	507.066	625.181	632.639	592.303	608.046	500.452	652.361	733.935	620.747	728.304	704.515	621.388	612.701	544.726	680.809	597.003	532.845	501.92	515.556	615.546	755.883	664.279	627.776	667.178	660.055	398.142	496.895	422.522
ENSMUSG00000008450.8	Nutf2	same	84.0473	19.2099	84.0473	19.2099	0.964987	364.927	189.677	180.368	412.751	240.963	210.6	261.323	206.077	212.917	187.37	197.165	222.455	184.989	221.42	173.653	259.657	250.134	232.196	219.61	246.229	252.012	346.541	280.671	315.007	353.873	278.35	255.6	195.72	239.745	259.438	374.628	248.726	273.511	260.5	244.413	247.426	287.201	251.67	237.62	164.962	189.724	184.176
ENSMUSG00000008461.6	Fut1	same	16.1716	19.2075	16.1716	19.2075	0.895272	10.6808	26.2226	44.4386	41.9992	47.4625	18.8814	32.5707	27.8901	11.5986	24.4054	15.9863	9.46619	10.8817	13.2852	5.20958	32.1889	28.2999	32.5889	37.0593	27.9806	15.9502	25.3567	20.6629	34.6428	22.622	49.0053	34.1415	12.9903	42.6028	28.7446	9.09292	32.7663	56.8806	20.1159	24.9879	40.9181	14.4024	25.3359	29.231	9.92254	13.0498	12.6396
ENSMUSG00000008604.11	Ubqln4	same	252.601	17.8194	252.601	17.8194	0.66672	1331.54	1761.28	1554.48	1420.73	1528.54	1623.07	1514.91	1540.15	1618.83	1673.74	1532.56	1249.54	1333.78	1171.31	1203.41	1732.48	1626.79	1485.24	1621	1632.47	1891.69	1814.41	1858.8	1617.74	1604.55	1811.24	1850.1	1545.85	1706.62	1805.75	1402.13	1335.97	1533.36	1736	1899.08	1743.49	1663.9	1896.81	1661.45	1457.37	1328.06	1444.52
ENSMUSG00000008822.15	Acyp1	same	80.7644	23.7719	80.7644	23.7719	0.816514	334.665	151.217	169.041	414.199	170.378	122.729	85.5927	103.813	128.413	133.049	66.0769	123.06	175.661	177.136	203.174	108.012	91.2899	93.6931	124.903	100.73	95.7009	116.218	99.8705	116.819	156.738	186.22	74.7421	184.462	125.302	117.926	363.717	174.257	231.153	140.811	91.362	93.3443	116.914	80.2302	123.525	160.001	81.3101	78.5458
ENSMUSG00000008855.17	Hdac5	same	242.086	5.56714	242.086	5.56714	0.615836	1071.64	1159.91	1202.46	747.296	1158.57	1412.47	1524	1332.52	1358.69	1212.4	1322.6	1476.73	1570.07	1186.81	1411.8	1168.82	1125.6	1252.23	1365.7	893.779	810.268	990.32	1073.61	1007.86	1153.72	1154.57	1001.18	1269.58	1505.3	935.304	1072.96	1338.95	1027.48	1241.15	1381.36	1276.13	1325.87	1115.62	1208.84	1489.62	1292.93	1331.67
ENSMUSG00000008999.7	Bmp7	same	52.4506	18.9058	52.4506	18.9058	0.690973	39.1629	123.246	127.216	139.032	249.482	98.7641	122.708	131.703	142.497	92.8979	79.9317	55.2195	57.5175	50.9266	38.2036	123.749	72.119	70.0661	145.492	135.106	140.361	114.105	138.613	153.073	72.7137	88.2096	168.862	58.8893	153.704	135.615	56.3761	92.3413	124.653	83.4808	62.4697	137.459	134.705	123.301	98.0653	31.0079	83.3178	63.1978
ENSMUSG00000009073.16	Nf2	same	755.833	13.9903	755.833	13.9903	0.978126	1408.09	2905.46	2898.09	2431.61	2959.71	2887.4	3121.48	2828.52	3005.7	2849.13	3226.04	2880.88	3079.52	2167.7	2354.73	3435.63	4200.25	2723.62	3246.12	3084.26	3202.79	3335.11	3602.23	3759.95	3066.9	2644.33	3362.47	2609.32	3019.78	3139.05	1809.49	2062.79	2661.29	3005.31	2944.67	3193.53	3139.73	3125.6	2880.67	2753.51	3189.16	3139.13
ENSMUSG00000009108.15	Gnat2	same	20.6547	22.3945	20.6547	22.3945	0.845004	64.0848	23.6003	27.0117	85.4467	38.9436	12.3455	34.843	20.9175	37.2812	29.9163	12.7891	9.46619	4.66358	22.142	10.4192	17.8827	21.9096	13.0356	6.86283	27.1811	24.7227	28.8784	34.4381	22.5581	4.84758	9.80106	41.5234	8.6602	20.8837	33.9039	32.7345	34.2557	25.4148	28.1622	21.8644	36.4426	9.31922	18.5796	36.7745	11.1629	12.0459	15.348
ENSMUSG00000009293.17	Ube2g2	same	142.407	18.175	142.407	18.175	0.758098	1000.43	760.455	780.725	858.812	685.164	588.954	599.906	647.669	695.916	655.009	545.667	640.546	617.147	704.116	672.036	613.02	578.778	687.626	757.656	779.459	865.296	621.943	846.316	775.031	1001.83	707.637	738.194	658.175	805.276	854.967	1102.06	674.688	635.369	673.882	637.972	630.394	580.333	655.354	746.805	713.183	670.557	700.593
ENSMUSG00000009535.13	Rnmt	same	70.6436	23.7279	70.6436	23.7279	0.864039	445.033	385.472	492.31	548.886	429.596	466.951	427.206	426.873	355.414	456.617	404.987	362.871	354.432	345.415	336.886	424.179	361.508	328.333	382.946	388.53	382.006	376.124	437.364	392.349	303.782	409.685	448.453	475.445	328.292	398.002	389.177	464.685	508.295	408.352	437.288	395.754	406.657	414.664	396.976	353.491	390.489	366.547
ENSMUSG00000009545.14	Kcnq1	same	922.342	15.5462	922.342	15.5462	0.954355	961.272	2067.21	1760.99	1054.33	2532.55	2721.1	2804.86	2798.3	2541.75	2307.49	2227.43	1235.34	1372.65	1452.52	1123.53	3261.1	2503.17	2711.4	2731.41	2467.09	2716.31	3216.07	2987.51	2968.8	3131.54	1952.37	2977.69	1812.58	2927.89	2522.89	934.752	1380.65	1689.48	1939.17	2502.69	2786.26	3004.18	3020.04	2571.38	1382.95	2054.84	1821.9
ENSMUSG00000009563.16	Tor2a	same	136.397	13.8147	136.397	13.8147	0.686472	1173.11	744.721	652.637	721.228	587.805	784.303	659.745	786.345	728.227	731.374	804.646	736.785	879.862	1118.17	878.683	877.685	933.896	933.672	894.913	884.186	845.358	1019.2	880.755	868.486	908.113	862.494	862.764	782.882	1018.29	800.426	945.663	831.072	666.835	692.992	773.844	736.525	864.993	876.621	868.443	911.633	851.246	843.239
ENSMUSG00000009575.14	Cbx5	same	505.596	20.3103	505.596	20.3103	0.852101	1196.25	1710.59	1878.62	1493.14	2085.92	1541.74	1773.97	1421.62	1540.13	1558.01	1018.86	956.085	948.261	958.749	1017.6	1473.54	1312.75	1348.37	1390.41	1204.76	1667.59	1836.95	1808.86	1648.35	1623.94	1864.16	1623.1	1742.43	1583.82	1795.43	1032.96	1261.5	1799.61	1792.32	1911.57	1450.67	1569.86	1598.69	1853.81	897.99	1136.33	1313.61
ENSMUSG00000009585.18	Apobec3	same	118.31	23.912	118.31	23.912	0.719698	509.118	552.422	612.555	557.576	535.474	522.869	574.91	519.84	472.229	556.6	500.905	523.796	474.13	316.631	373.353	510.016	486.575	466.836	429.613	468.475	452.984	492.342	464.053	560.729	521.923	640.99	507.508	698.878	473.642	591.106	380.084	454.26	586.96	622.586	907.373	608.656	579.486	673.09	596.878	492.406	411.57	361.13
ENSMUSG00000009621.18	Vav2	same	163.267	5.4939	163.267	5.4939	0.728523	316.864	538.437	772.882	547.438	789.824	410.307	594.604	507.444	665.263	432.211	637.322	703.654	568.957	425.126	649.461	375.538	514.875	384.549	440.593	612.375	441.819	314.846	364.183	406.045	307.013	344.997	626.542	393.173	538.799	617.64	552.849	729.795	544.602	629.627	261.592	592.033	514.251	450.978	383.775	792.563	776.963	698.787
ENSMUSG00000009647.13	Mcu	same	548.433	9.45919	548.433	9.45919	0.733991	2476.17	2901.09	3190.86	2579.33	2970.66	3204.75	3453.25	3598.59	3256.72	3169.55	4026.42	3906.38	3771.28	3469.65	3615.45	2951.37	3878	3174.16	3557.69	3456	3153.35	3039.28	3008.17	3070.32	3259.19	2940.32	3548.87	2922.82	3112.51	3276.88	3255.26	2901.31	2952.95	3269.83	3091.47	3334.82	3049.93	3084.22	3302.16	3636.61	3665.98	4120.5
ENSMUSG00000009687.14	Fxyd5	same	49.5901	7.15974	49.5901	7.15974	0.836478	51.6239	107.513	56.6374	128.894	58.4154	23.2386	39.3878	37.9615	43.0805	44.8744	82.0632	148.304	166.334	106.282	145.868	19.3134	54.7739	51.3275	83.7265	71.1506	47.053	48.6003	26.6895	29.0032	32.3172	80.3687	14.7639	48.4971	88.5469	57.4891	120.027	83.4051	71.4033	68.3939	51.5375	57.541	50.8321	30.403	34.8886	163.722	134.513	87.5741
ENSMUSG00000009905.5	Kdsr	same	142.057	22.7602	142.057	22.7602	0.602251	1422.33	550.674	590.772	774.813	539.125	672.468	592.332	556.252	835.1	699.096	640.519	522.218	610.929	790.47	574.79	605.152	577.865	662.369	679.42	564.408	653.159	596.587	693.067	615.513	625.338	664.512	647.765	740.447	662.431	660.388	934.752	826.604	691.039	648.737	619.231	641.263	571.014	581.88	678.913	633.802	595.27	613.922
ENSMUSG00000009907.17	Vps4b	same	665.466	7.56755	665.466	7.56755	0.718216	3010.21	2472.79	2682	2824.09	2674.94	3090.74	3002.56	3126.01	3033.04	2953.05	3316.63	3706.01	3219.42	3777.43	3872.46	2997.86	3258.14	2959.89	2768.46	3145.02	2802.44	2768.11	2744.72	2997	2840.68	2403.22	2904.79	2600.66	2217.85	2881.09	3546.24	2427.68	2686.7	2770.96	2995.42	2802.25	2800.85	2884.91	3089.06	3300.49	3520.43	3498.45
ENSMUSG00000010045.2	Tmem115	same	201.438	14.8398	201.438	14.8398	0.946985	884.726	880.205	841.719	680.677	850.674	971.665	931.672	851.421	959.37	956.533	909.09	760.451	960.697	932.178	727.605	1057.23	1017.88	1191.94	941.58	1013.7	1027.99	986.798	924.663	980.471	1092.32	793.886	1028.86	809.728	1213.76	1095.24	852.916	775.965	620.846	861.965	922.209	905.312	913.283	1007.52	1008	766.516	892.403	980.469
ENSMUSG00000010047.12	Hyal2	same	156.973	13.4063	156.973	13.4063	0.734404	1037.82	861.849	778.111	606.816	669.343	835.138	784.726	739.861	1075.36	846.315	1006.07	757.295	904.734	1164.67	845.689	927.041	1048.92	982.555	823.539	1017.69	872.473	948.058	947.909	925.687	984.058	746.841	996.561	737.849	1100.15	1025.96	1060.23	802.774	769.704	723.165	808.983	838.82	927.686	907.869	875.044	967.448	1072.09	1188.12
ENSMUSG00000010290.7	AI597479	same	54.9346	23.2233	54.9346	23.2233	0.921898	402.31	381.101	416.503	431.578	340.756	360.925	319.647	341.653	405.123	384.975	321.858	323.428	352.877	276.775	307.365	358.37	312.212	356.034	293.729	335.767	385.196	312.732	365.905	340.788	429.819	341.077	392.165	378.451	280.677	420.85	418.274	373.834	409.056	379.184	364.667	359.312	318.548	303.186	385.66	344.808	324.237	325.92
ENSMUSG00000010554.14	Mettl16	same	87.9289	16.7214	87.9289	16.7214	0.761721	263.46	379.353	331.982	302.684	351.709	298.471	293.136	272.703	304.878	388.124	282.425	228.766	197.425	185.993	229.222	399.143	313.124	375.587	384.318	368.544	408.324	308.506	408.953	418.13	363.568	250.907	382.015	272.796	375.071	481.287	241.872	217.449	321.92	297.715	383.408	356.754	375.31	408.752	417.72	181.086	246.942	274.459
ENSMUSG00000010609.15	Psen2	same	73.6199	15.7274	73.6199	15.7274	0.892494	297.282	301.56	243.105	140.48	272.605	294.114	288.591	299.043	302.392	284.992	322.924	266.631	272.042	272.347	189.281	360.516	335.034	326.704	350.004	297.393	380.411	353.585	334.05	424.575	290.855	317.554	329.419	290.983	331.633	315.453	214.593	266.598	238.415	245.414	302.978	365.066	337.186	341.19	354.544	193.49	245.938	296.127
ENSMUSG00000010663.5	Fads1	same	243.008	16.7576	243.008	16.7576	0.919613	167.333	313.797	319.783	172.342	363.879	259.982	470.381	283.549	323.932	251.926	202.494	107.284	208.306	190.421	90.2994	329.042	421.759	250.12	292.356	270.212	479.302	548.691	486.438	441.494	428.203	221.504	581.327	395.771	352.517	355.253	121.845	184.683	314.659	353.033	207.712	212.902	331.256	343.723	355.487	83.1013	354.351	181.468
ENSMUSG00000010721.15	Lmbr1	same	70.9549	7.00117	70.9549	7.00117	0.829069	491.317	366.242	404.304	522.818	384.568	501.083	427.206	467.158	371.155	407.019	504.102	425.979	433.713	606.691	448.024	394.851	460.101	452.986	365.102	474.071	346.916	335.272	414.979	434.243	373.264	460.65	447.53	390.575	358.364	406.109	503.748	436.387	396.954	371.138	395.121	385.525	424.448	407.063	427.15	499.848	507.937	522.736
ENSMUSG00000010830.8	Kdelr3	same	155.385	22.7475	155.385	22.7475	0.937914	498.437	339.145	368.579	847.226	587.805	328.246	430.236	396.659	476.371	381.039	350.634	146.726	281.369	546.907	326.467	384.837	307.647	315.298	300.592	381.335	393.969	400.777	375.375	395.572	355.489	313.634	390.32	280.59	434.381	473.917	307.341	627.028	553.073	361.08	273.305	450.738	451.559	435.777	384.718	208.373	252.965	268.139
ENSMUSG00000010936.11	Vac14	same	149.401	15.202	149.401	15.202	0.683657	532.26	695.772	539.362	530.059	593.89	549.739	735.491	714.295	588.215	629.029	717.254	634.235	657.565	509.266	540.06	734.623	832.564	714.512	768.637	665.138	782.355	858.606	718.895	849.151	879.028	656.671	707.743	593.224	750.143	722.3	427.367	504.899	554.284	749.316	765.254	741	732.829	733.896	778.864	487.445	586.236	685.245
ENSMUSG00000011096.17	Akt1s1	same	250.356	16.6421	250.356	16.6421	0.937373	1142.85	1146.8	1156.27	1060.12	1209.68	1161.93	1023.32	1157.44	1135.01	1084.07	1259.72	1094.92	1085.06	1282.02	1100.96	1251.08	1249.76	1322.29	1330.02	1196.77	1267.24	1374.9	1287.99	1383.29	1514.06	1093.8	1336.13	1028.83	1461.02	1370.9	1242.09	1179.59	1025.06	1164.71	1084.63	1207.08	1280.97	1338.58	1266.36	988.533	1076.1	1078.88
ENSMUSG00000011171.11	Vipr2	same	97.1439	0.340683	97.1439	0.340683	0.604447	44.5033	150.343	283.187	272.271	382.134	113.288	184.82	154.945	181.435	162.965	90.5892	39.4425	76.1718	53.1408	76.4072	77.2534	78.5093	74.1397	79.6088	99.9306	90.1184	81.7049	105.897	112.79	96.9516	123.493	125.493	87.468	101.912	122.349	67.2876	260.641	292.875	162.939	56.2227	144.492	161.816	138.503	99.0082	145.117	102.39	101.116
ENSMUSG00000011256.16	Adam19	same	35.0557	7.09773	35.0557	7.09773	0.972919	12.4609	31.4671	57.5087	28.965	34.0756	22.5124	24.2386	22.467	17.3979	18.8945	45.8275	97.8173	71.5082	46.4982	95.509	13.5909	11.8677	8.96195	32.9416	30.3789	18.3427	11.2696	16.3581	15.3073	1.61586	37.244	14.7639	18.1864	18.3777	11.7926	29.0973	38.7238	27.8352	39.2259	18.7409	40.9181	38.9713	23.6468	18.8587	93.0238	54.2067	68.6148
ENSMUSG00000011837.4	Snapc2	same	59.2169	14.5522	59.2169	14.5522	0.925358	329.325	258.729	241.362	260.685	261.652	304.281	285.561	277.351	261.797	237.756	317.595	358.138	278.26	276.775	305.629	272.533	310.386	312.853	369.22	286.201	282.318	333.159	337.493	319.841	374.879	284.231	340.492	270.198	425.192	305.135	363.717	281.492	240.835	279.611	324.062	227.607	306.687	317.543	290.424	323.723	377.439	340.365
ENSMUSG00000011884.13	Gltp	same	1087.04	10.232	1087.04	10.232	0.979603	2602.55	2440.45	2420.59	2708.23	2719.97	2409.55	2568.54	2603.07	2381.03	2274.42	3383.77	4083.08	3791.49	3777.43	4153.77	2700.29	3726.45	3140.75	3373.77	3388.05	2841.52	3141.41	2765.38	2907.58	3091.14	2405.18	2806.98	2207.48	2948.78	2548.69	3209.8	2384.49	2468.86	2425.97	2633.88	2584.23	2704.27	2602.84	2637.39	4048.4	3908.91	4150.29
ENSMUSG00000012114.17	Med15	same	189.56	8.5296	189.56	8.5296	0.694079	1573.64	1843.45	1922.19	1581.49	1869.29	2201.86	1908.79	2031.33	1965.96	1942.98	2210.38	2308.17	2084.62	1744.79	1964.01	1995.71	2150.79	1772.84	2082.18	1905.88	1943.53	1698.9	1782.17	1877.15	1942.26	2199.36	2050.33	1765.81	2076.68	1849.97	1727.65	1525.12	1797.19	2186.59	1938.12	2045.9	1928.23	2051.36	1992.42	1897.69	2016.69	2028.65
ENSMUSG00000012117.13	Dhdds	same	143.386	17.3754	143.386	17.3754	0.918391	678.231	888.071	818.192	755.986	845.806	724.028	793.815	756.13	739.825	726.65	830.224	747.829	659.119	728.472	578.263	759.659	828	775.616	820.794	733.89	866.891	946.65	794.659	903.934	942.046	689.995	800.94	619.204	862.915	883.711	669.239	644.9	752.761	845.872	747.294	788.312	790.439	872.398	760.006	635.043	661.523	609.407
ENSMUSG00000012123.17	Crybg2	same	817.078	10.5367	817.078	10.5367	0.958885	952.371	1425.63	1222.5	987.706	1062.43	1210.59	1392.96	1456.48	1470.54	1503.69	1820.31	2284.51	2536.99	1237.74	1646.23	1652.37	2247.56	1818.46	1693.75	2273.62	1567.1	1229.8	1541.11	1615.32	1526.99	1675.98	1401.65	1520.73	1771.77	1488.82	1322.11	1109.59	1172.71	1477.51	1167.4	1284.44	1419.91	1599.54	1508.7	2416.14	2117.07	2717.51
ENSMUSG00000012428.9	Steap4	same	32.5337	3.89059	32.5337	3.89059	0.814551	67.6451	30.593	20.0409	15.9307	29.2077	49.3821	104.529	53.4559	36.4528	44.0871	46.8932	31.554	31.0905	61.9976	48.6228	43.6339	25.5612	35.0331	45.2947	12.7911	7.17757	34.5133	17.2191	35.4484	33.933	19.6021	28.605	18.1864	25.0604	28.7446	74.5619	70.0007	43.5681	73.4229	59.3462	44.1148	88.9562	36.3147	30.1739	32.2483	56.2144	29.7933
ENSMUSG00000012429.9	Mplkip	same	104.874	23.7956	104.874	23.7956	0.965858	546.501	283.204	320.655	586.541	283.558	294.84	293.136	277.351	267.596	282.63	229.137	246.121	279.815	305.56	296.946	261.803	242.831	255.008	263.533	231.839	259.19	288.08	262.591	268.28	263.385	264.629	260.213	275.394	222.203	274.179	483.743	436.387	369.119	286.651	276.428	258.295	264.327	287.984	291.367	265.428	210.804	213.97
ENSMUSG00000012443.4	Kif11	same	301.584	22.0818	301.584	22.0818	0.964592	573.203	562.911	885.286	457.647	747.23	711.683	994.541	754.581	534.364	704.607	432.697	224.033	320.232	416.27	291.737	562.233	583.343	400.029	384.318	446.89	511.202	532.49	540.678	684.799	504.148	697.836	1027.93	696.28	452.759	765.785	307.341	455.749	760.022	860.959	913.62	538.967	880.243	615.662	790.18	141.396	392.497	348.491
ENSMUSG00000012483.4	Rpa3	same	304.163	23.9009	304.163	23.9009	0.756541	1295.94	266.596	320.655	1407.7	418.643	242.553	234.054	222.346	345.473	260.586	255.781	298.185	505.221	460.554	696.347	250.358	257.438	258.267	242.944	211.853	280.723	292.306	222.987	279.559	350.642	595.905	290.664	558.583	253.11	266.809	1223.91	978.52	793.908	416.398	282.675	262.131	273.646	184.107	250.821	406.824	245.938	279.876
ENSMUSG00000012519.14	Mlkl	same	180.777	10.0257	180.777	10.0257	0.613133	279.481	325.16	289.286	272.271	264.086	404.497	334.796	362.571	364.528	329.866	674.623	503.286	624.919	464.982	498.383	487.126	658.2	406.546	398.044	502.851	362.866	486.003	364.183	392.349	436.282	380.281	380.17	323.025	342.493	375.891	316.434	253.194	266.25	435.509	552.076	363.787	443.086	461.113	409.234	509.771	502.918	473.984
ENSMUSG00000012640.16	Zfp715	same	114.407	1.67001	114.407	1.67001	0.859247	316.864	395.087	450.485	443.164	458.804	398.688	363.58	358.697	390.21	435.36	276.031	318.695	250.279	318.845	322.994	319.028	274.783	255.008	312.945	317.38	287.103	229.619	297.89	277.142	245.611	492.013	317.423	435.608	203.825	316.19	347.349	449.792	524.028	381.196	293.608	319.672	271.105	209.443	298.91	414.266	327.248	347.588
ENSMUSG00000013653.2	1810065E05Rik	same	13857.2	8.52029	13857.2	8.52029	0.657849	35823.4	20547.1	19399.6	46176	28761.1	16651.2	22373.8	19351.1	24471.4	17140.4	31023.1	40621	40109.9	44877.4	57965.3	17685.3	30261.7	23512.9	27728.6	24992.2	16737.3	21737.7	17046.9	24616.5	14720.5	14725.1	21571.9	19459.5	35493.9	16917.3	48919.9	38223.4	21496	16043.4	10615.2	20084.4	20460.8	19430.1	12185.6	57026.1	40660.1	46235.5
ENSMUSG00000013663.7	Pten	same	421.689	9.37218	421.689	9.37218	0.952761	1634.16	1766.53	1771.44	1898.65	1722.04	2013.05	1867.89	1744.68	1965.96	1887.09	1709.47	2185.11	1650.91	1939.64	2163.71	2088.7	2079.58	2012.36	1911.98	2020.2	1941.13	1748.91	2110.2	1969.8	1961.65	1501.52	1706.15	1825.57	1165.31	1856.6	1600.35	1459.59	1800.82	1666.6	1929.53	1873.28	1713.04	1520.15	1878.33	2057.69	2087.96	2054.83
ENSMUSG00000014077.13	Chp1	same	5137.9	8.30653	5137.9	8.30653	0.966298	9151.67	6869.44	7754.97	9480.24	9273.44	8298.37	8715.3	7887.46	7523.35	7738.08	11448.3	17048.6	14279.9	13305.1	16420.6	7829.06	11151.1	8364.75	10438.4	10429.6	7157.63	6638.52	6789.47	8002.48	7226.12	6064.9	6681.57	7077.98	6850.69	6601.67	11386.2	8024.76	7689.78	8449.67	7186.36	7606.92	7213.92	7386.25	7852.76	14548.9	14251.4	13609.2
ENSMUSG00000014177.10	Tvp23b	same	306.184	23.6053	306.184	23.6053	0.897118	2177.1	911.672	976.777	1664.04	1109.89	990.546	961.971	989.322	1066.24	1047.07	833.421	697.343	845.662	1177.95	951.617	903.436	925.68	884.788	849.618	857.804	984.125	1000.88	1002.15	970.803	1066.47	823.289	993.793	924.909	665.772	1090.82	1387.58	1499.8	1279.21	928.347	853.492	993.541	952.255	904.49	963.68	829.772	796.036	732.192
ENSMUSG00000014195.16	Dnajc7	same	294.791	12.5517	294.791	12.5517	0.753142	1676.89	2513	2596.61	1829.14	2233.17	2597.64	2281.46	2582.15	2516.07	2600.35	2718.74	2596.89	2670.68	2034.85	2139.4	2489.28	2594.46	2604.67	2795.92	2618.98	2349.46	2466.64	2454.58	2502.34	2498.12	2579.64	2374.22	2469.02	2887.8	2424.86	1974.98	1915.34	2320	2403.85	2609.67	2508.15	2578.03	2751.48	2603.44	2362.81	2624.01	2595.62
ENSMUSG00000014349.7	Ube2z	same	292.153	12.1223	292.153	12.1223	0.740155	2364.02	2195.7	2247.2	2186.86	2424.24	2588.93	2514	2644.13	2561.63	2624.76	2717.68	2811.46	2384.64	2716.82	2721.14	2605.16	2759.69	2916.71	2614.74	2758.88	2546.44	2588.5	2643.12	2666.69	2556.29	2342.45	2730.39	2121.75	2754.98	2847.19	2698.78	2164.06	2174.78	2458.16	2815.04	2603.41	2835.58	2667.87	2809	2546.37	2681.23	2695.84
ENSMUSG00000014353.15	Tmem87b	same	251.644	7.14747	251.644	7.14747	0.602851	1279.92	1545.38	1686.05	1123.84	1453.08	2002.15	1869.4	1912.02	2101	2089.41	1854.41	1681.83	1640.03	1483.51	1482.99	1919.18	1889.7	1802.98	1648.45	1786.76	1599	1536.19	1760.65	1758.72	1468.82	1850.44	1691.39	1937.29	1334.05	1728.36	1267.55	1407.46	1658.01	1879.83	1838.95	1620.1	1706.26	1678.08	1863.24	1960.94	1865.11	1997.95
ENSMUSG00000014550.14	Rbsn	same	119.873	9.31597	119.873	9.31597	0.916154	404.09	606.616	695.333	556.128	517.219	684.087	568.85	588.015	570.817	611.709	596.823	661.056	651.346	584.549	592.156	703.865	616.207	669.702	634.125	742.684	659.539	545.873	617.303	661.435	483.142	515.536	617.314	581.099	475.313	689.87	461.92	469.154	554.284	599.453	587.996	613.131	557.459	548.099	596.878	690.857	683.607	703.301
ENSMUSG00000014551.8	Mrps25	same	154.084	19.7397	154.084	19.7397	0.689633	991.534	498.229	511.479	1000.74	593.89	394.33	431.751	393.56	387.725	399.146	449.749	362.871	382.413	688.616	461.916	447.784	460.101	419.582	502.359	458.082	509.607	631.1	534.652	589.733	630.185	497.894	540.727	374.987	546.318	467.284	809.27	635.964	521.607	431.485	396.683	437.951	496.46	526.986	470.525	391.94	389.485	439.676
ENSMUSG00000014592.21	Camta1	same	90.8004	22.3529	90.8004	22.3529	0.975745	288.382	294.567	277.088	395.372	232.444	253.446	254.506	262.631	260.14	263.735	131.088	168.814	202.088	163.851	210.12	216.024	157.019	261.526	219.61	225.443	220.91	236.662	251.398	219.941	224.604	276.39	241.758	277.992	248.098	217.427	285.518	329.152	283.193	266.535	233.481	189.246	206.717	296.43	340.4	209.614	168.643	172.44
ENSMUSG00000014633.15	Cmc2	same	60.2061	17.821	60.2061	17.821	0.704945	279.481	221.144	271.859	364.959	211.756	196.802	228.752	211.5	197.176	214.137	177.981	173.547	242.506	340.987	243.114	224.607	251.047	241.158	219.61	225.443	263.975	316.254	243.65	309.368	239.147	246.987	240.836	215.639	298.219	257.227	349.168	297.875	204.528	239.379	271.743	226.328	226.203	235.624	241.391	171.164	207.792	205.844
ENSMUSG00000014668.15	Chfr	same	255.781	8.44561	255.781	8.44561	0.849655	1057.4	1016.56	1081.34	1086.19	1107.46	1149.59	1175.57	1136.52	1106.84	1217.91	1196.84	1483.04	1319.79	1239.95	1496.89	1214.6	1327.36	1286.45	1221.58	1326.28	1182.7	1036.1	1065.86	1158.52	1027.69	1068.32	1141.43	1085.99	945.614	1107.03	1273.01	982.989	1098.89	1198.91	1188.49	1159.77	1153.89	1114.78	1239.96	1376.75	1318.03	1310.9
ENSMUSG00000014748.13	Tex261	same	419.852	13.0184	419.852	13.0184	0.846249	2212.71	2246.4	2197.53	1688.66	2112.69	2465.47	2366.3	2331.92	2272.5	2313.79	2462.96	2202.47	2297.59	2453.33	2120.3	2315.46	2595.37	2518.31	2459.64	2504.66	2465.1	2540.6	2639.68	2662.66	2790.59	2128.79	2620.59	2170.25	2741.61	2228.07	2360.52	2041.94	1864.96	2184.58	2454.28	2299.72	2532.29	2373.97	2358.28	2524.05	2637.06	2551.39
ENSMUSG00000014791.10	Elmo3	same	283.914	7.96478	283.914	7.96478	0.865243	1769.45	1748.17	1712.19	1587.28	1594.25	1875.07	1629.29	1778.77	1694.22	1742.23	2137.91	2278.2	2190.33	1864.36	2148.08	1874.83	1916.18	1947.19	1995.71	1727.6	1577.47	1593.95	1459.31	1560.54	1767.75	1879.84	1538.21	1902.65	2132.64	1569.16	1998.62	1796.19	1470.42	1516.74	1842.08	1731.98	1967.2	1952.55	1757.63	1988.23	1996.61	1992.54
ENSMUSG00000014837.15	4931428F04Rik	same	43.9588	19.7107	43.9588	19.7107	0.963493	103.248	119.75	129.83	65.1712	159.425	105.3	146.189	117.758	109.358	153.518	73.5371	85.1957	80.8354	66.426	32.994	145.208	127.806	96.952	98.8247	107.925	132.386	126.079	117.951	135.348	137.348	148.976	117.188	138.563	120.29	115.715	69.1062	108.724	185.165	154.892	89.8002	118.918	118.608	130.057	122.582	62.0159	54.2067	91.1854
ENSMUSG00000014867.9	Surf4	same	1016.44	15.1993	1016.44	15.1993	0.824708	3937.65	4374.8	4180.71	3435.25	4669.58	5177.86	5599.12	5321.58	5264.94	5062.15	5511.02	3515.11	4180.12	5287.51	3660.6	5665.97	5714.75	5289.18	5458.69	5230.77	5626.42	6729.38	5701.23	6065.71	5972.22	4416.36	5741.3	3850.32	5162.45	5647.2	3573.52	3815.78	4581.92	4682.97	5482.5	5640.94	5781.3	5828.94	5718.9	3351.34	4607.57	4559.27
ENSMUSG00000014980.14	Tsen15	same	65.773	22.7798	65.773	22.7798	0.941473	293.722	113.631	129.83	317.167	167.944	115.467	92.4098	96.0658	116.815	122.814	78.8659	82.0403	96.3806	132.852	149.341	103.72	90.377	109.988	102.942	103.928	98.891	124.67	123.116	145.016	108.263	141.135	94.1197	132.501	104.419	126.771	240.053	227.875	179.113	87.504	111.665	120.836	118.608	135.969	127.296	94.2641	64.245	86.6713
ENSMUSG00000015016.8	Acsf3	same	142.884	14.7356	142.884	14.7356	0.819546	480.636	625.846	567.245	583.644	691.249	721.85	728.674	714.295	626.325	680.201	918.681	610.569	629.583	688.616	639.042	821.175	903.77	800.872	656.086	691.52	727.327	844.519	750.751	849.151	773.997	725.279	704.975	597.554	762.673	812.956	552.849	570.431	539.761	625.603	648.904	746.754	827.716	831.861	732.661	589.151	715.73	666.285
ENSMUSG00000015027.11	Galns	same	144.629	12.4629	144.629	12.4629	0.875862	256.339	514.837	426.959	330.201	450.285	639.788	721.099	625.977	529.393	569.983	744.963	558.505	609.374	606.691	527.904	613.02	700.194	639.557	668.439	540.425	532.735	669.135	538.095	641.294	510.612	525.337	668.988	495.363	698.351	583.736	416.456	433.409	387.272	567.267	593.462	579.886	726.899	651.976	594.049	444.034	683.607	704.204
ENSMUSG00000015087.14	Rabl6	same	418.955	16.5602	418.955	16.5602	0.933537	1155.31	1422.14	1284.36	1391.77	1488.37	1302.09	1385.39	1440.21	1400.12	1373	1245.87	1266.89	1125.48	1115.96	1133.95	1562.95	1473.42	1524.35	1575.71	1430.21	1695.5	1674.25	1696.94	1836.07	1919.64	1460.36	1773.51	1333.67	1711.63	1574.32	1316.65	1334.48	1258.64	1410.12	1314.21	1344.54	1449.56	1516.77	1441.75	1139.85	1292.93	1343.4
ENSMUSG00000015095.12	Fbxw5	same	209.078	13.0826	209.078	13.0826	0.753635	818.861	1222.85	1140.59	867.501	1203.6	1255.61	1297.52	1214.77	1229.45	1232.08	1673.24	1356.82	1400.63	1180.17	1147.84	1260.38	1545.54	1316.59	1430.21	1380.64	1351.78	1306.57	1263.02	1286.62	1346.01	1425.07	1251.24	1252.26	1610.55	1157.15	958.393	987.457	1102.52	1407.1	1168.96	1284.44	1430.08	1513.4	1222.99	1286.21	1334.09	1379.52
ENSMUSG00000015165.16	Hnrnpl	same	1100.75	21.8436	1100.75	21.8436	0.968731	6315.91	5284.72	5168.82	5748.1	5477.66	5723.96	6015.73	5931.29	6288.93	5983.25	5516.35	5116.48	5097.29	4875.67	4641.74	4868.4	5155.14	4811.75	4900.06	5165.21	5497.22	5338.29	5531.62	5258.45	5545.63	6725.49	6068.87	6205.03	6814.77	5574.24	5737.63	5489.84	5672.33	6228.88	5879.96	5491.33	6138.82	6271.47	5646.3	5014.6	5213.88	5217.43
ENSMUSG00000015176.11	Nolc1	same	430.923	15.7894	430.923	15.7894	0.908389	354.247	971.984	777.239	611.161	898.136	819.888	910.464	967.63	736.511	967.555	827.026	662.633	715.082	540.265	507.066	1231.76	1067.18	1014.33	1135.11	1316.69	1323.86	1348.13	1246.66	1293.87	1124.64	1034.99	1333.36	706.672	1035.83	1208.75	461.92	652.347	876.204	1054.07	1404.79	1207.72	1201.33	1468.64	1172.07	488.685	591.255	763.791
ENSMUSG00000015305.6	Sash1	same	347.921	3.48201	347.921	3.48201	0.738177	1231.85	1671.25	1808.04	1031.15	1715.95	2153.2	2085.28	1963.92	2308.95	2173.65	1749.97	1852.22	1372.65	1678.36	1609.76	1428.47	1572.01	1477.91	1560.61	1340.67	1749.73	1438.99	1804.56	1504.95	1669.18	1728.91	1447.78	2029.08	1080.94	1558.84	1094.79	1191.5	1511.57	1698.78	1856.13	1542.1	1569.02	1504.95	1794.41	1603.73	1893.22	1688.28
ENSMUSG00000015335.16	Zdhhc12	same	61.56	15.6061	61.56	15.6061	0.749909	384.509	356.627	324.14	208.548	290.86	291.209	259.05	277.351	346.301	314.121	403.921	320.273	273.597	334.344	270.898	329.758	430.888	342.998	351.377	323.775	338.941	378.942	379.68	295.672	455.672	323.435	382.938	364.594	422.686	308.82	363.717	287.45	325.551	310.79	309.225	324.787	306.687	342.879	355.487	329.924	342.305	374.673
ENSMUSG00000015355.13	Cd48	same	24.5797	6.44152	24.5797	6.44152	0.703748	16.0212	26.2226	40.0818	99.9292	34.0756	19.6076	12.1193	21.6923	9.11319	17.3199	24.5124	89.9288	93.2716	33.213	69.4611	9.29902	17.3451	25.2564	31.569	32.7772	12.7601	11.2696	18.08	20.9468	22.622	3.92043	16.6094	19.9185	17.5423	10.3186	65.469	29.7875	25.4148	34.197	30.454	24.2951	28.8049	4.22264	8.48642	53.3337	52.1991	47.8498
ENSMUSG00000015396.4	Cd83	same	82.7566	0.705456	82.7566	0.705456	0.671293	372.048	81.29	178.626	276.616	220.275	117.646	156.794	204.527	146.64	130.687	89.5235	157.77	124.362	159.422	144.132	94.4209	94.0286	84.7311	100.197	55.9611	113.246	92.2702	74.0419	106.345	114.726	98.0106	88.5832	130.769	106.089	70.0188	130.938	227.875	154.909	130.753	81.9915	123.393	116.914	108.944	134.84	74.4191	75.2871	72.2261
ENSMUSG00000015405.15	Ace2	same	132.435	12.6888	132.435	12.6888	0.934705	302.623	159.958	101.076	152.066	103.444	179.373	146.189	147.198	154.096	188.945	173.718	105.706	174.107	411.841	373.353	253.22	154.28	246.046	598.438	253.424	213.732	319.776	296.168	229.609	303.782	158.777	181.78	145.491	192.965	159.201	200.044	141.491	130.704	166.962	225.672	205.23	185.537	203.531	149.927	214.575	287.095	205.844
ENSMUSG00000015437.5	Gzmb	same	104.637	6.46119	104.637	6.46119	0.914901	151.311	104.016	69.7076	265.03	163.076	45.751	74.9883	81.346	58.8215	67.7052	189.705	250.854	248.724	143.923	428.922	29.3277	68.4674	87.99	155.1	111.922	37.4829	52.8264	30.9943	55.5896	35.5489	125.454	59.0555	88.334	78.5227	88.4448	232.779	215.96	95.6079	174.002	96.8281	115.082	80.4842	43.9155	32.0598	209.614	157.601	213.067
ENSMUSG00000015461.15	Atf6b	same	324.097	17.4672	324.097	17.4672	0.965974	968.393	1268.3	1153.66	795.089	1192.65	1107.47	1160.42	1242.66	1236.08	1182.48	1110.52	798.315	865.871	854.681	694.611	1316.17	1213.24	1191.94	1165.31	1198.37	1413.98	1569.3	1478.26	1453.38	1344.4	1189.85	1386.88	1007.18	1232.97	1328.88	792.902	924.903	962.13	1098.33	1269.7	1317.05	1258.09	1187.41	1420.06	673.492	897.423	953.384
ENSMUSG00000015474.16	Ppt2	same	95.9077	17.8035	95.9077	17.8035	0.966116	295.502	320.79	254.433	170.893	228.794	325.341	244.659	286.648	283.337	316.483	306.938	197.212	194.316	223.634	199.701	339.772	255.612	360.107	325.298	294.995	350.903	312.028	357.295	349.65	374.879	429.287	281.436	273.662	349.175	283.023	236.416	293.407	232.363	203.17	312.349	308.164	340.575	352.169	289.481	160.001	193.739	233.832
ENSMUSG00000015476.6	Prrt1	same	32.1978	7.23816	32.1978	7.23816	0.821775	44.5033	59.4378	55.766	83.9984	41.3776	51.5607	38.6303	51.9065	18.2264	42.5126	76.7344	96.2396	157.007	30.9988	62.515	36.4808	35.6031	32.5889	61.7654	73.5489	41.4704	18.3132	22.3848	29.0032	24.2379	37.244	35.9869	37.2389	81.8641	35.3779	34.5531	56.5963	45.9886	83.4808	35.1392	55.623	58.4569	37.1593	25.4592	110.388	74.2833	73.1289
ENSMUSG00000015501.10	Hivep2	same	204.764	7.17914	204.764	7.17914	0.951216	576.763	636.335	698.818	572.058	601.192	647.05	427.963	422.999	577.445	524.322	626.664	863.001	833.226	779.399	692.874	545.781	535.872	603.709	609.419	646.751	590.953	503.612	515.711	474.525	513.843	446.929	468.753	637.391	365.047	602.162	672.876	568.942	607.534	703.05	548.953	494.213	417.67	450.134	567.647	1029.46	796.036	706.01
ENSMUSG00000015522.18	Arnt	same	122.492	5.17907	122.492	5.17907	0.784481	886.506	1159.91	1102.25	986.258	1102.59	1267.23	1204.36	1176.81	1178.92	1232.08	1111.58	1082.3	1128.59	1091.6	1265.93	1183.84	1058.05	1118.61	1089.82	1127.22	1068.66	1023.42	1117.52	1138.38	1066.47	1060.48	1018.71	1215.89	949.791	1183.69	1225.73	908.52	1113.41	1119.45	1198.64	1205.8	1232.68	1011.75	1262.59	1095.2	1134.33	1175.48
ENSMUSG00000015533.9	Itga2	same	483.933	0.824174	483.933	0.824174	0.771735	571.423	1381.06	1593.69	1113.7	1702.56	1514.14	2587.47	1715.24	2324.69	1624.14	1204.3	591.637	1007.33	867.967	861.317	1053.65	1032.49	936.116	823.539	992.91	1261.66	1143.87	1173.48	1296.28	1074.55	1050.67	1475.46	1195.97	859.573	1557.37	838.367	1331.5	1679.79	1767.18	1072.92	1393.13	1287.75	1059.04	1188.1	976.13	1169.46	1226.04
ENSMUSG00000015568.16	Lpl	same	352.804	11.9364	352.804	11.9364	0.690303	468.175	694.024	734.543	705.297	669.343	645.598	958.941	794.867	906.348	676.265	1100.93	691.032	890.743	788.255	800.539	894.137	986.844	958.928	818.049	1210.36	854.928	683.926	815.322	994.167	681.893	531.218	1106.37	601.884	1107.67	835.804	629.23	853.413	701.931	692.992	388.093	613.131	748.926	526.986	493.155	750.392	1189.54	1235.07
ENSMUSG00000015605.6	Srf	same	174.678	10.9313	174.678	10.9313	0.935804	699.592	886.323	895.742	715.435	930.995	964.403	989.239	1040.45	1076.18	977.002	985.824	1053.9	1091.28	814.826	962.036	905.582	1192.25	1037.14	978.639	1014.5	1158.78	928.337	1141.62	1040.09	1114.94	791.926	1025.17	992.459	876.28	951.519	814.725	848.945	868.942	804.635	1007.32	959.017	1079.33	1038.77	1131.52	971.169	1139.35	1191.73
ENSMUSG00000015627.5	Gata5	same	30.1516	9.67073	30.1516	9.67073	0.860405	39.1629	38.4598	42.6959	41.9992	42.5945	38.489	18.179	24.7912	33.9673	35.4271	47.959	42.5979	90.1625	95.2106	78.1437	18.598	46.5579	49.6981	76.8637	50.365	47.053	54.2351	23.2457	45.9218	29.0855	25.4828	41.5234	12.1243	60.9804	30.2187	72.7433	72.9795	37.517	33.1912	11.7131	41.5574	22.8744	46.4491	40.5462	78.14	106.406	35.2102
ENSMUSG00000015656.17	Hspa8	same	10892.6	16.2968	10892.6	16.2968	0.735353	30899.6	27767.1	18506.5	34736.3	20738.7	14010.7	12032.2	13566.2	16124.5	18438.6	12055.8	12280.8	12140.8	13741.3	13586.6	20555.9	17535	22416.3	24886	26265.8	36920.6	31798	32391.6	34897.3	36565.3	14536.9	20569.8	11927.7	14251	26016.1	24665.4	20295.7	20616.2	15911.7	17681.3	21661	18624	19110	20492.8	13747.7	14220.2	15086.2
ENSMUSG00000015714.11	Cers2	same	259.369	13.8987	259.369	13.8987	0.974946	1358.24	1509.55	1408.96	1212.18	1328.95	1485.82	1542.18	1465	1493.73	1480.07	1616.75	1380.49	1532.76	1651.79	1361.44	1587.27	1737.25	1675.07	1618.25	1737.19	1645.26	1705.24	1596.21	1595.98	1800.07	1479.96	1601.88	1342.33	1641.46	1595.69	1213	1274.91	1310.67	1459.41	1467.26	1701.94	1608.84	1657.81	1524.73	1432.57	1695.47	1600.71
ENSMUSG00000015749.12	Anp32e	same	241.646	16.1769	241.646	16.1769	0.824423	742.316	1200.99	1155.4	941.362	1305.83	1209.86	1371	1355.77	1248.51	1182.48	1045.51	970.285	774.154	989.748	949.88	1393.42	1271.67	1198.46	1130.99	1258.33	1444.29	1493.23	1362.03	1554.9	1389.64	1048.71	1481.92	1047.02	1116.02	1347.31	862.009	895.115	1147.29	1234.11	1365.74	1142.51	1331.8	1232.17	1333.31	842.176	1125.29	1096.03
ENSMUSG00000015750.15	Aph1a	same	604.536	11.4458	604.536	11.4458	0.645497	1155.31	1248.19	1169.34	816.812	1067.3	1614.36	1389.18	1419.29	1560.01	1458.02	1941.81	1719.69	1753.51	1939.64	1432.63	1734.63	2117.01	1908.89	1854.34	1829.93	1793.59	1729.19	1675.41	1794.98	1825.92	1360.39	1521.6	1260.92	1570.45	1510.2	1347.57	1009.8	1186.02	1307.53	1582.05	1458.98	1586.81	1645.14	1651.08	1658.3	1932.37	1874.27
ENSMUSG00000015766.14	Eps8	same	1593.63	6.15893	1593.63	6.15893	0.932576	6456.54	3374.85	3573.38	4252.06	3984.41	3384.12	3690.33	3366.95	3245.12	3386.05	3746.13	6889.81	5563.65	5458	6027.49	2576.55	4105.31	2953.37	2972.98	3617.49	3426.89	3154.09	2889.36	3318.45	3226.87	3148.1	2694.41	3946.45	2236.23	2502.99	6832.42	4325.15	3401.95	3775.75	3183.61	2671.18	2493.31	2811.44	3312.53	6195.39	5002.08	5173.19
ENSMUSG00000015839.6	Nfe2l2	same	1713.22	10.3213	1713.22	10.3213	0.981518	4135.25	4954.32	5289.06	4845.84	4205.91	5264.27	5839.24	5963.82	6768.61	5913.18	6834.69	6053.63	5754.86	6246.26	6668.26	6247.51	6547.31	5946.66	5793.6	7226.98	5919.9	6009.53	5839.84	6172.05	5211.15	4614.34	5893.55	4453.07	5251	6029.73	5801.28	4375.79	5143.46	4906.26	4678.2	6271.97	5695.74	5316.31	5493.54	7383.61	7303.85	7381.5
ENSMUSG00000015846.15	Rxra	same	1218.79	10.6201	1218.79	10.6201	0.980944	2006.21	2673.83	2703.78	2309.96	2829.49	3235.98	3110.12	2857.18	2982.5	2672.78	3639.56	4073.62	3721.54	3445.3	3480	3344.07	4498.77	3322.44	3748.48	3453.6	3031.33	3240.73	3071.88	3455.41	3029.74	2507.11	3125.33	2636.16	3260.36	2765.38	2549.65	2584.07	2477.33	2520.52	2759.6	3022.82	2975.37	3095.2	3180.52	4079.4	4318.47	4522.25
ENSMUSG00000015869.16	Prpsap1	same	1154.82	10.9929	1154.82	10.9929	0.922582	2942.56	2417.72	2906.8	3180.35	2749.17	2329.67	2875.31	2770.41	2859.06	2586.97	3823.93	4370.23	4257.85	3208.38	4251.02	3055.8	4601.01	3069.87	3745.73	3724.61	2504.17	2757.54	2889.36	3306.37	2690.41	2552.2	3386.46	2528.78	4392.26	2920.15	4197.29	3796.42	2709.7	2989.22	2068.53	2538.2	2916.07	3058.88	2325.28	4405.61	4844.48	4654.07
ENSMUSG00000015880.13	Ncapg	same	112.904	21.2989	112.904	21.2989	0.950852	181.574	259.604	358.123	221.582	310.332	228.755	405.997	326.933	225.344	285.779	164.126	97.8173	108.817	190.421	140.659	221.746	222.747	175.98	203.14	219.048	225.695	244.41	247.093	282.782	326.404	290.112	433.689	324.757	170.411	309.557	129.119	186.172	308.608	315.819	383.408	215.459	340.575	264.338	314.94	91.7835	148.567	148.966
ENSMUSG00000015882.18	Lcorl	same	173.404	4.7007	173.404	4.7007	0.924392	596.345	557.667	646.538	764.675	610.927	650.681	727.916	660.839	750.595	748.694	568.048	661.056	604.711	582.335	722.395	544.351	675.545	527.125	494.124	554.015	539.913	482.481	500.214	473.72	407.197	495.934	668.065	659.907	309.079	608.058	465.557	609.155	683.778	702.044	575.502	581.164	479.516	456.89	501.642	720.625	717.737	694.273
ENSMUSG00000015889.8	Lta4h	same	619.642	14.0392	619.642	14.0392	0.974982	1667.98	2470.17	2165.29	1798.73	1982.47	2409.55	2328.42	2391.57	2289.07	2340.55	2527.97	2129.89	2400.19	2358.12	2049.1	2610.16	2703.09	2662.51	2595.52	2818.84	2634.97	3104.79	2902.27	2812.51	2965.1	2397.34	2492.33	2180.64	2613.8	2547.95	1871.32	1492.36	1962.99	2125.24	2765.07	2410.97	2339.12	2745.56	2538.38	2156.91	2505.56	2415.06
ENSMUSG00000015937.15	Macroh2a1	same	371.263	17.6883	371.263	17.6883	0.862436	2134.38	2494.64	2532.13	2047.82	2912.25	2623.79	2945.75	2643.36	2675.14	2473.6	2566.34	2196.16	2338.01	2380.27	2082.1	2515.74	2692.14	2493.87	2485.72	2501.46	2715.51	2906.16	2856.64	2924.49	2801.9	2446.35	3068.12	2172.84	2967.99	2864.14	2596.94	2216.19	2353.89	2573.83	2671.36	2680.77	2862.69	2835.08	2824.09	2263.58	2680.22	2397.91
ENSMUSG00000015950.13	Ncf1	same	46.7692	7.87847	46.7692	7.87847	0.939266	28.4821	52.4452	37.4678	97.0327	63.2833	47.9297	37.8729	39.5109	33.1389	32.2781	79.9317	200.368	135.244	53.1408	85.0898	32.9042	30.1257	33.4036	105.688	46.3678	31.1028	31.6959	11.1924	45.1162	33.933	21.5623	21.2231	50.2291	46.7795	39.0631	67.2876	46.1707	41.1477	59.3418	50.7566	23.0164	32.1937	21.9578	34.8886	102.946	81.3101	109.242
ENSMUSG00000015966.17	Il17rb	same	25.6314	3.47594	25.6314	3.47594	0.908742	65.8649	83.0382	65.3508	50.6887	92.491	51.5607	43.9325	55.7801	68.7632	67.7052	65.0111	50.4864	79.2808	77.497	85.0898	39.342	24.6483	49.6981	68.6283	55.9611	41.4704	32.4002	42.1867	18.5299	50.0916	68.6075	51.6735	54.5592	66.8278	54.541	29.0973	55.1069	102.869	107.62	34.3583	54.9836	60.1513	35.4702	55.6332	74.4191	77.2948	53.2667
ENSMUSG00000016087.13	Fli1	same	17.1166	7.66799	17.1166	7.66799	0.796093	8.90067	27.9707	18.2982	34.758	21.9058	10.1669	3.02983	10.0714	14.084	16.5327	15.9863	80.4626	27.9815	6.6426	36.4671	6.43779	15.5193	19.5533	32.9416	20.7856	11.9626	11.2696	10.3314	23.3637	11.311	11.7613	15.6866	8.6602	5.01209	13.2667	23.6416	32.7663	15.7329	11.0637	10.1513	30.6885	25.4161	6.75623	13.2011	32.2483	46.1761	36.113
ENSMUSG00000016181.9	Utp25	same	49.2649	18.1459	49.2649	18.1459	0.799086	128.17	220.27	159.456	181.031	243.397	209.148	187.092	190.582	213.746	221.223	148.14	154.614	135.244	101.853	107.665	232.476	201.751	211.013	263.533	219.847	231.277	204.967	214.377	219.136	205.214	184.26	214.999	186.194	169.576	220.375	132.757	171.278	193.636	239.379	209.274	198.836	182.148	258.426	218.761	106.667	125.479	144.452
ENSMUSG00000016239.11	Lonrf3	same	85.6326	20.6106	85.6326	20.6106	0.736475	122.829	131.113	162.941	125.998	99.7929	82.7876	126.495	111.56	128.413	149.581	60.7481	44.1756	41.9722	33.213	53.8323	83.6912	52.9481	69.2514	64.5106	71.1506	114.044	113.401	138.613	118.43	151.891	186.22	176.244	219.969	86.8762	86.9708	110.934	81.9157	141.596	125.724	112.445	61.3771	68.6233	49.8272	80.1495	52.0933	29.111	59.5865
ENSMUSG00000016487.15	Ppfibp1	same	95.8477	2.58964	95.8477	2.58964	0.968013	283.041	353.131	413.017	375.096	371.181	450.974	492.347	525.263	478.028	561.323	365.554	386.536	317.123	349.844	373.353	381.975	379.766	310.409	340.396	367.745	338.143	314.846	371.071	290.838	376.495	464.57	418.002	458.124	270.653	363.361	349.168	367.876	382.431	490.827	416.985	395.115	405.81	405.374	423.378	320.002	369.409	394.535
ENSMUSG00000016496.7	Cd274	same	78.4345	4.07628	78.4345	4.07628	0.939632	156.652	126.742	152.485	117.308	214.19	68.2634	94.6822	104.588	86.1611	95.2597	86.3262	186.168	223.852	152.78	164.97	44.3492	70.2932	38.292	76.8637	58.3595	36.6854	40.8524	50.7962	78.1476	72.7137	50.9655	69.2056	167.142	68.4985	71.4929	169.128	195.108	127.074	232.338	164.764	49.2295	59.3041	66.7178	48.0897	203.412	147.563	117.367
ENSMUSG00000016520.7	Lnx2	same	187.203	9.89057	187.203	9.89057	0.795668	607.025	642.453	732.801	544.542	563.465	783.577	828.658	768.526	885.636	928.191	870.722	908.754	813.017	779.399	823.114	862.663	915.638	901.083	812.559	1086.45	748.062	752.953	813.6	792.755	870.948	762.523	824.009	704.074	576.39	915.404	687.425	446.813	710.403	768.426	881.604	680.902	881.09	774.433	974.995	746.671	938.579	888.381
ENSMUSG00000016534.15	Lamp2	same	921.967	3.16888	921.967	3.16888	0.71001	5505.95	2498.14	2633.2	3713.31	2951.19	3298.43	3032.1	2989.66	3150.68	2838.9	2992.64	2557.45	2602.28	5159.09	3608.5	2375.54	2703.09	2439.28	2167.28	2379.95	2233.02	2343.38	2312.52	2155.91	2102.23	2154.27	2663.03	2573.81	2075	2683.56	4395.52	3631.1	2732.69	2634.17	2629.97	2728.72	2328.96	2370.59	2613.82	2860.17	2860.91	3001.9
ENSMUSG00000016554.9	Eif3d	same	462.72	17.0973	462.72	17.0973	0.777393	2828.63	2068.96	1744.43	2279.54	1965.43	2084.21	1946.67	2000.34	1875.66	1972.11	2181.6	1858.53	1821.9	2280.63	1863.29	2351.22	2288.64	2282.85	2255.12	2198.47	2300.01	2506.79	2179.93	2451.58	2234.73	1895.53	2441.58	1753.69	2511.06	2462.45	2391.44	2110.45	1925.47	1948.22	2465.99	2376.44	2284.9	2606.22	2423.34	1508.23	1721.57	1858.92
ENSMUSG00000016664.16	Pacsin2	same	983.42	8.8848	983.42	8.8848	0.883205	3122.35	2892.35	3027.92	2619.88	2794.2	3304.97	3783.5	3456.82	3221.1	3355.34	3663	4621.08	4069.75	4193.7	4270.12	3300.44	3919.99	3593.74	3829.46	3547.94	3251.44	3342.15	3145.06	3574.65	3436.93	2789.38	2981.38	2876.92	3031.48	2975.43	3575.33	2470.88	2798.04	3573.58	3594.35	3318.2	3204.96	3150.94	3731.19	3914.44	4065.5	4263.14
ENSMUSG00000016757.11	Ttll12	same	214.472	16.8815	214.472	16.8815	0.935428	598.125	806.781	815.578	567.714	825.117	735.648	946.064	794.867	821.844	672.329	827.026	612.147	649.792	628.833	496.647	725.324	995.973	799.243	701.381	789.851	968.174	919.18	865.257	894.267	917.808	701.756	1179.26	776.82	1055.88	910.245	658.327	597.24	678.937	784.519	823.038	834.984	745.537	843.684	902.389	708.221	818.12	812.543
ENSMUSG00000016758.4	Bik	same	50.9468	23.7696	50.9468	23.7696	0.647717	242.098	141.602	128.088	183.928	81.5381	90.0497	78.0181	96.0658	140.012	103.92	94.8523	78.8849	129.026	159.422	140.659	51.5023	68.4674	85.5458	82.3539	63.1561	84.5358	97.2006	78.3467	72.5081	85.6406	133.294	109.806	148.955	149.527	76.6522	280.062	150.427	100.449	79.4577	77.3063	55.623	83.873	92.0537	104.666	141.396	93.356	121.881
ENSMUSG00000016921.14	Srsf6	same	713.02	23.2026	713.02	23.2026	0.821235	3045.81	3107.38	3666.62	3504.76	3546.3	2846	3409.32	3218.98	2749.7	3312.04	2451.24	2721.53	2721.98	1766.93	2283.53	3140.92	2339.76	2771.69	2945.53	2747.69	2921.27	2593.43	2719.75	2762.56	2738.88	4071.36	2955.54	3716.96	2912.02	2832.45	3226.17	4185.15	3786.8	3380.47	2982.93	3086.76	3242.24	3250.59	2798.63	2656.76	2476.44	2584.79
ENSMUSG00000016984.7	Etaa1	same	57.1582	18.7419	57.1582	18.7419	0.821581	218.956	235.129	298.871	276.616	318.851	263.613	224.965	258.758	233.629	272.395	177.981	230.344	152.344	159.422	177.126	263.949	197.186	253.379	270.395	218.248	248.025	326.82	273.783	290.032	331.251	227.385	284.205	251.146	152.869	270.494	160.035	192.13	217.841	208.199	260.811	202.672	200.787	215.355	253.65	202.172	199.762	204.039
ENSMUSG00000017009.3	Sdc4	same	1318.93	23.7486	1318.93	23.7486	0.72404	9639.42	5192.07	5364.87	4740.12	5156.37	5728.32	5408.25	5582.66	5822.5	5284.94	4911	4133.57	4952.72	6808.67	5393.65	4333.35	4222.16	4297.66	4537.7	3861.32	4403.84	4769.17	4452.85	4402.85	5151.36	5178.88	4763.19	4871.36	5363.77	4760.54	8274.55	6591.98	4374.97	4730.25	4860.92	5577.64	4826.51	5380.49	5561.43	4117.85	4164.88	4143.07
ENSMUSG00000017119.19	Nbr1	same	596.38	6.45319	596.38	6.45319	0.661261	3501.52	4547.87	5097.36	3779.93	4692.7	4748.67	4264.48	4115.33	5079.36	4307.94	4517.74	5040.75	4725.76	4386.33	4459.4	3843.36	4532.54	3777.87	3675.73	4144.32	4313.72	3759.83	4209.2	4529.34	3824.74	3908.66	4127.42	4543.14	3686.39	4113.42	3769.92	3797.91	4198.27	4311.84	3715.39	4004.85	3626.02	3531.82	4062.16	5435.07	5481.91	5481.06
ENSMUSG00000017144.8	Rnd3	same	226.619	5.59942	226.619	5.59942	0.93225	1094.78	879.33	1101.38	1061.57	1223.07	927.366	1124.07	1077.64	1482.14	1047.86	966.64	1249.54	1304.25	1171.31	1153.05	766.097	968.586	902.712	967.659	1148	1076.64	705.761	973.737	987.722	908.113	919.34	960.574	919.713	892.987	902.874	1183.9	1145.33	1080.73	1024.9	836.313	1092	1099.67	882.533	939.163	1440.01	1329.07	1153.81
ENSMUSG00000017146.12	Brca1	same	122.304	20.4413	122.304	20.4413	0.970892	133.51	209.781	221.321	144.825	320.068	153.956	331.009	185.159	170.665	181.072	106.576	56.7971	118.144	66.426	45.1497	167.382	184.406	93.6931	100.197	115.12	184.224	252.158	244.511	232.832	252.074	197.982	344.183	237.289	139.503	197.527	76.3805	157.874	190.006	274.582	220.987	139.377	205.87	162.15	238.563	29.7676	104.398	90.2826
ENSMUSG00000017176.17	Nt5c3b	same	77.862	21.9205	77.862	21.9205	0.816696	429.012	180.062	160.327	466.336	220.275	196.802	199.969	206.851	183.921	173.987	168.389	134.104	144.571	261.276	211.856	239.629	146.064	167.833	212.748	167.084	205.757	250.045	184.244	228.803	226.22	186.22	204.849	170.606	189.624	196.79	378.265	271.067	237.204	186.072	231.919	196.918	200.787	239.002	201.788	131.474	137.524	107.436
ENSMUSG00000017204.4	Gsdma	same	72.0269	8.72038	72.0269	8.72038	0.606971	42.7232	87.4086	65.3508	49.2405	70.5852	50.1083	53.022	61.2032	73.734	62.9816	106.576	276.097	197.425	68.6402	131.976	43.6339	65.7287	93.6931	80.9814	107.925	91.7134	78.8875	51.6572	35.4484	63.0185	121.533	65.5147	72.7457	152.869	50.1187	43.646	47.6601	59.3011	93.5388	89.0193	69.0492	64.3873	59.9616	55.6332	191.009	220.842	268.139
ENSMUSG00000017210.14	Med24	same	198.665	18.1824	198.665	18.1824	0.964225	462.835	1004.32	927.982	590.886	941.948	859.829	977.877	924.245	893.093	870.721	877.117	757.295	785.036	690.83	647.725	912.02	947.589	850.57	837.265	789.851	973.757	998.067	987.513	1012.7	859.637	999.709	1109.14	933.569	1111.85	874.13	676.513	738.731	841.107	865.988	907.373	927.05	916.672	947.561	983.481	571.786	850.243	808.932
ENSMUSG00000017221.14	Psmd3	same	597.972	15.5382	597.972	15.5382	0.967284	1997.31	2673.83	2478.97	2091.27	2644.51	2397.94	2920	2719.28	2669.34	2387.79	3051.26	2308.17	2418.84	2533.05	2250.54	2864.1	3090.16	2908.56	2823.37	2836.43	2942.01	3362.58	2955.65	3214.53	3457.94	2501.23	3113.33	2212.68	3098.31	3097.04	2464.18	2205.77	2144.52	2526.55	2690.1	2740.87	2829.65	3061.42	2871.24	2068.85	2689.26	2668.75
ENSMUSG00000017264.16	Exosc10	same	184.085	16.8813	184.085	16.8813	0.654438	534.04	737.729	752.842	548.886	799.56	844.579	833.203	829.729	813.559	873.87	983.692	766.762	694.873	617.762	479.281	999.288	914.725	874.197	875.697	883.386	872.473	988.911	897.113	990.139	953.357	993.828	1074.99	724.859	980.699	1006.06	398.27	607.666	699.511	918.289	949.54	1028.07	979.365	1069.17	1017.43	568.065	595.27	717.747
ENSMUSG00000017288.15	Vps53	same	250.653	13.5408	250.653	13.5408	0.94671	1238.97	1320.74	1277.39	1193.36	1355.72	1350.02	1306.61	1399.93	1320.58	1274.59	1633.8	1460.95	1381.97	1375.02	1305.87	1407.01	1750.94	1488.5	1508.45	1536.53	1593.42	1683.4	1539.38	1532.34	1564.15	1397.63	1587.12	1228.02	1599.69	1410.7	1223.91	1067.88	1236.85	1355.81	1446.95	1455.15	1489.38	1646.83	1576.59	1377.99	1605.12	1498.69
ENSMUSG00000017291.13	Taok1	same	322.773	5.09151	322.773	5.09151	0.925334	1281.7	1528.78	1694.76	1484.46	1633.2	1764.68	1789.11	1455.71	1993.3	1880	1399.34	1759.13	1433.27	1552.15	1632.34	1515.03	1512.67	1563.45	1341	1733.2	1543.18	1092.45	1620.31	1348.65	1339.55	1454.48	1522.52	1760.62	924.73	1650.97	1280.28	1304.69	1812.92	1857.7	1689.02	1469.21	1411.44	1268.48	1830.24	1616.13	1686.43	1612.45
ENSMUSG00000017299.13	Dnttip1	same	110.107	12.3321	110.107	12.3321	0.951086	518.019	606.616	613.426	412.751	579.286	611.466	701.405	663.164	652.007	625.88	748.16	750.985	610.929	699.687	670.299	617.312	733.971	747.1	630.007	636.358	675.489	663.5	609.554	673.52	741.68	682.154	629.31	667.701	809.452	607.321	631.048	594.261	577.278	596.435	597.367	576.049	640.484	640.153	657.226	729.307	770.94	711.427
ENSMUSG00000017386.10	Traf4	same	337.844	13.5012	337.844	13.5012	0.911078	1562.96	1426.51	1425.52	1162.94	1328.95	1424.82	1634.59	1559.52	2093.55	1841.42	1528.29	1741.78	1498.56	1532.23	1465.63	1696	1729.94	1798.91	1769.24	2130.52	1823.9	1692.56	2118.8	1859.43	2097.39	1693.62	1780.89	1402.09	1938.01	1893.46	1462.14	1179.59	1276.79	1228.07	1651.54	1538.9	1743.54	1808.98	1778.38	1963.42	1868.12	1969.06
ENSMUSG00000017390.15	Aldoc	same	212.379	10.7684	212.379	10.7684	0.778657	735.195	290.197	276.216	317.167	261.652	372.544	353.733	427.648	322.276	311.759	403.921	533.262	438.376	732.9	590.419	548.642	539.523	686.811	547.654	559.611	508.012	563.482	494.187	471.303	623.722	354.799	260.213	358.532	366.718	270.494	600.133	354.472	256.568	274.582	351.392	362.508	494.766	462.802	446.951	481.243	544.075	430.648
ENSMUSG00000017428.16	Psmd11	same	195.27	14.9391	195.27	14.9391	0.747158	1963.49	1589.09	1508.3	1778.45	1667.27	1442.97	1503.55	1470.43	1362.01	1488.73	1610.36	1565.08	1507.89	1549.94	1545.51	1659.52	1760.98	1752.47	1776.1	1781.96	1785.62	1851.74	1635.81	1740.19	1914.79	1505.44	1649.86	1348.39	1658.17	1738.68	2058.64	1592.14	1430.49	1436.27	1656.23	1721.75	1666.45	1662.88	1668.05	1395.36	1616.16	1655.78
ENSMUSG00000017453.4	Pipox	same	26.8967	10.7849	26.8967	10.7849	0.890431	67.6451	63.8083	67.0935	86.8949	90.057	103.848	76.5032	95.291	84.5041	55.1089	108.707	105.706	62.181	88.568	86.8264	106.581	84.8996	118.135	130.394	82.3428	86.9283	81.0005	103.314	95.0662	122.805	94.0902	64.5919	52.8272	78.5227	78.1263	92.7478	119.15	71.4033	70.4055	89.0193	58.8197	152.496	94.5872	75.4348	91.7835	101.387	97.5052
ENSMUSG00000017493.12	Igfbp4	same	43.676	8.86086	43.676	8.86086	0.909077	49.8437	55.9415	47.0526	78.2054	62.0663	43.5724	23.4812	55.0054	29.825	49.598	47.959	141.993	122.808	28.7846	131.976	65.8085	59.3384	65.9925	127.649	91.9361	55.028	90.1571	44.7695	35.4484	33.933	27.443	35.9869	31.1767	40.9321	32.4298	78.1991	151.916	26.625	40.2317	40.6053	46.0328	38.1241	46.4491	43.375	73.1787	106.406	111.95
ENSMUSG00000017499.15	Cdc6	same	84.9624	18.3684	84.9624	18.3684	0.794832	121.049	148.595	138.544	154.963	253.133	93.6807	192.394	119.307	140.012	127.538	86.3262	83.618	91.717	57.5692	78.1437	133.763	178.928	118.949	105.688	135.906	174.654	318.367	241.928	194.161	213.293	133.294	247.295	168.008	142.845	163.623	109.115	134.044	159.75	184.06	198.341	126.59	159.274	148.637	182.929	80.6206	92.3522	117.367
ENSMUSG00000017550.14	Atad5	same	57.5754	20.1072	57.5754	20.1072	0.693639	97.9073	177.439	196.924	140.48	187.416	148.146	237.842	151.846	208.775	155.879	89.5235	99.395	110.371	77.497	109.401	156.653	161.583	109.173	146.864	121.516	229.682	219.758	208.351	191.744	179.36	215.623	191.008	246.816	94.3943	156.253	56.3761	120.64	205.738	205.182	188.971	130.426	166.052	152.015	169.728	120.311	143.547	136.327
ENSMUSG00000017561.16	Crlf3	same	78.0848	8.77455	78.0848	8.77455	0.607982	169.113	258.729	254.433	262.133	273.822	177.194	189.364	225.445	249.37	247.99	258.979	411.779	354.432	241.348	322.994	241.059	219.096	272.117	210.002	298.193	241.645	181.019	216.96	220.747	256.922	262.669	257.445	247.682	227.215	224.06	243.69	251.705	209.369	229.321	243.632	212.902	212.648	220.422	204.617	434.111	322.229	315.086
ENSMUSG00000017607.9	Tns4	same	6822.78	7.82664	6822.78	7.82664	0.909932	3551.37	3637.95	3921.92	2624.23	3177.55	8443.61	6374.76	6683.54	5071.9	6562.68	10940	14480.1	13838.4	10229.6	12188.7	5753.24	7704.87	7171.19	6750.28	6962.36	3690.87	4562.8	4080.92	3874.35	4304.65	4724.11	3877.36	4613.29	4030.55	3548.85	5170.23	4469.62	4239.42	5640.49	6325.84	6249.59	7126.66	6783.26	6490.22	12161.3	12005.8	10359.9
ENSMUSG00000017615.12	Tnfaip1	same	616.942	10.1712	616.942	10.1712	0.966707	2180.66	2560.2	2411.88	2299.82	2360.95	2828.58	2638.98	2722.38	2661.88	2621.61	3133.32	3647.64	3373.32	2911.67	3137.9	2604.44	3358.56	2872.71	2776.7	3061.07	2996.24	2792.76	2811.87	2846.35	2845.53	2918.76	2905.71	2517.52	2830.99	2858.98	2742.42	2220.66	2385.36	2727.71	2733.05	2706.98	2820.33	2819.04	2925.93	3472.89	3474.25	3515.6
ENSMUSG00000017639.13	Rab11fip4	same	738.32	8.91724	738.32	8.91724	0.867693	761.897	978.976	1068.27	771.917	928.561	1015.24	892.285	891.707	1125.89	1084.07	1434.51	1961.08	2112.6	1315.23	1679.22	1092.28	1269.84	1379.32	1438.45	1620.47	1102.16	1036.81	1038.31	1118.24	1092.32	1193.77	848	971.674	1088.46	717.877	1051.14	1039.58	1106.15	990.706	1041.68	983.312	1226.75	1108.87	1282.39	1999.39	1712.53	1981.7
ENSMUSG00000017677.11	Wsb1	same	967.333	4.20185	967.333	4.20185	0.96485	2623.92	2126.65	2640.17	2330.23	1927.71	2506.14	2994.99	2600.75	2586.49	2575.95	2493.87	2997.63	2976.92	1928.57	2762.81	1909.16	2265.82	1872.23	1940.81	2165.7	1879.73	1845.4	1733.96	1825.59	1604.55	2754.1	1908.23	2926.28	1769.27	1744.57	2816.99	4048.13	3098.18	3050.57	2277.02	2527.33	2317.1	2192.4	1879.27	3598.16	2902.07	3103.01
ENSMUSG00000017679.16	Ttpal	same	67.3754	7.60752	67.3754	7.60752	0.62266	405.87	524.452	392.105	360.614	470.974	482.201	468.109	399.757	397.666	417.253	481.722	667.366	467.912	420.698	439.341	409.157	452.798	497.795	452.947	470.873	425.072	437.403	395.177	435.854	452.441	464.57	464.139	436.474	375.071	460.65	418.274	439.366	498.613	484.792	594.243	390	426.142	501.65	427.15	452.716	614.343	512.805
ENSMUSG00000017688.14	Hnf4g	same	129.529	4.377	129.529	4.377	0.638218	498.437	449.28	575.087	450.405	629.182	692.075	760.487	763.878	609.755	727.437	459.341	563.238	477.24	551.336	633.832	525.037	518.527	423.656	536.673	458.881	595.738	543.056	593.196	479.359	530.002	419.486	579.482	588.893	173.752	566.047	423.73	561.495	655.943	697.015	525.526	577.967	410.893	386.794	485.612	529.616	573.186	516.416
ENSMUSG00000017692.8	Rhbdl3	same	46.7207	23.1402	46.7207	23.1402	0.764533	32.0424	105.764	179.497	140.48	214.19	106.026	111.346	123.181	144.154	136.985	82.0632	55.2195	85.4989	61.9976	69.4611	72.9616	132.37	96.1372	98.8247	129.51	102.879	94.3832	85.2343	123.264	69.482	117.613	131.952	72.7457	110.266	196.053	87.292	168.3	141.596	223.286	46.8523	122.754	158.427	146.104	132.954	64.4965	100.383	77.643
ENSMUSG00000017713.9	Tha1	same	79.0713	17.1063	79.0713	17.1063	0.93944	181.574	283.204	220.45	204.203	299.379	289.757	218.905	260.307	228.658	244.054	319.727	184.591	200.534	139.495	170.18	329.042	280.26	312.853	341.769	239.034	269.558	340.202	284.975	252.167	231.068	288.151	320.191	283.188	277.336	320.613	227.323	318.727	234.784	277.599	188.19	256.377	255.855	361.458	249.878	243.102	203.777	269.945
ENSMUSG00000017716.15	Birc5	same	185.437	22.1061	185.437	22.1061	0.969149	571.423	351.383	535.877	664.746	429.596	334.781	419.631	426.873	251.027	384.188	353.831	179.858	206.752	464.982	283.054	363.377	450.059	321.815	289.611	287.8	241.645	378.942	245.372	431.826	326.404	435.167	476.135	372.389	426.028	431.906	520.115	641.921	522.818	519.995	445.878	347.164	560.848	491.516	467.696	187.288	265.011	227.512
ENSMUSG00000017721.15	Pigt	same	978.506	15.2457	978.506	15.2457	0.871566	1965.27	3165.94	2976.51	1423.63	3166.6	3950.57	3934.99	3828.68	3712.38	3667.89	3865.5	2833.55	2992.46	3073.31	2214.07	4120.18	4300.67	4041.84	4069.66	3798.16	4119.13	4264.85	4030.12	4258.64	4291.72	3340.2	4132.04	3078.7	4538.45	3981.49	1971.34	2304.07	2683.07	3537.38	4083.18	4232.46	4345.3	4221.8	4508.17	2340.48	3387.92	3364.83
ENSMUSG00000017760.16	Ctsa	same	589.025	9.29618	589.025	9.29618	0.705199	4201.11	3651.93	3484.51	2712.57	2889.13	3742.87	3518.39	3542.04	3433.19	3593.1	4382.39	3870.09	4116.39	5046.16	3721.38	3611.6	4177.43	4089.91	3915.93	3486.38	3189.23	3783.08	3303.48	3515.84	3540.35	3277.48	3067.19	3251.04	3962.06	3125.79	3635.35	3394.29	2746	3141.09	3510.02	3664.08	3714.13	3943.11	3491.69	3557.23	3827.6	4270.37
ENSMUSG00000017764.2	Zswim1	same	60.355	15.2663	60.355	15.2663	0.760129	179.793	231.633	186.468	173.79	215.407	236.743	240.871	213.824	221.202	192.094	265.373	192.479	184.989	208.135	145.868	291.846	281.173	293.3	256.67	289.399	252.012	255.68	297.029	269.891	268.233	221.504	302.659	206.979	275.665	299.975	247.327	142.98	211.79	239.379	302.197	266.607	260.091	230.556	296.082	197.21	267.018	226.609
ENSMUSG00000017765.17	Slc12a4	same	10.1975	4.94653	10.1975	4.94653	0.825682	12.4609	26.2226	11.3275	30.4132	6.08493	15.9766	9.08949	6.19779	14.084	9.44724	5.32878	28.3986	37.3086	19.9278	22.5749	7.86841	8.21609	18.7386	6.86283	14.39	19.1402	3.52176	10.3314	4.02823	1.61586	5.88064	6.45919	11.2583	5.84744	8.10744	21.823	25.3194	14.5227	16.0927	23.4261	9.59017	14.4024	8.44529	10.3723	32.2483	21.0804	16.2509
ENSMUSG00000017774.19	Myo1c	same	435.931	8.7227	435.931	8.7227	0.857864	1413.43	2200.95	2137.41	1681.42	2396.25	2827.12	2863.95	2734.77	2766.27	2405.11	2733.66	2757.82	2543.2	2355.91	2259.22	2550.08	2746.91	2526.45	2201.59	2779.67	2350.26	2555.39	2447.69	2376.65	2662.94	2418.9	2852.2	2126.94	2475.97	2618.7	1640.36	1879.59	2297.01	2476.26	2704.16	2644.97	2936.4	2942.34	2962.7	2536.45	2807.71	3014.54
ENSMUSG00000017781.17	Pitpna	same	749.103	10.7815	749.103	10.7815	0.89571	4799.24	3662.42	3268.41	4428.75	3661.91	3465.46	3724.42	3856.58	3385.14	3521.46	4536.92	4821.45	4445.94	5256.51	5077.6	3945.65	4690.48	4199.08	4252.21	4644.77	4196.49	4489.54	4178.2	4334.37	4671.45	3297.08	3965.94	3270.96	3922.79	3979.28	5152.05	3756.21	3673.04	3850.18	3934.81	3924.94	3876.79	3991.24	3926.38	4719.41	4816.37	5040.48
ENSMUSG00000017830.15	Dhx58	same	66.661	9.13325	66.661	9.13325	0.901785	218.956	192.299	182.111	140.48	138.737	254.172	249.961	246.362	179.778	206.265	397.527	227.189	298.469	303.345	222.275	226.753	278.434	247.676	240.199	211.853	205.757	201.445	213.516	236.054	253.69	211.703	168.862	341.212	254.781	176.153	141.85	189.151	157.329	240.385	316.253	190.525	222.814	240.691	222.533	249.304	256.98	210.358
ENSMUSG00000017861.11	Mybl2	same	109.338	19.8755	109.338	19.8755	0.941156	124.609	207.158	184.725	150.618	242.18	118.372	247.689	134.802	166.523	153.518	91.655	63.1079	55.9629	44.284	31.2575	135.194	168.886	119.764	123.531	125.513	151.526	214.123	156.693	211.079	200.367	174.459	310.964	200.917	161.222	157.727	89.1106	128.086	162.17	196.13	175.696	111.246	191.468	175.662	151.813	44.6514	98.3752	118.27
ENSMUSG00000017868.16	Sgk2	same	1097.03	8.7999	1097.03	8.7999	0.93344	1826.42	1330.36	1252.12	1666.93	1164.66	864.186	797.603	729.015	816.045	765.226	2087.82	3005.52	2877.43	1791.29	2743.71	871.962	1750.03	1580.56	1507.08	2068.16	1263.25	965.667	859.231	1110.99	1177.96	921.3	1031.63	1295.57	1510.31	939.726	2578.75	1632.36	1141.24	991.712	682.482	733.328	968.352	1237.23	989.139	3249.63	2674.2	3065.09
ENSMUSG00000017950.16	Hnf4a	same	4347.1	8.7854	4347.1	8.7854	0.976243	16055	19293.7	18073.4	16783.8	16830.9	20540.8	19184.9	19349.5	18223.9	20336.8	21282.1	25446.7	21954.6	20474.7	22432.5	18856.3	21282.4	20686.6	20047.7	20756	17373.7	18168.8	18516.5	17471.2	18346.5	17442	19224.4	16194.6	18270.7	18435.6	18249.5	14978.7	17282	19999.2	21033.6	21289.5	19371.3	19864.2	21950.6	22144.6	21557.2	21656.1
ENSMUSG00000017999.16	Ddx27	same	145.699	16.7798	145.699	16.7798	0.76321	439.693	735.106	623.011	531.507	714.371	704.421	722.614	756.13	656.978	665.243	617.073	561.661	662.228	411.841	494.91	844.065	747.664	647.704	697.263	725.096	733.707	827.614	742.141	787.116	816.009	774.284	812.013	605.348	818.641	762.837	467.376	515.324	671.676	777.478	937.827	804.295	792.134	965.297	826.011	506.05	598.282	627.464
ENSMUSG00000018001.18	Cyth3	same	62.1855	6.77353	62.1855	6.77353	0.876207	270.58	250.863	286.672	243.306	312.766	290.483	346.158	339.329	325.589	287.354	305.872	358.138	320.232	402.984	317.784	284.693	292.128	316.112	293.729	300.591	336.548	244.41	268.617	350.456	302.166	311.674	263.904	258.074	234.733	353.042	305.522	224.896	271.091	298.721	310.006	312	285.507	315.854	316.826	348.529	343.309	356.616
ENSMUSG00000018008.8	Cyth4	same	47.2352	7.5618	47.2352	7.5618	0.919523	51.6239	61.186	49.6666	86.8949	41.3776	24.691	27.2685	35.6373	15.741	51.9598	95.918	194.057	181.88	50.9266	123.293	19.3134	39.2547	27.7006	56.2752	72.7495	46.2555	31.6959	26.6895	35.4484	37.1648	31.3634	36.9097	63.2194	74.346	26.5335	47.2832	52.1282	50.8295	36.2086	31.2349	41.5574	60.1513	41.3819	26.4022	86.8222	108.413	83.06
ENSMUSG00000018040.9	Rrp7a	same	226.05	16.2222	226.05	16.2222	0.975449	1174.89	1066.38	871.344	957.293	1017.4	923.735	950.609	1013.34	888.122	949.448	1009.27	1009.73	909.398	1206.74	849.162	1076.54	1105.52	1149.57	1199.62	1085.65	1164.36	1209.37	1099.44	1240.69	1284.61	1017.35	1142.35	833.977	1253.86	1213.17	1116.61	972.563	935.505	956.509	1099.47	1148.26	981.06	1202.61	1211.67	823.571	938.579	1000.33
ENSMUSG00000018042.18	Cyb5r3	same	398.855	13.5142	398.855	13.5142	0.624255	2445.9	2386.25	2204.5	1823.35	2638.43	2844.55	2832.13	2824.64	2608.03	2635.78	2887.13	2767.28	2832.35	3223.88	2608.26	2858.38	3133.98	2926.48	2913.96	2728.5	2747.41	2780.08	2910.88	2930.94	2995.8	2407.14	2752.54	2287.16	3361.44	2663.66	2424.17	2086.62	2290.96	2556.73	2851.74	2679.49	3266.81	2923.76	2872.18	2367.77	3032.57	2902.59
ENSMUSG00000018143.10	Mafk	same	418.92	4.32861	418.92	4.32861	0.975111	1532.69	1332.98	1399.38	1229.56	1412.92	1469.84	1645.2	1440.21	1674.34	1609.18	1160.61	1819.09	1636.92	1308.59	1694.85	970.675	1246.11	1201.72	1287.47	1255.93	1341.41	1148.8	1208.78	1098.1	1347.63	1209.45	1102.68	1636.78	1238.82	1061.34	1854.96	1890.02	1458.32	1465.44	1344.66	1324.08	1404.66	1299.73	1203.19	2044.04	1585.04	1586.27
ENSMUSG00000018166.8	Erbb3	same	2438.47	5.41564	2438.47	5.41564	0.671247	6832.15	6833.6	9031.48	4357.78	7995.6	8791.46	7876.8	7927.75	9638.44	7585.35	9180.42	8611.08	9899.22	9746.91	8357.9	5376.27	7060.36	5711.2	5884.19	5004.52	5697.4	5289.69	5578.97	5853.82	5728.22	5939.45	5884.33	7817.56	5772.25	5003.77	6457.79	7286.03	5689.27	7402.64	5797.19	6216.35	5945.66	5629.63	6754.24	9308.58	9155.92	9103.19
ENSMUSG00000018168.8	Ikzf3	same	99.323	7.45196	99.323	7.45196	0.964008	69.4252	86.5345	57.5087	98.4809	71.8022	52.2869	53.022	41.8351	37.2812	63.7689	82.0632	425.979	208.306	132.852	182.335	40.0573	59.3384	43.995	102.942	68.7522	63.0031	41.5568	29.2724	41.8936	30.7013	56.8462	19.3776	41.5689	49.2855	62.6484	85.4734	96.8095	68.9829	142.823	49.9758	74.164	77.0954	43.071	45.2609	194.73	189.724	128.201
ENSMUSG00000018189.12	Uchl5	same	133.839	17.5706	133.839	17.5706	0.975206	434.353	422.183	437.415	428.682	479.493	358.02	397.665	345.527	349.615	351.91	308.003	347.094	329.56	352.058	350.778	414.88	360.595	446.468	421.378	427.703	561.445	509.951	472.663	504.334	531.618	356.759	469.676	358.532	482.831	512.243	449.19	330.642	383.642	449.59	438.85	443.066	407.504	426.487	412.063	395.661	379.447	405.369
ENSMUSG00000018209.15	Stk4	same	214.39	7.7513	214.39	7.7513	0.960774	1089.44	1346.09	1332.29	1048.53	1119.63	1376.89	1241.47	1324	1323.9	1380.87	1305.55	1525.63	1217.19	1273.17	1403.11	1283.98	1247.93	1301.11	1140.6	1382.24	1261.66	1179.09	1245.8	1187.52	1239.36	1209.45	1249.39	1172.59	938.931	1292.77	1165.71	877.243	1224.75	1309.54	1609.38	1295.31	1114.92	1220.34	1448.35	1323.42	1323.05	1289.24
ENSMUSG00000018334.18	Ksr1	same	288.716	8.12676	288.716	8.12676	0.973488	558.962	597.875	663.964	667.643	613.361	771.958	649.898	651.543	666.92	755.779	1014.6	1216.41	1291.81	823.683	1061.02	628.757	973.15	657.481	837.265	721.899	580.586	654.343	627.635	718.636	660.887	838.971	628.387	817.523	778.544	550.569	487.38	691.071	620.846	1016.86	755.103	682.82	764.176	722.072	821.297	1122.49	940.587	888.381
ENSMUSG00000018341.12	Il12rb2	same	14.1064	7.2001	14.1064	7.2001	0.668868	17.8013	12.2372	23.5263	20.2755	25.5567	11.6193	10.6044	15.4945	13.2555	11.809	18.1178	20.5101	32.645	6.6426	31.2575	8.58372	7.30319	13.0356	26.0787	23.1839	11.1651	7.74788	4.30476	8.05646	3.23172	7.84085	5.53645	8.6602	15.0363	19.9001	10.9115	37.2344	9.68181	7.04055	3.90436	9.59017	13.5552	6.75623	5.65761	35.9692	50.1914	40.6272
ENSMUSG00000018363.16	Smurf2	same	173.393	7.98824	173.393	7.98824	0.664142	1399.18	1339.97	1432.49	1371.49	1325.3	1403.03	1381.6	1319.35	1699.2	1462.75	1234.15	1539.83	1245.18	1487.94	1670.54	1455.66	1320.05	1442.87	1428.84	1465.38	1572.69	1274.88	1486	1404.24	1386.41	1209.45	1383.19	1339.73	984.04	1481.45	1278.46	1079.8	1338.51	1397.05	1297.03	1279.97	1261.48	1084.38	1387.06	1544.2	1658.32	1581.75
ENSMUSG00000018378.13	Cuedc1	same	69.0892	22.6342	69.0892	22.6342	0.914463	181.574	244.744	317.169	199.858	318.851	279.59	282.532	285.098	306.535	278.694	191.836	200.368	258.051	212.563	171.916	228.184	176.19	237.899	255.297	283.803	248.025	263.428	260.008	223.97	247.227	362.639	223.304	320.427	305.737	203.423	189.133	272.556	274.721	247.425	241.289	286.426	257.549	309.942	326.256	188.528	181.693	208.553
ENSMUSG00000018381.15	Abi3	same	138.915	8.51608	138.915	8.51608	0.888484	372.048	281.456	243.105	257.788	222.709	366.734	229.51	261.857	163.209	218.861	394.33	599.525	402.622	431.769	449.76	304.007	259.263	399.214	415.887	276.608	310.231	390.916	297.89	261.029	290.855	374.401	199.312	181.864	334.139	214.479	512.841	251.705	150.068	202.164	297.512	332.459	354.978	359.769	285.709	496.127	376.436	426.134
ENSMUSG00000018401.17	Mtmr4	same	466.579	9.03503	466.579	9.03503	0.802567	1327.98	1562.87	1505.68	1077.5	1331.38	1572.96	1446.74	1401.48	1390.18	1388.74	2049.45	2259.26	1859.21	2008.28	1880.66	1585.84	1827.62	1679.96	1611.39	1790.76	1691.51	1482.66	1583.29	1596.79	1546.38	1442.72	1583.43	1526.79	1338.23	1544.84	1647.64	1200.44	1524.89	1679.67	1721.82	1413.59	1646.11	1495.66	1660.51	1967.14	2017.69	2010.59
ENSMUSG00000018415.14	Gid4	same	162.356	17.6553	162.356	17.6553	0.853499	571.423	800.663	826.906	722.676	879.881	833.685	849.867	785.57	948.6	841.592	674.623	607.414	519.212	617.762	635.569	869.101	768.661	765.024	844.128	760.272	918.729	857.901	978.903	927.298	987.29	752.722	961.497	661.639	654.078	863.074	603.77	542.133	751.55	731.212	798.831	888.05	795.522	835.239	921.248	625.12	671.561	688.856
ENSMUSG00000018417.14	Myo1b	same	277.435	3.34646	277.435	3.34646	0.920751	624.827	1028.8	1233.82	944.258	1342.34	1283.93	1279.35	1144.27	1386.03	1144.69	900.564	848.802	872.089	1089.39	1015.87	861.948	800.613	853.014	870.206	882.587	894.006	855.788	910.027	800.006	803.082	838.971	1147.89	872.082	790.239	1164.52	769.261	921.924	1136.4	1173.76	1034.65	1249.28	981.907	1068.33	1148.5	1122.49	1099.19	1246.8
ENSMUSG00000018427.8	Ypel2	same	350.614	22.859	350.614	22.859	0.666051	744.096	629.342	877.444	713.987	909.089	438.629	478.713	469.483	675.205	499.129	476.393	377.07	514.548	524.765	420.24	161.66	347.815	197.978	264.905	210.254	509.607	463.464	362.461	419.741	546.161	723.319	473.367	720.528	492.02	384.735	514.659	838.519	671.676	722.16	435.726	393.197	341.422	299.808	391.318	417.987	358.367	455.024
ENSMUSG00000018446.8	C1qbp	same	443.467	17.1219	443.467	17.1219	0.854691	1943.91	1361.83	1302.66	1988.45	1501.76	1384.15	1755.79	1578.11	1506.99	1420.24	1699.88	1143.83	1229.63	1720.43	1470.84	2051.51	1876.01	1659.59	1748.65	1749.18	1860.59	2270.83	1938	2138.99	2105.46	1370.19	1845.48	1266.12	1543.72	2069.61	2262.32	1796.19	1480.11	1618.32	1845.98	1602.2	1641.03	1990.55	1761.4	1174.58	1419.41	1383.13
ENSMUSG00000018548.15	Trim37	same	146.919	17.9833	146.919	17.9833	0.859232	307.963	409.072	463.555	333.097	541.559	472.761	556.731	530.686	509.51	489.682	363.423	249.276	321.787	414.055	319.521	493.564	415.369	499.425	469.417	450.887	561.445	602.221	575.116	647.739	580.094	380.281	646.842	459.857	431.04	541.725	216.411	306.812	418.738	491.833	637.972	581.164	583.722	521.919	601.593	233.18	332.267	290.71
ENSMUSG00000018559.16	Ctdnep1	same	232.916	12.1388	232.916	12.1388	0.682654	1886.94	2294.48	2075.54	1816.1	2130.94	2095.83	1893.64	2132.04	2122.54	1991.01	2574.87	2281.35	2264.94	2245.2	2078.62	2153.8	2266.73	2404.25	2293.56	2368.75	2228.24	2455.37	2182.52	2159.13	2255.74	1979.82	2156.45	1794.39	2391.6	2545.74	2427.81	2134.28	1850.44	1988.45	2191.91	2292.69	2341.67	2426.33	2269.64	2252.42	2231.51	2366.31
ENSMUSG00000018570.17	2810408A11Rik	same	30.767	11.8841	30.767	11.8841	0.776056	122.829	140.728	126.345	94.1362	160.642	148.872	143.159	146.423	128.413	130.687	183.31	140.415	143.016	163.851	147.605	154.507	178.928	165.389	188.041	163.087	104.474	136.644	125.699	135.348	147.043	133.294	143.025	110.851	213.014	115.715	147.305	120.64	123.443	121.701	122.597	127.23	132.163	176.507	123.525	155.04	167.639	148.966
ENSMUSG00000018583.5	G3bp1	same	543.715	17.6412	543.715	17.6412	0.813988	2663.08	2888.85	2597.48	2787.88	2805.15	2819.14	3283.58	3116.71	2777.04	2773.55	2736.86	2104.65	2008.45	2152.2	2087.31	3310.45	3058.21	3007.14	3074.55	3162.6	3002.62	3468.94	3418.84	3341.82	3131.54	2707.05	3455.67	2268.11	2613.8	3678.57	2818.8	2634.71	2881.55	2937.92	3781.76	2942.26	3094.83	3478.61	3310.65	2004.35	2270.66	2321.17
ENSMUSG00000018651.14	Tada2a	same	66.2329	19.6037	66.2329	19.6037	0.963966	137.07	292.819	241.362	183.928	231.228	239.648	219.663	240.939	198.005	192.094	202.494	126.216	180.325	90.7822	118.084	223.177	199.925	210.198	240.199	214.251	197.782	248.636	204.046	215.107	232.684	260.708	264.827	252.012	257.287	232.905	200.044	245.747	257.778	230.327	211.616	212.902	198.245	263.493	230.076	110.388	177.678	174.245
ENSMUSG00000018654.17	Ikzf1	same	64.4048	7.75638	64.4048	7.75638	0.885483	21.3616	50.697	40.9532	59.3782	41.3776	47.9297	46.9624	36.412	19.8833	29.9163	73.5371	283.986	144.571	99.639	90.2994	20.744	36.516	18.7386	63.138	55.1617	28.7103	30.2872	25.8286	29.8089	16.1586	17.6419	10.1502	30.3107	24.2251	43.4854	65.469	31.2769	38.7272	47.2723	39.0436	44.7541	44.0545	14.357	22.6304	71.9384	104.398	99.3108
ENSMUSG00000018666.13	Cbx1	same	212.79	19.9432	212.79	19.9432	0.821269	1251.43	1102.22	1143.2	1245.49	1207.25	876.532	983.18	950.586	966.827	922.68	841.947	866.157	942.043	794.898	975.928	1022.18	895.554	961.372	952.56	1053.67	1098.97	1150.91	1174.34	1168.99	1076.16	1115.36	1227.25	969.942	1019.12	1045.12	1273.01	1118.52	1080.73	1027.92	1165.06	1024.87	935.311	1034.55	1070.23	902.951	887.384	947.064
ENSMUSG00000018672.15	Copz2	same	73.8789	23.0218	73.8789	23.0218	0.916457	197.595	183.558	164.684	393.924	278.69	153.956	237.842	175.862	225.344	175.561	161.995	94.6619	149.235	177.136	137.186	210.301	136.022	145.021	178.433	152.694	177.844	167.636	148.945	236.86	111.494	148.976	190.085	142.027	228.05	170.993	221.867	348.514	304.977	197.135	97.6089	235.279	221.12	198.464	182.929	127.753	132.505	134.521
ENSMUSG00000018707.13	Dync1h1	same	1460.42	3.60769	1460.42	3.60769	0.932076	4980.81	8018.86	7904.84	4240.47	7298.27	6725.4	6622.45	5855.36	6530.84	7236.59	6221.88	7322.1	8086.64	5542.14	6063.95	5072.26	5032.81	5458.64	5325.55	5329.9	5891.99	4265.56	5718.45	4900.74	4949.38	6976.4	4465.15	6900.45	7670.17	5583.08	4630.11	5245.58	6420.25	8288.74	6522.62	6053.31	6513.29	6788.32	7263.43	6701.44	6570.06	6460.62
ENSMUSG00000018796.13	Acsl1	same	386.15	14.1899	386.15	14.1899	0.64801	539.38	679.165	550.69	433.026	767.919	705.147	615.813	711.971	645.38	673.116	455.078	470.154	652.901	509.266	507.066	1161.66	1016.06	905.157	877.069	996.108	1027.19	1069.21	1096.85	1057.81	1064.85	652.751	843.386	837.441	588.085	599.214	403.726	408.089	510.715	532.065	861.301	779.361	747.232	667.178	755.291	622.639	753.875	687.953
ENSMUSG00000018800.14	Abca5	same	25.7326	6.80449	25.7326	6.80449	0.925126	23.1417	45.4525	47.0526	33.3097	42.5945	42.12	45.4474	49.5823	35.6243	47.2362	51.1563	36.2871	38.8632	53.1408	86.8264	36.4808	36.516	32.5889	28.8239	55.1617	50.243	30.2872	21.5238	37.0597	19.3903	25.4828	23.9913	37.2389	31.7432	41.2743	23.6416	28.2982	41.1477	49.2839	30.454	37.7213	35.5825	26.1804	24.5163	100.466	74.2833	76.7402
ENSMUSG00000018819.10	Lsp1	same	63.5793	7.35309	63.5793	7.35309	0.750524	65.8649	77.7936	54.8947	154.963	81.5381	60.2752	30.2983	31.7637	43.0805	48.8107	95.918	312.384	223.852	106.282	152.814	23.6052	60.2513	52.1422	74.1185	82.3428	66.1931	35.2176	35.2991	55.5896	37.1648	70.5677	27.6823	53.6932	65.9925	34.6409	161.854	134.044	52.0397	56.3244	54.661	44.7541	82.1786	29.5585	43.375	131.474	152.582	100.214
ENSMUSG00000018846.8	Pank3	same	1949.72	9.26022	1949.72	9.26022	0.965065	4115.67	4076.74	4833.35	4842.94	3997.8	5169.14	5504.44	4817.23	5873.04	5482.55	4764.99	6773.06	4630.93	6197.55	6423.41	5747.51	6669.64	5486.34	5407.91	6955.17	5798.68	4955.12	5855.34	5628.24	4949.38	3596.99	4791.8	4880.02	2249.59	4434.77	4582.83	3844.08	5189.45	5473.53	5085.03	4687.67	4417.31	3708.33	5450.17	6266.08	6980.62	7135.94
ENSMUSG00000018848.4	Rars	same	380.266	13.7404	380.266	13.7404	0.974702	1062.74	1536.64	1319.22	1330.94	1541.92	1326.05	1381.6	1585.86	1355.38	1355.68	1819.24	1394.69	1441.05	1627.44	1510.78	1605.87	1914.35	1584.63	1659.43	1832.33	1725.81	1949.65	1619.45	2036.67	1536.68	1272.18	1745.83	1284.31	1769.27	1741.63	1172.99	1085.76	1338.51	1569.04	1787.41	1740.94	1707.11	1800.54	1679.37	1386.68	1639.25	1650.37
ENSMUSG00000018849.6	Wwc1	same	450.647	7.83872	450.647	7.83872	0.657845	760.117	1588.21	1428.13	1155.7	1552.88	1886.69	1848.95	1891.1	1729.85	1772.93	1663.64	1899.55	1565.41	1536.66	1717.43	1751.79	1681.56	1713.36	1710.22	1872.3	1644.46	1618.6	1567.79	1638.68	1567.38	1383.91	1918.38	1284.31	1452.67	1973.79	1216.63	1312.14	1522.46	1890.89	2198.15	2170.57	1999.4	2026.02	2050.88	1968.38	2074.91	2102.68
ENSMUSG00000018882.12	Mrpl45	same	162.724	15.2121	162.724	15.2121	0.700801	680.011	629.342	589.029	693.711	645.003	593.311	599.906	651.543	569.16	628.241	709.793	661.056	682.437	799.326	710.24	746.068	786.006	765.839	774.127	730.692	685.857	856.493	681.014	775.837	744.911	560.621	715.125	479.775	842.031	726.722	712.885	512.346	557.914	559.221	634.848	697.525	770.106	775.278	649.682	607.756	601.293	592.254
ENSMUSG00000018899.16	Irf1	same	1092.74	5.28233	1092.74	5.28233	0.678417	4662.17	2839.91	3197.83	3703.17	3298.03	2994.88	2776.84	2969.52	3073.63	2795.6	3828.19	4415.98	4968.27	3899.21	4457.66	2198.15	3156.81	2501.2	3277.69	2868.41	2469.08	2796.98	2591.47	3040.51	2787.36	2903.08	2892.8	4144.77	3423.26	3330.69	6106.8	3645.99	2818.62	4136.83	4657.9	2844.44	2893.19	2819.88	2920.27	4741.73	3603.74	3787.35
ENSMUSG00000018906.14	P4ha2	same	47.4428	18.639	47.4428	18.639	0.913387	78.3259	133.735	101.947	102.826	130.218	48.6559	73.4734	87.5438	91.9604	61.4071	51.1563	39.4425	41.9722	39.8556	74.6707	58.6554	55.6868	66.8072	74.1185	99.1311	152.324	133.827	115.368	116.013	98.5674	80.3687	96.8879	56.2913	95.2297	100.237	94.5663	113.193	101.659	76.4403	44.5097	78.6394	88.9562	70.0959	78.2636	55.8143	81.3101	60.4893
ENSMUSG00000018920.11	Cxcl16	same	112.05	5.5717	112.05	5.5717	0.81911	364.927	132.861	130.702	175.238	150.906	94.4069	98.4694	82.8954	79.5333	77.1525	168.389	340.783	315.569	380.842	302.156	37.1961	65.7287	103.47	89.2167	97.5323	70.9782	72.5483	53.3791	55.5896	72.7137	70.5677	47.0598	150.687	117.784	45.6965	320.071	259.152	124.653	118.684	72.621	62.0164	60.9985	105.566	66.0055	280.312	172.658	197.719
ENSMUSG00000018921.11	Pelp1	same	120.797	18.0661	120.797	18.0661	0.637995	316.864	547.178	586.415	322.96	625.531	549.012	616.57	683.306	521.937	584.154	561.653	403.891	383.968	338.773	293.473	657.37	634.465	603.709	529.81	562.01	601.321	666.317	606.972	570.397	518.691	562.581	692.979	530.87	624.005	715.666	392.814	506.388	486.511	628.621	675.454	615.049	631.165	643.531	561.989	320.002	403.539	387.312
ENSMUSG00000018927.3	Ccl6	same	3917.83	23.8137	3917.83	23.8137	0.839172	17933.1	6585.36	6901.92	20162.5	11786.5	6432.01	6542.92	7032.94	8797.54	6798.08	6014.06	3224.82	4663.58	9664.98	6906.17	7105.17	4890.4	5195.48	4687.31	6019.02	6969.42	7433.74	6544.96	7133.99	6382.65	6498.11	6116.86	6044.82	5859.97	8371.3	8483.69	11943.3	9576.52	5372.95	4921.83	8090.27	7308.81	7257.04	6220.54	5435.07	4633.67	4891.51
ENSMUSG00000018974.7	Sart3	same	171.712	17.9759	171.712	17.9759	0.809542	598.125	984.221	885.286	564.817	917.608	853.293	861.986	826.63	803.618	889.615	838.75	793.582	774.154	542.479	547.006	991.419	874.557	884.788	785.107	961.732	921.919	835.362	881.616	955.496	988.906	1082.04	1047.31	848.699	1123.54	1042.91	689.243	784.901	801.17	1027.92	952.663	887.41	920.061	983.876	871.272	661.089	707.699	833.308
ENSMUSG00000018983.9	E2f2	same	463.3	21.1384	463.3	21.1384	0.760238	640.848	625.846	685.748	509.784	531.823	548.286	818.054	574.845	756.395	593.602	501.971	230.344	273.597	389.699	265.689	218.169	409.892	258.267	186.669	337.366	539.115	466.281	557.897	440.688	706.131	895.817	1064.84	783.748	866.256	936.778	561.942	576.389	584.539	841.849	743.39	414.935	555.764	535.431	670.427	191.009	398.52	479.401
ENSMUSG00000018999.14	Slc35b4	same	104.422	16.7003	104.422	16.7003	0.804252	441.473	486.866	529.777	341.787	524.521	599.847	569.608	576.395	588.215	588.878	488.116	462.266	411.949	453.911	355.988	643.063	573.301	576.823	560.007	580.397	609.296	650.117	662.934	675.131	562.319	639.029	626.542	577.635	542.141	588.158	440.097	370.855	582.119	580.343	636.41	601.623	576.944	570.902	641.196	357.211	540.06	588.642
ENSMUSG00000019055.15	Plod1	same	109.049	21.0967	109.049	21.0967	0.631558	341.786	498.229	485.339	296.891	362.662	223.672	384.788	275.027	411.75	288.928	264.307	271.364	254.942	265.704	258.743	238.198	237.354	235.455	253.925	235.836	345.321	323.298	305.638	355.29	353.873	295.992	329.419	308.303	349.175	249.12	318.252	364.897	307.397	229.321	255.345	306.246	227.05	259.27	291.367	172.404	213.815	200.427
ENSMUSG00000019132.11	BC005537	same	574.687	7.31304	574.687	7.31304	0.970055	4172.63	4540	4684.35	3914.62	4766.94	4779.17	4775.77	4890.83	5229.31	4729.92	5070.87	4841.96	4837.69	4348.69	4900.48	4738.93	4719.69	4637.4	4497.9	4958.16	4434.94	4477.57	4641.4	4657.44	4375.75	3981.19	4384.87	4354.35	3839.26	4438.46	4437.34	4098.76	4684.79	4838.87	4367.41	4605.84	4707.05	4511.47	4693.93	5298.64	5414.65	5134.37
ENSMUSG00000019139.10	Isyna1	same	581.677	17.4497	581.677	17.4497	0.979103	895.407	1295.4	1218.14	764.675	1053.91	1387.06	1570.21	1389.08	1246.85	1232.08	1137.16	792.005	934.27	956.535	776.228	1482.12	1278.06	1308.44	1298.45	1175.98	1606.98	1910.2	1547.13	1790.95	1903.48	1491.72	1504.07	1350.12	1613.89	1520.51	805.632	889.158	1143.66	1149.62	1697.61	1440.44	1400.42	1637.54	1606.76	592.872	833.178	826.988
ENSMUSG00000019214.14	Chtf18	same	81.7433	19.2221	81.7433	19.2221	0.95305	138.85	139.854	172.526	147.721	169.161	107.479	190.879	117.758	127.585	163.752	117.233	83.618	116.589	97.4248	65.988	154.507	174.364	134.429	100.197	131.109	136.374	176.088	130.004	165.963	155.123	176.419	286.05	161.08	266.476	163.623	76.3805	163.831	151.278	195.124	172.573	132.984	232.133	210.288	196.131	59.5352	112.429	83.06
ENSMUSG00000019295.8	Tmem129	same	82.5434	17.2385	82.5434	17.2385	0.95783	744.096	669.55	628.239	498.198	651.088	544.655	587.787	592.664	615.555	610.134	624.533	509.597	562.738	595.62	507.066	606.583	653.636	685.181	640.988	701.912	688.249	650.117	686.179	719.442	647.96	635.109	692.979	533.468	519.586	647.858	672.876	551.069	646.261	559.221	607.518	608.656	534.584	578.502	622.337	561.864	644.458	595.865
ENSMUSG00000019303.14	Psmc3ip	same	24.3739	21.3546	24.3739	21.3546	0.751897	48.0636	29.7189	36.5965	98.4809	40.1606	9.44069	35.6005	20.1428	14.084	18.8945	9.5918	1.5777	6.2181	24.3562	15.6287	20.0287	28.2999	11.4061	8.23539	17.5878	35.8878	45.0786	33.5772	36.2541	32.3172	13.7215	44.2916	25.1146	41.7674	33.1668	40.0088	41.7025	52.0397	29.168	34.3583	27.4918	25.4161	39.6929	32.0598	12.4032	14.0536	12.6396
ENSMUSG00000019359.14	Gdpd2	same	128.54	11.0716	128.54	11.0716	0.777268	220.737	191.425	193.438	131.791	199.586	131.443	161.338	120.857	159.895	166.901	225.94	336.05	296.914	194.85	201.437	188.842	343.25	197.163	258.042	279.006	218.517	173.975	173.051	287.616	168.049	141.135	167.016	168.874	245.592	91.393	270.969	232.343	133.125	145.84	117.131	144.492	160.121	126.679	90.5218	347.289	303.156	332.24
ENSMUSG00000019432.15	Ddx39b	same	575.851	20.7141	575.851	20.7141	0.789816	2760.99	3720.11	3793.83	3220.91	3727.63	3294.8	3576.71	3724.1	3183.82	3670.25	3684.32	3014.98	3440.17	2147.77	2372.1	3698.87	3379.55	3158.68	3598.87	3471.19	3351.93	3333	3249.24	3509.39	3695.47	4859.37	3277.58	3983.69	3792.48	3393.33	2997.03	3899.19	4048.21	4173.04	3774.73	3501.05	3929.32	4103.57	3622.76	2886.22	2972.34	3231.21
ENSMUSG00000019437.17	Tlcd1	same	53.7104	23.9565	53.7104	23.9565	0.667979	327.545	299.811	365.965	272.271	256.784	278.137	243.901	321.51	287.48	234.606	306.938	279.253	239.397	239.134	222.275	258.227	269.305	236.269	271.768	239.034	207.352	227.506	232.457	212.69	189.056	364.6	240.836	381.049	300.725	217.427	243.69	291.918	285.613	315.819	224.11	238.476	287.201	275.316	267.794	265.428	230.881	260.014
ENSMUSG00000019471.10	Cdc37	same	543.232	16.0195	543.232	16.0195	0.838336	3220.26	2861.76	2452.83	2989.19	2657.9	2909.18	2968.48	2898.24	2880.6	2692.46	2861.55	2672.62	2437.5	3217.23	2834.01	3143.07	3028.09	3407.17	3335.33	2885.2	3057.64	3745.75	3213.08	3179.08	3668	2585.52	3022.9	2359.04	3289.6	3072.72	3195.25	2277.26	2408.35	2680.44	3269.51	3329.71	3249.87	3560.53	3256.9	2483.12	2666.17	2600.14
ENSMUSG00000019518.11	Ap4m1	same	211.597	21.1505	211.597	21.1505	0.678578	532.26	818.144	996.818	670.539	944.382	780.672	754.427	813.46	814.388	772.312	802.514	679.988	760.163	407.413	520.958	643.063	688.326	573.565	658.831	496.455	752.847	643.074	731.81	733.138	761.07	1107.52	804.631	1140.55	822.818	625.747	600.133	841.498	724.926	855.93	673.111	704.558	698.941	762.61	743.033	605.275	582.22	660.869
ENSMUSG00000019528.18	Gyg	same	129.673	15.0443	129.673	15.0443	0.962809	615.926	501.725	469.655	583.644	545.21	526.5	538.552	527.587	521.109	473.937	573.377	487.509	447.704	642.118	574.79	638.771	605.252	699.032	642.361	544.422	671.502	700.831	659.49	677.548	741.68	513.576	584.096	515.282	575.555	545.41	600.133	455.749	405.426	523.013	546.61	543.443	486.294	550.633	522.386	460.158	572.182	493.846
ENSMUSG00000019579.13	Mydgf	same	392.842	20.3957	392.842	20.3957	0.914519	2380.04	1159.91	1144.95	2168.03	1421.44	1045.74	1255.11	1266.67	1368.64	1155.71	1144.62	905.599	996.451	1775.79	1127.01	1275.4	1322.79	1237.56	1172.17	1146.4	1407.6	1671.43	1483.42	1438.08	1538.3	1164.37	1406.26	1040.09	1533.7	1436.49	1749.48	1726.19	1451.06	1234.11	1147.1	1228.82	1296.22	1310.71	1296.54	839.695	921.514	962.412
ENSMUSG00000019647.16	Sema6a	same	174.468	6.31102	174.468	6.31102	0.697455	731.635	563.785	719.73	443.164	660.824	580.239	702.92	768.526	744.796	794.355	672.492	915.065	1010.44	861.324	816.168	412.734	721.19	552.382	742.558	523.636	537.52	536.012	630.217	548.645	528.386	813.488	488.13	676.361	598.945	448.858	565.579	640.432	526.448	623.592	751.198	592.672	556.612	554.011	646.854	893.029	910.472	911.854
ENSMUSG00000019699.16	Akt3	same	24.3922	6.80948	24.3922	6.80948	0.799308	1.78013	21.8521	24.3976	72.4124	26.7737	39.2152	12.1193	8.52196	16.5694	14.9581	31.9727	102.55	34.1996	44.284	43.4132	10.7296	20.0838	30.1447	41.177	26.3817	15.9502	26.061	19.8019	17.7242	9.69516	7.84085	19.3776	24.2486	31.7432	14.0038	27.2788	44.6813	16.9432	31.1796	71.8402	28.7705	10.1664	18.5796	12.2582	62.0159	60.2297	38.8215
ENSMUSG00000019726.12	Lyst	same	73.4841	2.17935	73.4841	2.17935	0.813271	202.935	355.753	338.953	220.134	306.681	267.244	288.591	275.802	367.841	362.931	192.902	332.894	341.996	223.634	222.275	196.71	225.486	250.934	244.317	213.452	299.065	227.506	265.173	222.358	255.306	329.316	192.853	374.987	229.721	241.749	212.774	230.853	348.545	393.265	445.097	374.656	241.452	271.094	290.424	269.149	248.949	253.694
ENSMUSG00000019763.11	Rmnd1	same	110.864	19.1026	110.864	19.1026	0.92403	411.211	444.91	505.38	444.612	368.747	280.316	318.132	295.944	347.13	312.546	387.935	359.715	303.133	228.063	302.156	352.648	381.592	349.516	356.867	384.533	416.299	451.49	384.846	414.908	387.806	470.451	406.929	403.565	426.863	373.679	389.177	378.302	406.636	398.294	295.169	401.508	362.602	385.105	319.655	288.994	272.037	312.378
ENSMUSG00000019768.16	Esr1	same	29.2386	5.09519	29.2386	5.09519	0.774083	56.9643	81.29	81.035	89.7914	83.9721	124.181	74.2308	71.2746	94.4458	87.387	74.6029	89.9288	52.8539	70.8544	60.7784	74.3922	75.7706	131.985	64.5106	72.7495	43.8629	49.3047	51.6572	59.6178	22.622	74.4881	80.2785	60.6214	116.113	60.4373	80.0177	52.1282	78.6647	99.5735	119.473	116.361	125.386	58.2725	99.0082	106.667	81.3101	76.7402
ENSMUSG00000019773.7	Fbxo5	same	76.6723	20.1992	76.6723	20.1992	0.954517	92.5669	172.195	223.936	154.963	170.378	143.063	162.096	159.593	81.1902	122.027	122.562	94.6619	102.599	88.568	111.138	153.792	125.067	110.802	134.511	94.3345	121.221	184.54	136.891	151.461	137.348	137.215	229.763	195.72	140.338	210.794	127.301	190.64	148.858	174.002	160.86	131.705	165.204	151.171	161.242	59.5352	63.2412	70.4204
ENSMUSG00000019775.17	Rgs17	same	222.806	2.21739	222.806	2.21739	0.941865	427.232	406.45	518.45	861.708	653.522	406.676	420.389	457.087	688.46	497.555	261.11	220.878	376.195	473.839	553.952	356.939	269.305	341.369	292.356	358.951	313.421	290.193	345.242	269.086	148.659	292.072	340.492	341.212	331.633	403.161	591.04	747.667	570.017	389.242	219.425	447.541	380.394	304.03	347	493.646	446.704	550.724
ENSMUSG00000019777.16	Hdac2	same	230.337	17.8286	230.337	17.8286	0.953633	824.202	948.383	871.344	971.775	910.306	857.65	955.911	972.278	867.41	951.809	825.961	691.032	651.346	635.475	590.419	1135.91	978.628	935.301	953.933	972.924	1157.18	1158.66	1127.85	1136.77	1021.22	801.727	1095.29	812.327	890.481	1045.86	905.655	828.093	927.033	854.924	1076.82	1170.64	996.309	1054.82	1066.46	626.36	805.07	718.649
ENSMUSG00000019779.15	Frk	same	604.781	7.04523	604.781	7.04523	0.971781	2169.98	2005.15	2284.67	1632.18	2123.64	1986.9	2881.37	2486.09	2530.98	2375.19	2109.13	2350.77	2353.55	2351.48	2264.43	2009.3	2438.35	1990.37	1953.16	2285.61	2025.67	2042.62	1822.64	2013.31	1863.09	1576.01	2066.02	1908.71	1504.46	2259.03	2273.23	2447.05	2110.63	2124.24	1810.06	2153.31	1630.86	1659.5	1685.03	2930.87	2694.28	2718.41
ENSMUSG00000019796.12	Lrp11	same	20.727	8.83834	20.727	8.83834	0.610001	56.9643	28.8448	33.1111	26.0685	42.5945	39.9414	46.2049	65.0768	48.8798	59.0452	47.959	113.594	62.181	61.9976	53.8323	45.0645	31.0386	41.5508	48.0398	63.1561	63.0031	54.2351	31.8552	33.0315	53.3234	52.9257	52.5963	57.1573	43.4381	41.2743	29.0973	31.2769	22.9943	45.2607	41.3862	47.3115	22.8744	31.2476	54.6902	75.6594	110.421	84.8656
ENSMUSG00000019813.16	Cep57l1	same	25.5122	18.8566	25.5122	18.8566	0.973372	39.1629	76.9196	86.2631	57.93	73.0192	63.18	52.2646	73.5988	62.9639	67.7052	61.8138	31.554	51.2994	48.7124	52.0958	59.3707	49.2966	53.7717	57.6477	51.9639	82.9408	90.8615	66.2934	87.8154	98.5674	80.3687	84.8923	64.9515	45.1088	38.3261	36.3717	67.0219	55.6704	53.307	59.3462	49.8689	82.1786	56.5834	53.7473	28.5273	49.1876	57.7809
ENSMUSG00000019817.18	Plagl1	same	29.1367	1.70521	29.1367	1.70521	0.946096	14.2411	43.7043	50.538	44.8957	82.7551	16.7028	44.69	71.2746	50.5368	44.8744	8.52605	15.777	31.0905	19.9278	27.7844	23.6052	13.6935	10.5914	35.6867	23.9833	10.3676	14.7914	15.4971	12.0847	11.311	11.7613	30.4505	17.3204	8.35348	22.1112	23.6416	71.4901	83.5056	50.2897	15.6174	45.3935	30.4993	16.046	16.9728	44.6514	28.1072	32.5017
ENSMUSG00000019822.12	Smpd2	same	101.349	15.8943	101.349	15.8943	0.946223	462.835	559.415	470.526	340.339	396.738	456.784	431.751	446.241	525.251	461.34	474.261	455.955	480.349	447.268	354.252	462.09	621.684	554.011	533.928	503.65	568.623	525.447	479.551	565.563	528.386	603.746	516.735	500.559	638.206	462.861	407.363	521.282	370.329	447.578	468.523	540.885	537.973	570.057	479.954	461.398	476.818	514.611
ENSMUSG00000019823.17	Mical1	same	89.9518	2.83178	89.9518	2.83178	0.806265	233.197	455.399	411.275	344.683	369.964	469.856	450.687	460.961	463.116	453.468	440.157	482.776	480.349	445.054	283.054	387.698	292.128	316.112	352.749	351.756	356.486	307.802	352.13	338.371	287.623	515.536	375.556	441.67	454.429	404.635	180.04	311.28	412.687	562.238	513.813	426.443	472.739	547.255	442.237	329.924	365.394	384.604
ENSMUSG00000019843.14	Fyn	same	54.1347	6.8892	54.1347	6.8892	0.826523	74.7656	99.6458	110.661	192.617	139.953	73.3469	84.8352	75.9229	70.4201	80.3015	91.655	208.256	144.571	92.9964	185.808	64.3779	80.3351	83.1017	89.2167	101.529	100.486	78.8875	60.2667	67.6742	37.1648	90.1698	47.9826	72.7457	81.0288	58.9632	101.841	137.023	94.3976	92.533	83.5532	86.3115	90.6506	60.8061	42.4321	181.086	137.524	154.383
ENSMUSG00000019845.8	Tube1	same	44.5438	21.3012	44.5438	21.3012	0.954973	81.8861	92.6531	99.3333	86.8949	98.5759	77.7041	93.9247	105.362	59.65	73.2161	28.7754	45.7533	80.8354	53.1408	20.8383	63.6626	52.9481	51.3275	83.7265	71.95	96.4984	71.1396	76.6248	94.2605	88.8723	135.255	91.3515	128.171	79.3581	86.2337	58.1947	86.3838	94.3976	86.4982	85.115	75.4427	94.0394	69.2514	121.639	16.1241	44.1684	52.3639
ENSMUSG00000019849.11	Prep	same	279.176	15.5405	279.176	15.5405	0.813824	628.387	967.613	988.105	622.747	976.023	1199.69	1214.96	1137.29	1134.18	1080.13	1061.49	836.18	752.391	797.112	652.934	1344.78	1190.42	1139.8	1364.33	1108.03	1301.53	1343.9	1342.23	1348.65	1281.38	1019.31	1287.23	846.101	901.341	1313.41	558.305	588.304	897.988	1091.29	1312.64	1177.03	1144.57	1165.45	1184.33	704.5	927.537	808.932
ENSMUSG00000019852.7	Arfgef3	same	341.354	0.828689	341.354	0.828689	0.950447	601.685	941.391	1279.13	844.329	1313.13	1164.84	1140.73	1074.54	1273.36	1254.91	645.848	545.884	780.372	726.258	753.653	949.216	648.158	788.651	705.499	767.467	1051.12	910.023	971.155	882.988	770.765	976.186	710.511	1069.53	494.526	964.049	549.212	956.18	1354.24	1311.55	1014.35	947.509	909.047	852.974	1147.55	700.779	693.645	659.063
ENSMUSG00000019863.7	Qrsl1	same	79.0127	16.1496	79.0127	16.1496	0.948388	382.729	383.724	417.374	447.509	332.237	350.032	401.452	384.263	394.353	360.57	458.275	392.847	399.513	374.2	322.994	507.155	463.753	410.62	462.555	422.107	517.583	466.986	452.861	468.886	418.508	443.008	415.234	448.598	425.192	491.606	354.624	391.706	376.38	413.381	386.531	384.246	440.545	476.314	411.12	301.397	360.374	351.199
ENSMUSG00000019864.14	Rtn4ip1	same	172.574	18.6987	172.574	18.6987	0.945491	710.273	867.967	788.567	693.711	752.098	649.955	675.652	623.653	690.117	603.049	785.462	537.995	624.919	484.91	493.174	661.661	765.009	633.854	694.518	655.545	733.707	757.179	755.916	783.893	820.857	731.159	829.545	664.237	799.428	759.152	683.787	565.963	735.818	613.534	623.135	632.312	708.261	635.086	659.112	498.608	604.305	605.796
ENSMUSG00000019866.15	Crybg1	same	533.175	8.39713	533.175	8.39713	0.974636	1952.81	1889.77	2247.2	1655.35	1728.12	2445.86	2256.47	2102.6	2651.94	2323.23	2798.67	2719.95	2605.39	2645.97	2705.51	2205.3	2659.28	2278.78	2060.22	2569.42	2217.87	2003.88	2173.04	2055.2	2137.78	2234.64	2334.54	2330.46	2158.54	2237.65	2105.92	1612.99	2019.87	2488.33	2416.8	2098.97	2142.57	2164.53	2405.43	2938.31	2861.91	2816.82
ENSMUSG00000019883.11	Echdc1	same	137.629	12.2488	137.629	12.2488	0.723622	1044.94	875.834	823.42	1013.77	793.475	824.245	935.46	782.471	803.618	772.312	950.654	975.018	917.17	1078.32	956.826	972.821	1063.53	982.555	892.167	937.749	1060.69	986.093	1036.59	1013.5	1119.79	682.154	1000.25	776.82	674.961	861.6	1156.62	790.859	843.528	776.472	759.007	840.738	795.522	727.139	822.239	942.641	1034.95	860.393
ENSMUSG00000019888.16	Mgat4c	same	3250.76	3.57556	3250.76	3.57556	0.651795	16930.8	6650.05	9129.95	13368.8	7815.49	6645.52	11948.9	8577.74	9669.92	8025.43	9625.9	7800.14	8215.67	16267.7	12148.7	6737.5	9574.49	7238.81	6758.51	8248.67	7038.01	6647.68	6269.46	7567.43	6431.12	5674.82	9335.38	7801.97	5661.15	9789.37	17711.2	16307.2	11440.3	10494.4	5713.64	7282.77	5489.02	6293.43	7597.23	11740.8	10855.4	11409
ENSMUSG00000019891.15	Dcbld1	same	112.494	16.3821	112.494	16.3821	0.730541	703.153	667.802	640.438	534.404	601.192	595.49	676.409	633.724	749.767	685.712	609.612	375.492	536.311	511.48	540.06	784.695	750.403	685.181	628.635	741.085	768.797	743.092	753.334	811.285	736.832	484.173	771.412	573.305	647.395	810.007	461.92	632.985	703.141	675.893	619.231	654.049	691.317	656.199	689.286	437.832	652.488	635.589
ENSMUSG00000019907.10	Ppp1r12a	same	348.163	3.67767	348.163	3.67767	0.927128	1497.09	1926.49	2177.49	1684.31	1824.26	1929.53	2057.25	1705.17	2088.58	2102.8	1777.68	2240.33	1926.06	1647.37	1760.84	1605.87	1544.63	1531.68	1524.92	1893.88	1874.14	1400.25	1730.51	1620.15	1623.94	2134.67	1646.17	2282.83	1303.14	1641.39	1578.53	1808.1	2052.54	2130.27	1980.29	1849.62	1538.52	1519.31	1808.55	2262.34	1864.11	1868.85
ENSMUSG00000019942.13	Cdk1	same	326.959	22.3582	326.959	22.3582	0.960842	966.612	435.295	591.643	1105.01	557.38	476.392	638.537	550.054	379.44	485.746	367.686	224.033	301.578	469.41	409.82	402.719	403.501	408.991	295.102	346.959	340.536	483.186	452	497.889	455.672	541.019	701.284	539.53	466.96	576.366	809.27	869.796	660.784	619.569	594.243	375.295	611.68	536.276	545.959	184.807	351.34	291.613
ENSMUSG00000019943.10	Atp2b1	same	2135.5	7.73648	2135.5	7.73648	0.957297	3935.87	5225.29	6705.87	3823.38	5643.17	5538.05	7014.81	6117.22	5816.7	6232.03	7542.35	8259.25	7073.09	6301.61	6456.41	4618.75	7691.18	4753.9	4965.94	5724.02	4442.12	4579.7	4446.82	5004.67	4222.24	4637.86	5855.72	5871.61	4160.03	4812.87	4555.55	6195.81	6369.42	6161.49	4952.29	4348.82	3943.72	4240.38	4398.79	8313.85	8028.62	9220.56
ENSMUSG00000019944.14	Rhobtb1	same	29.4491	1.21278	29.4491	1.21278	0.878175	51.6239	90.9049	121.988	98.4809	121.699	66.0848	86.3501	64.3021	111.015	82.6633	77.8002	53.6418	122.808	48.7124	83.3533	74.3922	73.9448	59.4747	43.9221	44.7689	61.4081	71.8439	65.4324	54.7839	50.0916	66.6472	67.3602	55.4253	66.8278	52.3299	61.8318	135.533	111.341	86.4982	46.0714	68.4099	73.7065	83.6084	53.7473	74.4191	63.2412	81.2543
ENSMUSG00000019961.17	Tmpo	same	694.48	20.8676	694.48	20.8676	0.972382	2445.9	2191.33	2573.08	2234.65	2550.8	2237.44	2607.93	2498.48	1864.06	2067.37	1530.43	1527.21	1361.76	1532.23	1524.67	2334.77	2004.73	1875.49	1740.41	1976.23	2315.17	2675.83	2558.75	2639.3	2349.46	2340.49	2889.11	2249.92	1514.49	2681.35	2400.53	2152.15	2657.66	2596.96	2851.74	2184	2511.11	2236.31	2485.58	1391.64	1657.32	1552.86
ENSMUSG00000019971.10	Cep290	same	66.5745	21.7719	66.5745	21.7719	0.954076	97.9073	180.936	223.936	178.135	177.68	209.874	215.875	182.835	177.293	217.287	180.113	129.371	139.907	130.638	92.0359	169.528	140.586	135.244	135.884	156.691	181.034	144.392	203.185	153.878	148.659	246.987	228.84	249.414	135.326	193.105	109.115	148.938	237.204	229.321	170.23	175.18	146.566	114.856	165.957	110.388	139.532	123.687
ENSMUSG00000019996.17	Map7	same	503.778	1.71548	503.778	1.71548	0.693341	2746.75	3687.77	3637.86	2951.53	2977.97	4045.7	4275.85	3750.44	4289.83	3969.42	3593.73	3298.97	2984.69	3511.72	3037.19	3412.74	3395.07	3123.65	2758.86	3083.46	3382.23	2964.62	3556.6	3025.2	3121.84	3571.51	3380.93	3937.79	2673.11	3726.48	2758.79	2551.3	3188.95	4046.31	3617	3648.74	3203.27	2974.43	3668.96	2712.57	3307.61	3380.18
ENSMUSG00000020018.6	Snrpf	same	117.222	16.8948	117.222	16.8948	0.931079	347.126	359.249	339.824	624.195	455.153	331.15	366.609	366.444	348.787	351.91	382.606	340.783	314.014	332.13	388.982	451.36	438.192	466.836	459.809	438.096	400.349	586.726	434.781	477.748	496.069	284.231	430.92	322.159	432.71	523.299	487.38	317.237	349.755	389.242	427.137	382.328	428.684	431.554	387.546	286.513	313.194	283.487
ENSMUSG00000020019.4	Ntn4	same	95.9865	6.77854	95.9865	6.77854	0.884436	161.992	184.432	285.801	212.893	264.086	315.174	300.711	347.851	418.378	263.735	246.19	219.3	247.17	336.558	307.365	273.964	271.131	233.011	240.199	262.218	248.822	191.584	265.173	196.578	134.116	148.976	237.145	135.965	207.166	273.442	192.77	223.406	196.057	261.506	162.421	335.017	312.617	255.892	270.622	348.529	414.581	344.879
ENSMUSG00000020021.4	Fgd6	same	251.444	6.48549	251.444	6.48549	0.919292	615.926	753.462	772.011	643.023	679.079	736.374	598.391	597.312	667.748	690.436	665.032	1000.26	1008.89	732.9	975.928	525.753	532.22	564.603	546.281	677.13	624.449	533.899	549.288	472.108	551.008	674.313	543.495	806.264	441.064	585.21	569.217	641.921	677.727	793.571	591.12	526.82	438.003	459.424	559.161	1284.97	931.553	935.328
ENSMUSG00000020048.13	Hsp90b1	same	2583.44	18.6217	2583.44	18.6217	0.768235	6515.29	9219.86	8718.67	5824.86	8060.1	7004.99	9791.65	7722.45	9165.38	7793.19	6299.68	4098.86	4968.27	5728.14	4122.52	7251.09	6420.42	6532.44	6252.04	6790.48	10803.8	12949.5	10793.8	10974.5	12299.9	6621.6	8505.84	6083.79	7482.21	9156.25	5190.24	5348.35	7712.77	8219.34	9461.04	8614.53	7754.44	7439.46	8999.37	4235.68	5841.28	5615.58
ENSMUSG00000020064.9	Herc4	same	273.628	4.42921	273.628	4.42921	0.977054	1338.66	961.495	1076.98	1136.88	989.41	1250.53	1084.68	1099.33	1106.01	1073.84	1060.43	1358.4	1217.19	1107.1	1331.92	923.465	1089.09	959.743	975.894	1063.26	915.539	900.162	851.482	890.239	828.936	1136.92	972.57	1159.6	937.261	991.319	1616.72	1201.93	1113.41	1117.44	1042.46	968.607	902.27	945.872	986.31	1433.81	1151.39	1206.18
ENSMUSG00000020076.7	Ddx50	same	94.1672	13.3487	94.1672	13.3487	0.685209	1187.35	1207.99	1116.19	1226.67	1199.95	1286.11	1086.95	1061.37	1150.75	1220.27	1221.36	1229.03	1005.78	998.604	1349.28	1265.38	1191.33	1347.55	1255.9	1291.1	1254.48	1310.8	1222.55	1319.65	1208.66	1129.08	1244.78	1088.59	1157.79	1260.34	1358.48	1111.07	1205.39	1136.55	1198.64	1118.85	1202.18	1290.44	1161.7	1315.98	1239.73	1289.24
ENSMUSG00000020078.16	Vps26a	same	280.756	7.7432	280.756	7.7432	0.603724	2219.83	1178.27	1092.67	1656.8	1163.44	1261.42	1233.9	1293.79	1125.06	1228.14	1339.65	1606.1	1467.47	1651.79	2238.38	1377.69	1593.01	1519.46	1342.37	1568.51	1219.39	1310.8	1261.3	1347.85	1155.34	1209.45	1206.95	1137.95	1134.4	1292.03	2196.85	1468.53	1256.21	1244.17	1407.91	1413.59	1284.36	1276.08	1242.79	1860.48	1555.93	1474.31
ENSMUSG00000020080.8	Hkdc1	same	1220.89	9.78973	1220.89	9.78973	0.928832	726.294	1407.28	1183.29	937.017	1221.85	894.687	1411.14	1109.4	1188.03	877.806	2539.7	2243.49	2864.99	1552.15	2318.26	1334.77	2255.77	1431.47	1349.23	2403.93	1054.31	998.772	884.198	1376.85	744.911	1115.36	1322.29	1338	1994.81	949.308	1380.3	1592.14	1051.69	1063.12	564.57	931.525	963.268	1283.68	711.916	3415.83	2720.37	3495.74
ENSMUSG00000020085.15	Aifm2	same	60.8113	13.6509	60.8113	13.6509	0.794332	268.8	349.634	304.099	304.132	348.058	310.817	307.528	291.296	331.389	322.781	316.529	290.297	362.205	347.629	295.21	376.253	287.563	394.326	387.063	387.731	326.181	381.055	411.535	384.293	370.032	360.679	340.492	323.891	375.907	298.501	325.526	332.131	314.659	253.46	324.842	321.59	316.853	318.387	258.364	346.049	295.126	320.503
ENSMUSG00000020087.5	Tysnd1	same	188.484	16.4713	188.484	16.4713	0.761161	569.643	657.313	670.935	645.919	554.946	527.952	552.944	524.488	538.507	566.834	595.757	397.58	464.803	371.986	505.329	643.779	674.632	677.849	669.812	673.132	635.614	743.092	681.014	695.272	649.576	599.825	768.644	527.406	833.677	672.918	587.402	618.091	527.659	553.186	600.49	629.115	678.609	721.228	648.739	486.204	555.117	547.112
ENSMUSG00000020092.9	Pald1	same	13.515	20.3602	13.515	20.3602	0.905276	14.2411	22.7262	29.6257	17.379	47.4625	21.7862	28.7834	18.5934	33.1389	11.809	9.5918	22.0878	13.9907	19.9278	3.47305	27.1818	23.7354	19.5533	37.0593	19.1867	27.9128	23.2436	19.8019	25.7807	24.2379	29.4032	45.2144	25.1146	28.4018	22.1112	9.09292	32.7663	31.4659	22.1275	53.8801	14.7049	28.8049	25.3359	12.2582	1.24032	6.02297	12.6396
ENSMUSG00000020102.15	Slc16a7	same	52.5596	21.813	52.5596	21.813	0.803992	58.7444	115.379	159.456	115.86	198.369	166.301	207.543	150.296	195.519	144.858	67.1426	48.9087	68.3991	99.639	69.4611	118.741	82.1609	96.952	68.6283	95.1339	140.361	128.896	155.832	175.631	101.799	94.0902	180.857	100.458	93.559	200.475	56.3761	123.618	147.648	152.881	53.0993	137.459	153.344	112.322	148.041	75.6594	98.3752	92.0882
ENSMUSG00000020115.3	Tbk1	same	329.81	7.72405	329.81	7.72405	0.847504	1114.36	852.234	982.005	997.844	840.938	857.65	955.911	1000.17	1028.96	955.746	1007.14	1401	1385.08	965.391	1241.62	998.572	1062.61	935.301	964.913	1026.49	858.916	820.571	879.894	927.298	988.906	907.579	837.85	1150.94	786.898	796.004	1027.5	1015.75	1071.05	1067.15	926.894	826.673	828.563	782.034	913.704	1604.97	1337.1	1377.71
ENSMUSG00000020121.15	Srgap1	same	203.032	6.30132	203.032	6.30132	0.601947	375.608	533.192	548.947	393.924	569.55	729.112	621.872	625.202	632.952	746.332	684.215	904.021	777.263	728.472	619.94	568.671	603.426	673.775	730.205	585.993	629.234	462.76	475.246	493.055	562.319	744.881	430.92	654.711	586.414	606.584	421.911	518.303	566.386	754.345	776.967	574.131	676.067	695.892	699.658	623.88	816.112	788.167
ENSMUSG00000020122.16	Egfr	same	175.795	23.1791	175.795	23.1791	0.915803	802.84	801.537	982.005	716.883	943.165	1027.58	924.855	900.229	1028.96	1014	714.056	608.992	626.474	799.326	623.413	881.261	716.626	803.316	713.734	689.121	863.701	817.049	797.242	816.119	783.692	927.181	1002.1	964.746	748.472	1141.68	694.699	665.751	899.198	998.753	1018.26	984.591	745.537	769.366	949.536	729.307	787.001	728.58
ENSMUSG00000020128.15	Vps54	same	614.192	7.65658	614.192	7.65658	0.864613	1922.54	1831.21	2057.24	1666.93	1799.92	2465.47	2220.86	2160.7	2309.78	2228.76	2412.87	2743.62	2620.93	2603.9	2597.84	2276.83	2300.51	2422.17	2013.55	2228.85	2023.28	1965.14	2021.52	2105.15	2255.74	2024.9	2128.77	1975.39	1532.03	2080.66	2551.47	1903.42	1935.15	2282.15	2245.79	2067	2055.31	2069.1	2311.13	2855.21	2819.75	2668.75
ENSMUSG00000020130.9	Tbc1d15	same	502.582	7.20945	502.582	7.20945	0.669661	1739.19	1231.59	1483.03	1600.32	1434.83	1612.91	2069.37	1823.7	1719.08	1755.61	1755.3	2311.33	1626.03	1935.21	2194.97	1595.14	2216.52	1406.21	1457.66	1599.69	1212.21	1518.58	1557.46	1531.53	1263.6	1109.48	1410.87	1383.03	879.621	1549.26	2040.45	1747.04	1622.91	1531.82	1450.08	1475.61	1295.37	1343.65	1380.46	2018	2229.5	2292.27
ENSMUSG00000020132.10	Rab21	same	311.396	8.95351	311.396	8.95351	0.770076	2401.4	1753.42	1667.75	1933.41	1657.54	1721.11	1689.89	1692	1702.51	1773.72	1804.32	2371.28	1868.54	1955.14	2385.99	1910.59	2088.71	1917.86	1887.28	2050.58	1909.23	1799.62	1888.93	1774.84	1984.28	1491.72	1847.33	1621.19	1532.86	1898.62	2842.45	1791.72	1661.64	1817.47	1798.35	1723.03	1611.38	1651.9	1847.21	2453.35	2124.1	2220.95
ENSMUSG00000020137.5	Thap2	same	118.781	17.6077	118.781	17.6077	0.930472	325.764	495.607	497.538	451.854	462.455	393.604	404.482	382.714	483.828	492.044	330.384	296.607	335.778	281.203	326.467	495.71	416.282	492.092	491.378	494.057	567.826	505.021	626.774	505.14	510.612	415.565	503.817	413.957	387.601	566.047	334.619	291.918	456.255	399.3	438.069	481.426	421.906	432.399	449.78	301.397	371.416	317.795
ENSMUSG00000020143.15	Dock2	same	59.0961	7.92875	59.0961	7.92875	0.861475	12.4609	48.0747	47.0526	76.7572	73.0192	49.3821	44.69	35.6373	21.5403	37.0017	41.5645	332.894	153.898	53.1408	85.0898	22.8899	47.4708	35.8478	56.2752	71.1506	31.1028	35.2176	32.7162	30.6145	35.5489	27.443	23.0685	62.3534	35.92	19.9001	63.6504	34.2557	44.7784	45.2607	60.908	56.9017	46.5961	26.1804	16.9728	109.148	123.471	80.3515
ENSMUSG00000020151.16	Ptprr	same	719.306	7.02093	719.306	7.02093	0.753317	1244.31	345.264	607.327	728.469	530.606	456.784	484.773	484.202	565.846	462.915	941.062	1609.25	1744.18	1727.08	2637.78	316.167	626.249	512.46	555.889	760.272	336.548	282.445	238.484	354.484	370.032	333.236	260.213	386.245	395.955	313.242	1258.46	1050.01	457.466	727.189	377.161	384.885	371.922	441.689	392.261	1471.02	1020.89	1077.97
ENSMUSG00000020152.7	Actr2	same	675.121	7.94077	675.121	7.94077	0.881018	4930.97	4187.75	4433.4	4586.6	4207.12	4317.3	4811.37	4419.02	4480.38	4305.58	4617.92	4991.84	4360.45	5156.87	5053.29	4540.07	4998.12	4460.6	4102.6	4934.97	4503.53	4633.23	4396.02	4548.68	4225.47	3416.65	4494.68	3946.45	3065.73	4688.31	5282.98	4219.4	4407.64	4638.72	4668.83	4130.81	3828.5	3751.4	4533.63	4669.8	5032.19	5317.64
ENSMUSG00000020170.4	Frs2	same	152.202	5.46953	152.202	5.46953	0.628929	777.918	853.982	909.684	744.4	906.655	995.63	1023.32	972.278	990.024	1037.62	835.552	899.288	959.143	1016.32	814.431	1018.6	898.293	905.157	844.128	1040.88	945.844	744.501	1009.04	769.392	846.71	727.239	859.995	930.105	495.361	992.793	745.619	711.922	1010.54	913.26	1030.75	955.181	834.494	812.437	1002.34	816.129	899.43	994.914
ENSMUSG00000020173.17	Cobl	same	1050.75	8.09519	1050.75	8.09519	0.834701	1377.82	1520.91	1682.57	1203.49	1664.84	2273.03	1830.77	2058.44	2119.23	2168.93	2270.06	3000.78	2844.78	2769.96	2865.27	2066.53	2029.37	2278.78	2401.99	2505.46	1714.64	1393.21	1519.58	1624.18	1602.93	1691.66	1608.34	1583.95	1415.08	1588.32	1764.03	1535.55	1517.62	1824.51	1997.47	1977.49	2116.31	1957.62	2130.09	2734.9	2697.29	2399.71
ENSMUSG00000020182.16	Ddc	same	430.44	22.7212	430.44	22.7212	0.812549	2451.24	1538.39	1379.34	1259.98	1161.01	1658.66	1505.83	1581.21	1271.7	1557.22	1429.18	1350.51	1102.16	1516.73	1321.5	1065.81	1070.83	1138.17	1249.03	1128.02	1408.4	1268.54	1274.21	1150.46	1354.09	1707.35	1278.92	1569.23	1453.51	1487.35	1925.88	1131.93	1137.61	1412.13	1872.53	1378.43	1274.19	1390.94	1518.13	928.998	1118.26	1113.18
ENSMUSG00000020184.15	Mdm2	same	151.617	4.36774	151.617	4.36774	0.617393	825.982	868.841	1214.65	1080.39	1164.66	773.41	818.054	810.361	933.688	1050.22	764.147	1131.21	1182.99	927.75	968.982	807.585	854.474	900.268	820.794	1022.49	771.988	678.996	713.73	837.872	877.412	921.3	823.086	1021.9	773.532	816.641	967.486	1164.69	1060.16	899.179	748.856	822.197	870.076	714.471	733.604	1072.87	956.648	985.886
ENSMUSG00000020185.16	E2f7	same	46.2912	21.7143	46.2912	21.7143	0.923157	37.3828	77.7936	135.058	41.9992	116.831	47.9297	133.312	86.7691	83.6757	85.8124	46.8932	29.9763	38.8632	26.5704	32.994	55.0788	54.7739	65.9925	56.2752	43.17	62.2056	81.7049	83.5124	109.568	75.9454	158.777	105.193	96.9942	52.6269	82.5485	32.7345	65.5326	84.7158	129.747	117.912	92.705	127.08	81.0748	115.981	28.5273	25.0957	48.7526
ENSMUSG00000020190.13	Mknk2	same	1478.94	12.0308	1478.94	12.0308	0.850774	3143.72	4928.97	4424.69	3574.28	4906.89	5318.74	6167.97	6540.22	6322.07	6071.43	6192.04	5436.75	5650.7	5117.02	4699.04	6972.12	6876.87	6675.83	6898.51	7000.74	6225.35	5994.74	6171.31	6429.05	6828.62	4961.3	5133.21	5048.9	5807.34	5154.86	3671.72	4340.04	4706.57	4882.12	5570.74	5866.63	6792.86	6571.28	6328.98	5631.04	6337.17	6065.18
ENSMUSG00000020211.15	Sf3a2	same	252.566	16.1292	252.566	16.1292	0.920929	802.84	1209.73	988.976	740.055	1074.6	1010.88	997.571	1076.87	884.808	1050.22	1158.48	973.44	889.189	721.829	797.066	1224.61	1146.6	1226.16	1354.72	1215.16	1220.98	1195.99	1170.03	1160.13	1093.94	1164.37	1256.77	884.206	1502.79	1269.18	1034.77	841.498	991.175	1143.59	1276.72	1281.89	1262.33	1358.85	1181.5	802.485	983.752	944.356
ENSMUSG00000020220.16	Vps13d	same	648.267	4.20169	648.267	4.20169	0.948043	1872.7	3273.45	3573.38	2127.48	3333.33	3606.34	3203.29	2902.12	3890.5	3540.35	2950.01	3054.42	2994.02	3004.67	2834.01	2468.53	2824.51	2806.72	2778.07	2545.43	2825.57	2186.31	2942.74	2301.73	2431.87	3285.32	2317.93	3368.82	2786.72	2808.86	1731.29	2318.96	3167.16	3829.06	3244.52	2899.43	2837.28	2806.37	3378.54	3444.36	2972.34	3209.55
ENSMUSG00000020231.15	Dip2a	same	508.111	7.02927	508.111	7.02927	0.782363	1246.09	1833.83	1837.67	1155.7	1439.7	2545.36	2407.96	2115	2209.53	2239	1999.36	2413.88	1661.79	2059.21	1901.5	2033.63	1987.38	2277.15	1927.08	2160.1	2009.72	1817.93	1985.36	1774.84	1864.7	1960.21	2042.03	1995.31	1360.78	1966.42	1493.06	1170.65	1726.99	2202.69	2390.25	2029.92	2135.8	1838.54	2586.47	2026.68	2326.87	2383.46
ENSMUSG00000020238.14	Ncln	same	682.76	16.5697	682.76	16.5697	0.976328	1505.99	2222.8	1848.12	1207.84	1742.73	1824.23	2172.39	2059.99	2025.61	1823.32	2243.42	1454.64	1761.28	1709.36	1217.31	2223.18	2470.31	2198.94	2237.28	2132.92	2431.6	2626.53	2349.54	2470.11	2630.62	2191.52	2481.25	1995.31	2465.95	2358.53	1509.42	2030.02	1602.34	1985.44	2088.05	2111.12	2061.24	2352.86	2208.35	1256.44	1720.56	1760.51
ENSMUSG00000020241.13	Col6a2	same	32.3594	2.74439	32.3594	2.74439	0.695655	115.709	69.0528	53.152	60.8265	62.0663	29.7745	27.2685	24.7912	40.5951	37.0017	30.9069	58.3748	80.8354	53.1408	90.2994	12.8756	14.6064	29.33	32.9416	25.5822	22.3302	28.8784	22.3848	14.5016	27.4696	37.244	22.1458	32.9088	45.1088	50.8558	89.1106	171.278	59.3011	24.139	26.5496	60.0984	69.4705	43.071	14.144	65.7368	66.2527	57.7809
ENSMUSG00000020256.14	Aldh1l2	same	28.9672	22.5109	28.9672	22.5109	0.93052	26.702	41.082	70.5789	27.5167	74.2362	68.2634	86.3501	76.6977	67.1062	51.1725	24.5124	15.777	29.536	17.7136	6.94611	32.1889	31.0386	43.995	23.3336	40.7717	48.648	33.1046	43.0476	59.6178	46.8599	50.9655	87.6605	25.1146	40.9321	74.4411	10.9115	56.5963	87.1363	82.4751	33.5775	44.1148	77.9426	37.1593	56.5761	28.5273	39.1493	37.9187
ENSMUSG00000020257.13	Wdr82	same	269.733	14.1311	269.733	14.1311	0.616035	1247.87	1363.57	1302.66	1187.56	1395.88	1282.48	1406.6	1454.16	1689.25	1558.01	1278.91	1437.28	1282.48	1146.96	1345.81	1685.98	1509.02	1730.47	1675.9	1801.95	1853.41	1517.88	1677.14	1792.56	1796.84	1625.02	1570.51	1344.93	1258.03	1706.99	1233	1236.18	1385.71	1482.54	1594.54	1364.36	1639.34	1489.75	1619.96	1318.46	1532.85	1458.06
ENSMUSG00000020260.9	Pofut2	same	131.403	16.8861	131.403	16.8861	0.677129	354.247	569.904	621.269	435.923	592.673	590.406	646.869	684.856	627.982	697.521	587.231	446.489	526.984	500.409	486.228	701.719	589.733	684.367	678.047	717.102	700.212	675.474	746.446	705.746	725.521	833.09	794.481	659.907	697.516	750.307	421.911	554.048	628.107	648.737	664.522	807.492	712.497	759.231	716.631	537.058	551.102	534.473
ENSMUSG00000020263.14	Appl2	same	1693.05	2.11115	1693.05	2.11115	0.940845	3777.44	5185.95	6724.16	5189.08	5240.35	5614.31	4727.29	5023.31	5414.89	5856.5	4680.8	4619.5	5778.17	3099.88	4155.51	4132.34	3429.76	3820.23	4239.85	4238.66	4042.57	3032.94	3615.14	3502.14	3247.88	7168.5	4216.01	6947.21	3929.48	4173.86	4159.1	5707.29	6490.44	6560.79	4609.48	4874.36	4172.47	4473.47	4785.4	5639.72	5013.12	5026.03
ENSMUSG00000020268.14	Lyrm7	same	48.0706	21.8166	48.0706	21.8166	0.976767	188.694	129.365	167.298	212.893	135.086	119.824	116.648	103.038	121.785	109.431	117.233	48.9087	88.608	130.638	114.611	105.151	118.677	106.729	97.4521	101.529	136.374	126.783	146.362	121.653	163.202	127.414	108.884	136.831	127.808	131.193	160.035	113.193	162.17	159.921	113.226	145.131	105.053	88.6755	117.867	105.427	98.3752	75.8374
ENSMUSG00000020272.8	Stk10	same	584.06	8.21573	584.06	8.21573	0.889233	984.414	763.951	996.818	724.124	906.655	837.317	723.372	640.697	637.923	651.86	1024.19	2065.21	1610.49	1098.24	1361.44	562.233	1027.92	951.596	936.09	1068.06	756.835	545.169	583.726	664.658	751.375	827.21	764.03	938.765	911.365	566.047	1051.14	930.86	924.613	1101.34	534.897	829.23	548.987	510.095	825.068	1955.98	1512.77	1677.45
ENSMUSG00000020273.13	Papolg	same	89.4382	1.08531	89.4382	1.08531	0.61226	564.302	353.131	409.532	509.784	391.87	362.377	267.382	324.609	397.666	381.826	300.543	317.117	293.805	272.347	362.934	274.679	292.128	272.932	247.062	318.978	374.031	302.167	375.375	265.057	329.635	299.913	344.183	396.637	205.496	312.505	474.65	463.196	376.38	412.375	286.58	310.721	294.826	277.005	289.481	467.6	327.248	354.811
ENSMUSG00000020277.10	Pfkl	same	2709.36	13.1344	2709.36	13.1344	0.968737	3813.05	4859.04	4920.48	3372.97	4254.59	4978.87	5124.96	5051.2	4842.42	4578.76	6667.37	7094.91	6567.87	5825.56	5417.96	6140.22	9135.38	6974.02	7614.99	6201.29	6014.8	6403.97	6080.05	7535.2	5565.02	4729.99	6037.5	4634.07	7417.89	5591.93	5110.22	4204.51	3754.12	4415.43	4656.34	5223.45	5769.44	5969.97	5725.5	5451.2	6937.46	6937.31
ENSMUSG00000020280.12	Pus10	same	70.8356	11.6888	70.8356	11.6888	0.828621	329.325	334.775	385.134	391.027	332.237	443.712	404.482	357.148	404.294	392.06	396.461	383.381	357.541	513.694	430.659	476.396	416.282	484.76	417.26	428.502	472.922	445.855	424.45	468.886	405.581	378.321	414.311	381.915	294.043	428.22	303.703	223.406	372.75	397.288	370.133	345.885	408.351	417.197	418.663	451.476	436.665	437.871
ENSMUSG00000020284.16	Cfap410	same	64.5416	17.641	64.5416	17.641	0.722998	217.176	156.461	162.07	176.686	125.35	125.634	111.346	150.296	97.7597	127.538	108.707	181.435	127.471	70.8544	123.293	170.244	168.886	137.688	138.629	138.304	172.262	161.297	179.939	185.299	129.269	186.22	145.793	187.06	210.508	165.834	130.938	150.427	118.602	125.724	137.433	124.672	112.678	137.658	115.981	127.753	134.513	121.881
ENSMUSG00000020300.14	Cpeb4	same	729.147	7.01504	729.147	7.01504	0.946697	1933.22	1736.81	1901.27	1823.35	1889.98	1823.51	1993.63	1719.89	2278.3	2029.58	1631.67	2667.89	2051.97	2260.7	2679.46	1568.67	1735.42	1737.8	1493.35	2156.1	2026.47	1397.44	1770.98	1539.59	1657.87	1411.35	1483.77	2268.11	782.721	1453.44	2025.9	1729.17	2114.27	2044.78	1735.1	1515.25	1368.23	1165.45	1647.31	3005.29	2683.23	2739.17
ENSMUSG00000020315.18	Sptbn1	same	2699.75	7.02629	2699.75	7.02629	0.949447	7898.45	10346.6	10569.4	6143.47	9362.28	12922.9	12148.1	10688.1	11648.3	12240.5	11190.4	11996.8	13090.7	10916	9912.1	11016.5	11247.8	10049.6	9564.04	11052.3	10568.6	9609.48	10542.4	9563.01	9226.56	10320.5	9903.79	12083.6	7802.15	10247.8	7023.37	7391.78	10027.9	12063.5	12077.7	9740.41	9794.5	9795.69	11518.9	11590.8	12632.2	12815.6
ENSMUSG00000020329.12	Polrmt	same	184.458	15.9784	184.458	15.9784	0.947887	491.317	675.668	600.356	330.201	585.371	693.528	674.894	706.548	637.923	712.479	757.752	528.529	531.648	504.838	373.353	798.286	765.009	741.397	658.831	708.308	749.657	803.666	702.537	778.254	712.594	850.732	788.944	678.96	827.83	849.07	347.349	461.707	574.857	658.795	803.517	691.771	701.483	776.122	706.258	395.661	529.018	607.602
ENSMUSG00000020330.16	Hmmr	same	128.384	23.2814	128.384	23.2814	0.905332	229.637	283.204	350.28	162.204	296.945	326.793	422.661	398.983	247.713	337.739	235.532	145.148	93.2716	146.137	170.18	278.255	251.96	180.868	178.433	213.452	189.009	224.688	233.318	315.813	210.062	268.549	432.766	255.476	167.07	369.257	103.659	190.64	340.074	378.178	470.865	294.738	455.795	331.9	306.454	64.4965	214.819	116.465
ENSMUSG00000020334.6	Slc22a4	same	56.1782	10.1414	56.1782	10.1414	0.982175	23.1417	20.104	29.6257	27.5167	6.08493	22.5124	31.0557	13.945	17.3979	18.8945	68.2084	93.0842	76.1718	37.6414	111.138	52.9329	136.935	40.7361	46.6672	41.5711	25.5202	35.2176	24.1067	49.1444	14.5427	5.88064	25.8368	33.7748	50.1209	9.58152	25.4602	26.8088	25.4148	24.139	16.3983	22.3771	18.6384	27.0249	6.60055	107.908	69.2642	115.562
ENSMUSG00000020340.16	Cyfip2	same	68.704	8.26951	68.704	8.26951	0.739684	58.7444	127.617	60.1228	112.963	101.01	52.2869	45.4474	44.1593	45.5659	48.0235	56.485	375.492	129.026	75.2828	95.509	45.7798	62.99	61.1042	96.0796	95.1339	94.1059	44.3742	51.6572	46.7275	77.5613	43.1247	22.1458	68.4156	64.3218	73.704	58.1947	75.9582	54.4602	83.4808	63.2506	51.7869	66.0817	27.8695	32.0598	200.931	157.601	187.788
ENSMUSG00000020358.17	Hnrnpab	same	1516.53	14.1125	1516.53	14.1125	0.744908	4833.06	5547.82	5088.65	5254.25	5918.21	5562.02	6931.49	6737.77	5815.87	6365.08	6421.18	5911.64	5036.66	6332.61	5735.75	7351.95	7589.84	6971.58	7431.07	7701.85	7471.85	8123.3	7473.07	7981.53	7413.56	5159.28	7322.88	4815.94	6118.92	7525.92	5775.82	4669.2	5666.28	6026.71	7627.55	6979.72	7160.55	7564.45	7312.46	5240.34	6002.89	6483.19
ENSMUSG00000020359.13	Phykpl	same	46.9019	6.81552	46.9019	6.81552	0.898346	286.601	268.344	270.988	253.444	299.379	282.494	206.028	299.043	256.826	265.31	357.028	302.918	262.715	323.273	310.838	315.452	262.002	272.932	280.003	322.176	202.567	230.323	202.324	246.528	231.068	333.236	234.376	284.054	262.299	208.582	290.973	282.982	255.358	318.836	251.441	250.623	297.368	327.677	263.079	290.234	298.137	282.584
ENSMUSG00000020389.19	Cdkl3	same	14.7624	6.98526	14.7624	6.98526	0.723424	49.8437	55.0674	41.8245	31.8615	45.0285	57.3703	61.354	41.8351	44.7375	54.3216	37.3014	89.9288	71.5082	66.426	65.988	47.2104	59.3384	38.292	49.4124	59.1589	44.6604	51.4177	35.2991	39.4766	54.9392	56.8462	50.7508	61.4874	40.0967	49.3817	41.8274	59.5751	64.142	67.3882	60.1271	44.7541	49.9849	48.1381	41.4891	83.1013	67.2565	78.5458
ENSMUSG00000020427.11	Igfbp3	same	10.5546	22.6014	10.5546	22.6014	0.651934	19.5815	23.6003	24.3976	31.8615	29.2077	28.3221	14.3917	10.8461	13.2555	16.5327	14.9206	14.1993	29.536	13.2852	8.68264	12.8756	7.30319	12.2208	26.0787	14.39	24.7227	24.6523	16.3581	26.5863	17.7745	43.1247	9.22742	29.4447	13.3656	11.7926	29.0973	55.1069	18.1534	17.0985	24.207	25.5738	16.944	23.6468	10.3723	18.6048	12.0459	1.80565
ENSMUSG00000020430.12	Pes1	same	222.053	17.1688	222.053	17.1688	0.876211	980.853	944.013	761.555	864.605	934.646	909.937	1081.65	1099.33	997.48	964.406	968.772	771.495	763.272	863.538	727.605	1138.77	1018.8	1037.14	1082.95	946.543	1029.58	1222.76	1081.36	1139.18	1043.85	927.181	1125.75	835.709	1135.24	1072.39	791.084	841.498	861.681	950.475	1135.39	1058.75	1125.08	1211.05	1186.21	613.957	767.929	818.863
ENSMUSG00000020437.12	Myo1g	same	48.4809	8.00976	48.4809	8.00976	0.702659	24.9219	57.6897	43.5672	86.8949	36.5096	29.0483	24.9961	27.8901	17.3979	29.9163	43.696	274.52	189.652	48.7124	78.1437	18.598	32.8644	29.33	74.1185	59.1589	39.8754	33.8089	30.1333	37.0597	22.622	62.7268	23.0685	46.7651	45.1088	16.9519	63.6504	35.745	33.8863	66.3824	35.1392	46.0328	39.8185	21.9578	18.8587	112.869	112.429	63.1978
ENSMUSG00000020441.6	2310033P09Rik	same	43.2753	13.554	43.2753	13.554	0.665916	218.956	246.492	235.263	247.651	203.237	222.219	240.114	293.62	255.169	251.926	249.387	279.253	275.151	230.277	234.431	238.913	269.305	354.404	318.435	320.577	262.38	335.976	274.644	265.863	248.842	262.669	258.368	286.653	324.115	304.398	341.894	218.938	239.625	255.472	274.867	265.328	249.077	278.695	274.394	291.475	292.114	300.641
ENSMUSG00000020444.19	Guk1	same	834.053	23.947	834.053	23.947	0.607572	4201.11	1329.48	1285.23	4786.46	1992.21	1107.47	1180.88	1088.49	1191.34	986.449	1045.51	943.464	1158.12	2488.76	2024.79	1006.44	981.367	1107.21	1051.39	1032.08	1118.11	1344.61	1095.99	1294.67	1163.42	1066.36	1165.42	1214.16	1334.05	1253.71	3333.46	3364.5	1833.49	1259.25	867.548	1092.64	1288.59	1097.04	1024.97	1397.84	1057.03	1229.65
ENSMUSG00000020447.5	Npc1l1	same	60.0907	11.0285	60.0907	11.0285	0.614809	16.0212	27.0967	35.7251	34.758	34.0756	17.429	36.358	30.989	19.8833	18.8945	51.1563	25.2432	55.9629	243.562	130.24	29.3277	40.1676	28.5153	277.258	43.17	23.9252	73.957	43.0476	45.1162	11.311	19.6021	44.2916	34.6408	51.7916	21.3742	41.8274	64.0432	15.7329	89.5156	11.7131	20.459	14.4024	23.6468	14.144	76.8997	113.433	51.4611
ENSMUSG00000020456.17	Ogdh	same	2564.39	12.4694	2564.39	12.4694	0.623271	7633.21	11351.8	10911.8	8149.3	11227.9	12438.5	12980.5	11826.2	11811.5	11825.6	14554	12241.4	12625.9	12625.4	10839.4	13519.4	14704.1	13577.3	13996	14070.2	14177.3	13501.7	13442.9	13753.2	14119.4	11394.7	13297.6	10012.1	13559.4	12960.9	9014.72	8292.85	10087.2	12351.1	12083.2	12675	13247.7	13218.6	13211.5	10557.6	12902.2	13490
ENSMUSG00000020464.15	Pnpt1	same	205.317	17.2846	205.317	17.2846	0.820615	596.345	594.378	649.152	602.472	637.701	675.372	721.857	656.966	640.409	651.072	660.769	384.958	492.785	420.698	465.389	806.869	791.484	652.593	651.969	660.341	929.097	1005.82	866.118	936.16	817.625	709.597	803.708	641.721	489.514	841.7	463.739	579.367	706.772	696.009	759.007	624.64	619.304	584.414	599.707	363.413	547.086	449.607
ENSMUSG00000020471.11	Pold2	same	367.899	16.6573	367.899	16.6573	0.979928	614.146	754.336	639.567	692.263	737.494	588.228	950.609	830.504	795.333	674.69	763.081	455.955	642.019	772.756	567.844	897.714	840.78	853.014	882.56	781.857	954.617	1392.5	947.909	1106.15	1127.87	715.478	1063	648.649	940.602	889.608	687.425	649.368	645.051	786.53	867.548	799.82	976.824	1018.5	858.071	441.553	633.416	614.824
ENSMUSG00000020483.14	Dynll2	same	1952.19	14.8166	1952.19	14.8166	0.831575	3319.95	4036.53	3747.65	3552.55	4353.16	3598.36	3944.84	3768.26	3927.78	3608.06	3529.78	4157.24	3600.28	3591.43	3841.2	5055.09	5057.46	4710.72	5023.59	5146.03	5728.5	5853.17	6052.5	6135.8	6230.75	3898.86	4831.48	3777.58	4763.99	4542.38	3729.91	3038.33	3593.16	3953.77	4279.96	3910.23	4228.38	4016.58	4453.48	3848.71	4298.39	4427.46
ENSMUSG00000020492.11	Ska2	same	62.4529	22.586	62.4529	22.586	0.980715	201.155	130.239	163.813	172.342	158.208	90.7759	119.678	116.209	101.902	122.027	107.641	83.618	55.9629	104.067	107.665	97.9974	85.8125	103.47	64.5106	91.1367	102.081	104.949	105.036	145.016	124.421	150.936	119.034	113.449	118.619	145.197	123.664	193.619	148.858	122.707	127.282	125.312	111.831	114.011	125.41	71.9384	112.429	69.5176
ENSMUSG00000020493.8	Prr11	same	99.8428	23.0249	99.8428	23.0249	0.938195	99.6875	187.054	265.76	154.963	217.841	227.303	277.987	223.12	142.497	212.563	152.403	69.4187	94.8261	185.993	92.0359	155.937	125.067	107.543	112.55	115.12	110.854	128.192	117.951	182.882	164.818	221.504	242.681	178.4	126.138	220.375	105.478	174.257	298.926	265.529	237.385	159.836	271.105	183.263	181.044	49.6127	119.456	120.076
ENSMUSG00000020496.10	Rnf187	same	316.806	14.2023	316.806	14.2023	0.646157	1607.46	1495.56	1402.86	1582.94	1521.23	1422.64	1574.75	1663.33	1487.11	1446.21	1699.88	1621.87	1758.17	1820.07	1729.58	1766.1	1807.54	2020.51	1957.28	1736.39	1822.31	1992.61	1834.69	1852.99	1935.8	1360.39	1633.25	1349.26	1939.68	1822.7	1820.4	1400.01	1451.06	1513.72	1697.61	1708.33	1715.58	1793.78	1704.83	1457.37	1523.81	1638.63
ENSMUSG00000020519.5	Sap30l	same	195.618	8.79058	195.618	8.79058	0.68558	1167.77	847.863	903.584	839.984	814.164	710.957	708.98	748.383	790.362	751.056	883.511	1214.83	1137.91	991.962	1099.22	708.157	887.338	904.342	879.814	841.815	845.358	802.257	797.242	737.971	741.68	623.348	710.511	788.944	948.955	631.644	1271.19	799.795	629.318	744.287	660.617	685.377	640.484	720.383	690.229	1167.14	956.648	1081.59
ENSMUSG00000020527.14	Myo19	same	795.935	8.26153	795.935	8.26153	0.964858	989.754	1447.49	1687.79	1155.7	1539.49	1480.01	1611.11	1531.63	1748.9	1495.03	2364.91	2858.79	2760.84	1408.23	2024.79	1520.75	1957.26	1440.43	1736.3	2153.7	1439.5	1237.55	1348.25	1488.83	1258.75	1799.48	1539.13	1758.89	1593.01	1271.39	1187.53	1526.61	1718.52	1991.47	1295.47	1517.8	1610.53	1678.08	1388	3133.04	2455.36	2487.29
ENSMUSG00000020528.14	Prpsap2	same	74.8899	20.3394	74.8899	20.3394	0.655166	663.99	343.516	373.807	611.161	327.369	337.686	334.039	372.642	323.932	350.335	353.831	299.763	376.195	374.2	375.09	386.982	386.156	429.359	347.259	327.772	348.511	449.377	441.669	401.212	415.276	397.923	351.565	362.862	353.352	369.994	491.018	457.239	400.585	340.964	314.691	382.967	368.533	337.812	348.886	363.413	285.087	272.653
ENSMUSG00000020530.14	Ggnbp2	same	515.019	7.71131	515.019	7.71131	0.978914	1990.19	2068.09	2164.42	2488.09	1977.6	2144.49	2288.28	2099.5	2273.33	1934.32	2460.83	2809.88	2989.35	2415.69	2950.36	2026.47	2237.52	2192.42	2139.83	2202.47	1856.6	1927.11	1999.13	2116.43	2128.09	2044.5	2031.88	2306.21	2105.08	1876.5	2175.03	2003.21	2017.45	2259.01	1983.41	2011.38	2106.99	1989.71	1966.96	3079.71	2642.08	2709.38
ENSMUSG00000020534.14	Shmt1	same	414.934	16.1031	414.934	16.1031	0.953246	895.407	969.361	866.116	812.468	979.674	1173.55	1305.1	1200.05	1302.36	1217.12	1079.61	861.423	683.991	907.822	767.545	1617.32	1360.22	1280.74	1398.64	1076.05	1267.24	1630.58	1601.37	1639.49	1577.08	1103.6	1250.32	1068.67	1061.73	1329.62	898.38	871.285	865.312	1188.85	1479.75	1189.82	1219.12	1523.53	1415.35	640.004	921.514	930.813
ENSMUSG00000020537.9	Drg2	same	151.617	15.6275	151.617	15.6275	0.850694	564.302	534.941	534.134	519.921	595.107	643.419	627.175	682.532	565.846	612.496	780.133	588.482	631.138	495.981	477.545	752.506	701.107	729.177	668.439	729.094	705.794	876.919	719.756	779.059	835.399	676.273	689.288	563.779	748.472	709.77	616.5	510.856	563.965	628.621	787.899	702	693.011	815.815	778.864	550.701	603.301	543.501
ENSMUSG00000020541.12	Tom1l1	same	514.693	9.28388	514.693	9.28388	0.956359	1862.02	1748.17	1876.88	2068.1	1700.13	1782.11	1730.79	1809.75	1936.97	1720.18	2023.87	2666.31	2142.14	1961.78	2580.48	1854.08	2268.55	1932.52	1828.26	2190.48	2002.54	2014.45	1856.21	1887.63	1882.48	1615.22	1944.22	1639.38	1669.03	1910.41	2289.6	1638.31	1828.65	1826.52	1710.11	1751.16	1782.51	1681.46	1680.31	2625.75	2624.01	2710.28
ENSMUSG00000020547.5	Bzw2	same	217.759	15.7987	217.759	15.7987	0.701714	856.244	795.418	617.783	832.743	808.079	838.769	883.195	985.449	782.906	999.046	857.933	733.63	665.337	859.11	623.413	1206.73	1012.41	1043.66	1055.5	1020.09	1008.85	1169.23	1040.89	1034.45	1003.45	819.369	945.81	662.505	940.602	1013.43	756.531	665.751	774.545	905.214	1296.25	1057.48	1142.03	1173.05	1123.98	530.856	619.362	640.104
ENSMUSG00000020570.15	Sypl	same	821.227	19.6107	821.227	19.6107	0.642003	4469.91	4136.17	4301.83	3823.38	4743.81	5214.17	4896.96	5039.58	4709.03	4492.16	3596.93	2678.93	2882.09	4213.62	3073.65	5295.44	4349.96	4258.55	3881.61	4201.08	4627.14	5071.34	4850.61	4952.3	4327.27	4094.88	5296.54	4117.92	3561.09	5235.93	3864.49	3653.44	4706.57	4308.82	4929.64	4735.63	4526.6	4491.2	5215.37	2702.65	3470.23	3273.65
ENSMUSG00000020571.13	Pdia6	same	1808.6	20.0144	1808.6	20.0144	0.975396	4729.81	3887.93	3704.96	4586.6	4900.81	2843.1	4221.31	3670.64	4091.82	3415.96	3062.98	1322.11	1783.04	3084.38	1958.8	2889.14	2686.66	2764.35	2805.52	2661.35	4194.89	5796.82	4365.03	4680.8	5405.05	2967.76	4576.8	2624.04	3923.63	4207.76	2609.67	3702.59	3994.96	3643.99	3681.81	3728.66	3825.12	3571.51	4131.94	1472.26	2151.2	2201.09
ENSMUSG00000020577.17	Tspan13	same	679.192	21.9913	679.192	21.9913	0.880078	3077.85	2471.91	2650.63	3015.25	3346.71	2397.94	2807.89	2740.2	3220.27	2616.1	2237.02	1124.9	1723.97	2741.18	1804.25	2472.83	2319.68	2283.67	1916.1	2484.67	2544.05	2970.96	2566.5	3002.64	2582.14	1954.33	2659.34	1745.03	2201.98	3137.58	2045.91	2817.9	3054.61	2608.02	1881.12	2785.62	2824.57	2695.74	2753.37	1466.06	2050.82	1883.29
ENSMUSG00000020581.11	Agr2	same	19942.1	22.9904	19942.1	22.9904	0.968033	51618.5	25213.9	29726.8	83895.6	49451	19209.6	28053.9	24824.5	29694.1	22960.7	20536	8114.1	19653.9	30733.1	19068.8	19852.7	18046.2	18248.2	16284.1	20424.2	22890.9	27543	21886.3	26017.5	21815.7	26249.2	25566.4	24035.5	23729.7	31678	28008	58940.6	54231.4	27755.9	17952.2	24591.7	27048.6	25025.1	24523.9	12883.2	15317.4	14565.3
ENSMUSG00000020609.14	Apob	same	1197.95	7.39703	1197.95	7.39703	0.948966	2374.7	2183.47	2864.98	1287.49	2541.07	1946.23	1730.03	1812.08	1930.34	2155.55	2242.35	3463.05	3413.74	3491.79	3961.02	1462.81	2536.95	1628.63	2374.54	1828.33	1637.28	1767.22	1792.5	1983.5	1186.04	1419.19	1438.55	2474.22	2049.11	1376.79	2800.62	2299.6	2171.15	2501.41	2197.37	1636.72	1492.77	1603.76	1903.79	4413.05	3126.93	4080.77
ENSMUSG00000020611.14	Gna13	same	697.706	7.84224	697.706	7.84224	0.976029	2992.4	3271.7	3122.03	2979.05	2853.83	3127.77	2865.46	2734	3396.73	3470.29	3140.78	4127.26	3469.7	3788.5	3750.9	2796.86	3222.53	3042.17	3203.57	3384.05	2966.73	2580.04	3121.81	2801.23	3068.52	2967.76	2977.69	3203.41	2392.44	2741.79	3315.28	2473.85	2858.55	2994.25	3100.84	2471.07	2685.63	2524.3	3168.26	3754.44	3715.17	3838.82
ENSMUSG00000020628.16	Trappc12	same	96.0595	15.1272	96.0595	15.1272	0.706132	574.983	749.966	687.491	706.745	708.286	850.388	755.185	760.779	795.333	736.097	962.377	780.961	778.818	642.118	666.826	845.496	869.08	824.499	764.519	783.456	771.19	860.014	855.787	874.931	798.235	936.982	809.245	670.299	837.019	737.04	621.956	610.644	652.312	734.229	810.544	831.148	826.869	809.059	781.693	663.57	686.619	798.098
ENSMUSG00000020635.8	Fkbp1b	same	22.2618	3.69989	22.2618	3.69989	0.649714	135.29	63.8083	36.5965	49.2405	29.2077	58.8228	31.0557	53.4559	33.9673	45.6617	54.3535	69.4187	46.6358	92.9964	88.5629	27.8971	41.0805	51.3275	38.4318	16.7883	37.4829	38.7394	32.7162	35.4484	21.0062	49.0053	18.4548	42.435	37.5907	29.4816	60.0133	55.1069	45.9886	21.1217	72.621	41.5574	40.6657	49.8272	58.462	35.9692	46.1761	37.0159
ENSMUSG00000020638.8	Cmpk2	same	100.814	7.39416	100.814	7.39416	0.97947	226.077	182.684	165.555	251.995	193.501	178.647	256.778	202.203	209.603	189.732	274.965	279.253	307.796	303.345	441.078	214.593	212.705	167.833	196.277	229.441	173.059	190.175	168.747	211.079	214.909	160.737	219.613	187.06	171.246	140.775	210.956	291.918	176.693	292.686	272.524	190.525	177.065	130.057	139.554	341.087	274.045	225.706
ENSMUSG00000020641.16	Rsad2	same	105.225	5.08128	105.225	5.08128	0.941149	185.134	128.491	149.871	152.066	75.4532	89.3234	212.088	99.9394	125.928	77.9397	198.231	167.236	337.332	192.635	244.85	53.6482	72.119	54.5864	83.7265	102.329	57.4206	52.8264	59.4057	78.1476	92.104	70.5677	56.2873	133.367	128.644	55.278	263.695	400.642	141.596	181.043	122.597	83.1148	70.3177	56.5834	64.1196	233.18	197.754	186.885
ENSMUSG00000020649.11	Rrm2	same	288.544	18.8701	288.544	18.8701	0.952673	482.416	370.612	480.982	486.612	574.418	262.161	444.627	344.752	232.801	305.461	232.335	159.348	264.269	254.633	156.287	316.167	622.597	256.638	322.553	318.978	408.324	593.065	469.219	556.701	424.971	421.446	662.529	538.664	467.795	445.909	383.721	531.707	549.443	480.769	524.746	296.656	450.711	445.911	389.432	145.117	266.015	299.738
ENSMUSG00000020669.15	Sh3yl1	same	239.453	8.44996	239.453	8.44996	0.793545	1062.74	727.239	914.04	986.258	907.872	824.245	762.76	743.735	812.731	745.545	1067.89	1288.98	1234.29	1366.16	1352.75	723.178	1037.05	809.834	837.265	940.147	724.935	843.814	679.292	811.285	825.704	791.926	728.966	814.925	1006.59	773.892	1356.66	838.519	739.448	792.565	723.868	755.705	685.386	807.37	758.12	1358.15	1128.3	1167.35
ENSMUSG00000020680.15	Taf15	same	511.487	18.9027	511.487	18.9027	0.939806	1199.81	2264.76	2262.88	1525.01	2034.8	1676.09	1748.21	1719.11	1772.1	1669.01	1715.87	1588.74	1745.73	1350.66	1250.3	1640.92	1657.82	1688.92	1669.04	1642.86	1874.14	1937.67	2008.6	2044.73	2189.49	2307.17	1913.77	1980.59	2504.37	1987.06	1514.88	1688.95	1811.71	1879.83	1796	2085.54	1709.65	1874.01	1857.58	1549.16	1593.08	1549.25
ENSMUSG00000020691.13	Mettl2	same	49.0212	21.3638	49.0212	21.3638	0.787683	352.466	241.248	217.836	301.236	266.52	262.887	259.808	251.011	216.231	281.843	218.48	184.591	167.889	181.564	173.653	268.956	209.967	206.939	230.591	269.413	210.542	263.428	247.093	257.001	206.83	258.748	271.286	225.165	220.532	278.601	229.142	220.428	187.585	242.396	255.345	275.558	238.064	249.136	238.563	153.799	165.632	167.926
ENSMUSG00000020692.14	Nle1	same	57.0368	18.7874	57.0368	18.7874	0.900564	185.134	152.965	148.129	279.512	195.935	151.051	199.211	205.302	163.209	196.817	148.14	146.726	130.58	166.065	100.719	202.433	177.102	149.094	197.649	253.424	200.972	212.01	247.093	209.468	237.531	227.385	238.067	193.988	199.648	229.22	187.314	178.725	226.312	185.066	261.592	173.902	223.661	271.938	206.503	112.869	112.429	148.063
ENSMUSG00000020696.18	Rffl	same	218.812	8.42078	218.812	8.42078	0.958858	813.521	768.322	688.362	595.23	570.767	934.628	612.783	727.466	716.628	747.906	695.938	1159.61	940.488	980.891	975.928	697.427	768.661	920.636	922.364	879.389	739.29	681.109	683.596	702.523	825.704	852.693	607.164	839.173	593.097	665.547	849.278	463.196	590.59	616.551	756.664	699.443	751.468	782.878	871.272	930.238	903.446	923.591
ENSMUSG00000020706.13	Ftsj3	same	211.491	16.2036	211.491	16.2036	0.837136	254.559	611.86	498.409	373.648	553.729	565.715	540.067	656.191	493.769	661.307	537.141	440.178	441.485	345.415	300.419	800.431	604.339	618.374	651.969	691.52	673.894	748.727	761.943	770.197	733.6	623.348	812.936	521.344	776.038	768.733	378.265	452.77	593.011	691.986	785.557	819.64	630.318	912.091	750.576	327.444	480.834	442.385
ENSMUSG00000020708.12	Psmc5	same	365.898	14.9822	365.898	14.9822	0.893617	2308.83	1609.19	1476.93	2001.48	1730.56	1399.4	1608.08	1609.1	1427.46	1449.36	2082.49	1669.21	1610.49	2471.05	2009.16	1783.27	2096.02	1895.86	1836.49	1950.65	1980.21	2270.13	1818.33	2152.69	2035.98	1542.69	1830.72	1406.42	2090.88	1849.23	2171.39	1614.48	1422.02	1530.82	1749.93	1462.82	1803.69	2008.29	1760.46	1392.88	1684.42	1658.49
ENSMUSG00000020715.9	Ern1	same	314.318	1.12336	314.318	1.12336	0.823365	802.84	1180.89	1313.12	773.365	1445.78	1481.46	1509.61	1295.34	1545.93	1665.86	873.92	949.775	816.126	967.606	762.335	1083.69	959.457	1050.18	1050.01	955.336	1251.29	921.293	1139.9	1014.31	1055.16	1281.98	1131.28	1380.44	705.869	1223.49	621.956	980.01	1459.53	1664.59	1551.59	1230.1	984.448	909.558	1393.66	857.059	919.507	1065.33
ENSMUSG00000020720.13	Psmd12	same	153.398	13.0666	153.398	13.0666	0.868408	1157.09	1010.44	884.415	1236.8	876.231	933.902	1016.51	986.998	788.705	931.34	1198.98	1039.7	915.616	1175.74	974.192	1121.61	1153.9	1086.02	1011.58	1168.79	1242.52	1153.02	974.598	1156.91	1127.87	968.345	1130.36	813.193	1051.7	1175.58	1016.59	966.605	896.778	1070.16	1187.71	1084.97	1154.74	1159.54	1071.17	911.633	1086.14	1012.97
ENSMUSG00000020733.3	Slc9a3r1	same	4667.42	9.81099	4667.42	9.81099	0.959308	11067.1	6405.3	5955.64	6396.92	6765.23	5273.71	5902.86	5044.23	5063.62	5233.77	8321.42	13080.7	12611.9	10756.6	12435.3	6156.67	10121.3	9147.7	9518.74	9978.67	6938.32	7597.15	6887.62	7453.03	7547.68	5629.73	5540.14	6600.8	8481.29	4519.53	11249.8	7802.84	5366.14	5685.75	5516.08	5258.61	6083.76	6483.45	6249.77	12981.2	13155.2	13126.2
ENSMUSG00000020739.11	Nup85	same	284.75	18.9669	284.75	18.9669	0.968341	539.38	495.607	521.935	543.093	623.097	339.865	575.668	487.301	427.491	410.168	431.631	290.297	312.46	263.49	224.012	505.009	454.624	443.209	528.438	459.681	642.791	676.178	629.356	671.103	696.435	674.313	726.198	521.344	563.025	577.103	334.619	528.729	533.71	580.343	527.869	478.869	495.613	641.842	592.163	222.017	295.126	328.629
ENSMUSG00000020741.17	Cluh	same	1197.78	17.4872	1197.78	17.4872	0.713108	2326.63	5234.9	4813.31	3407.73	4717.04	5203.27	5819.54	5336.3	5631.12	5159.77	6192.04	3638.17	3918.96	3722.07	3104.91	6077.27	6103.64	4810.94	5429.87	5345.89	5461.33	5591.15	5734.81	5517.06	5430.9	5614.05	6831.06	4800.35	5522.49	6690.85	3231.62	3914.08	4609.75	6144.39	5766.74	5377.53	5653.38	6009.67	5744.36	3036.3	4229.13	4401.28
ENSMUSG00000020744.13	Slc25a19	same	87.7567	18.5268	87.7567	18.5268	0.951457	370.268	436.169	373.807	328.753	366.313	259.982	315.102	333.131	367.013	347.186	322.924	280.83	321.787	309.988	329.94	310.444	310.386	383.734	339.024	383.733	378.019	439.516	390.873	389.127	433.05	446.929	391.243	355.934	416.003	416.428	365.535	369.365	347.335	328.894	370.133	304.967	345.658	352.169	315.883	282.792	322.229	310.572
ENSMUSG00000020745.15	Pafah1b1	same	625.722	8.55975	625.722	8.55975	0.818447	2855.33	2938.68	3196.96	2821.19	2962.15	3538.81	3415.37	3342.93	3665.99	3586.8	3544.7	4327.63	3430.84	3680	3789.1	3686.71	3476.32	3613.29	3320.24	3853.32	3339.17	2982.23	3269.04	3191.97	3390.07	3153.98	3201.91	3212.07	2704.86	3663.83	3206.16	2750.88	3168.37	3453.89	3372.58	3215.26	3116.86	3107.02	3606.73	3678.78	3743.28	3871.32
ENSMUSG00000020752.11	Recql5	same	89.809	19.5381	89.809	19.5381	0.792678	233.197	479.873	452.228	289.65	387.002	383.437	396.15	376.516	342.987	373.953	427.368	331.317	348.214	221.42	180.599	379.829	425.411	334.851	396.671	365.346	410.716	380.35	340.076	393.155	331.251	590.024	414.311	441.67	438.558	395.054	236.416	347.025	388.483	496.862	470.865	414.295	398.185	423.109	386.603	229.459	334.275	314.183
ENSMUSG00000020774.9	Aspa	same	68.1018	7.11539	68.1018	7.11539	0.701156	272.36	149.469	133.316	214.341	132.652	135.801	97.712	97.6152	110.187	101.558	174.784	184.591	141.462	214.777	227.485	113.019	136.935	103.47	238.826	137.504	87.7259	116.218	114.507	103.123	84.0247	99.9709	76.5876	134.233	114.443	72.23	249.146	202.555	114.971	96.5562	99.9515	104.853	121.15	112.322	99.9511	290.234	209.8	205.844
ENSMUSG00000020775.13	Mrpl38	same	474.6	17.5387	474.6	17.5387	0.966485	809.961	1018.31	811.222	1183.22	997.929	694.98	921.826	745.284	823.501	777.035	886.709	547.461	547.193	657.617	581.737	997.857	929.331	871.753	878.442	854.606	1140.44	1332.63	1128.71	1212.5	1331.47	886.016	1134.05	704.074	1134.4	1174.11	883.832	756.603	842.317	783.513	798.831	879.099	839.577	934.893	916.533	502.329	712.718	666.285
ENSMUSG00000020776.18	Fbf1	same	141.116	20.3217	141.116	20.3217	0.933589	234.978	543.681	472.269	280.96	462.455	427.01	334.039	316.862	314.819	346.399	288.82	247.699	262.715	190.421	178.862	346.925	269.305	313.668	317.063	294.196	413.109	369.081	424.45	373.014	323.172	456.73	437.38	415.689	390.943	417.902	300.066	364.897	382.431	413.381	357.639	372.738	374.463	365.681	361.144	168.683	284.083	235.638
ENSMUSG00000020780.15	Srp68	same	331.364	13.1944	331.364	13.1944	0.983183	1091.22	1341.72	1312.24	1173.08	1383.71	1421.91	1316.46	1488.24	1299.87	1432.83	1577.32	1514.59	1503.23	1352.88	1324.97	1628.04	1833.1	1631.89	1560.61	1598.89	1557.53	1675.65	1467.06	1620.15	1476.9	1317.26	1484.69	1292.1	1783.47	1613.38	1243.91	1079.8	1184.81	1432.25	1656.23	1496.71	1558	1680.61	1520.01	1342.02	1530.84	1512.23
ENSMUSG00000020808.3	Pimreg	same	25.3121	1.5727	25.3121	1.5727	0.977784	39.1629	31.4671	52.2807	55.0335	36.5096	39.9414	61.354	56.5548	28.9965	62.1943	37.3014	33.1317	27.9815	17.7136	24.3114	43.6339	30.1257	26.8858	16.4708	20.7856	19.1402	16.9045	27.5505	22.5581	32.3172	33.3236	25.8368	36.3728	38.426	28.7446	29.0973	47.6601	62.9318	41.2375	41.3862	33.8853	72.0121	48.1381	51.8614	12.4032	26.0995	20.765
ENSMUSG00000020821.17	Kif1c	same	1564.82	11.022	1564.82	11.022	0.965404	6319.47	7988.27	7941.43	6340.43	7424.84	9686.15	8834.98	8244.61	8347.68	8519.84	9397.83	10460.1	9547.9	9067.15	8774.67	8545.8	9829.18	10024.3	9299.13	8823.47	8917.73	8434.62	9177.76	8946.7	9695.16	8083.92	9220.04	7782.05	9861.28	8548.19	7356.17	6471.34	6761.53	8258.57	9589.88	9257.07	9060.82	8669.09	9765.04	9313.54	10030.3	10637.1
ENSMUSG00000020826.9	Nos2	same	42.9224	10.27	42.9224	10.27	0.724038	7.12053	10.489	3.48538	8.68949	3.65096	27.5959	6.81712	16.2692	9.94166	7.8727	11.7233	52.0641	13.9907	73.0686	41.6766	39.342	6.39029	29.33	208.63	11.9917	23.9252	48.6003	14.6362	26.5863	16.1586	33.3236	13.8411	30.3107	20.8837	8.10744	41.8274	20.8513	9.68181	92.533	92.9237	3.83607	15.2496	7.60076	17.9158	69.4578	29.111	24.3763
ENSMUSG00000020832.14	Eral1	same	79.5749	20.4338	79.5749	20.4338	0.813302	493.097	375.857	363.351	441.716	351.709	340.591	331.766	356.373	324.761	344.824	354.897	263.476	307.796	345.415	335.15	362.662	380.679	334.851	334.906	355.753	270.355	402.89	315.97	344.816	394.27	394.003	383.861	337.748	383.425	354.516	396.451	457.239	353.386	391.254	276.428	358.672	349.894	358.08	347	259.226	276.053	251.888
ENSMUSG00000020834.17	Dhrs13	same	57.2207	19.7834	57.2207	19.7834	0.952655	265.24	107.513	110.661	166.549	111.963	104.574	159.823	133.252	95.2743	82.6633	118.299	61.5302	57.5175	172.708	52.0958	153.792	104.071	134.429	112.55	123.114	134.779	171.158	145.501	174.019	122.805	135.255	168.862	99.5923	137.832	162.149	170.947	181.704	147.648	113.655	156.174	119.557	107.595	159.616	143.326	80.6206	70.268	52.3639
ENSMUSG00000020846.6	Rflnb	same	1737.75	7.62849	1737.75	7.62849	0.9806	3218.48	2539.22	2661.96	2883.46	2727.27	3210.56	3299.48	3151.58	2984.98	3271.89	4099.96	5368.91	4229.87	3792.93	4990.78	2726.76	3229.84	3792.53	3560.43	4197.88	2517.73	2299.71	2068.87	2424.19	2671.02	2611	3134.55	2236.93	3173.49	2861.19	3686.27	3266.2	2643.13	3195.41	2788.49	3719.07	3563.33	3537.73	3075.85	5695.54	4728.03	4778.66
ENSMUSG00000020859.16	Spag9	same	534.269	6.34417	534.269	6.34417	0.96731	1746.31	1546.26	1720.91	1449.7	1483.51	1750.88	1740.64	1594.38	1762.16	1892.6	1406.8	2331.84	1992.9	1764.72	2116.83	1484.27	1507.2	1616.41	1564.72	1741.19	1683.54	1244.59	1505.81	1491.25	1413.88	1505.44	1354.59	1817.78	979.863	1390.06	1825.86	1553.42	1900.06	1803.39	1742.12	1492.87	1127.63	1121.53	1675.6	2406.22	2086.96	2071.99
ENSMUSG00000020865.16	Abcc3	same	3168.14	9.67056	3168.14	9.67056	0.960907	5060.92	7022.41	8175.82	3722	5870.74	9108.81	10446.9	8908.55	9178.64	8401.75	13353.9	9565.59	11096.2	10043.6	7423.65	9194.59	12664.6	9581.13	8831.09	9645.3	7423.2	6750.51	7481.68	8102.38	6967.59	7921.22	8562.12	7210.48	9361.75	8003.52	6139.54	6340.28	6693.76	8891.21	7420.62	7769.95	8539.79	9173.27	8749.5	8687.18	12368.2	11918.2
ENSMUSG00000020869.8	Lrrc59	same	871.156	16.9864	871.156	16.9864	0.727431	3254.08	3815.39	3277.13	3733.59	4516.24	3508.31	4487.93	4212.17	4245.09	3730.87	3945.43	2682.09	3098.17	3423.15	3179.58	4294.72	4606.49	3768.09	3769.06	4384.95	5234.84	5696.1	4738.68	4903.97	5162.67	3246.11	4990.19	3227.66	3793.32	5236.67	3246.17	3205.14	4132.92	4528.08	4640.72	4198.58	4599.46	4374.66	4493.09	2928.39	3815.55	3707
ENSMUSG00000020873.15	Slc35b1	same	196.878	16.7879	196.878	16.7879	0.910476	1370.7	1129.32	988.105	831.295	1092.85	941.164	1077.86	957.559	971.797	966.768	1101.99	817.248	959.143	1375.02	1005.45	912.735	1071.74	1003.74	1036.29	983.317	1236.93	1516.47	1172.62	1235.05	1505.98	1038.91	1122.98	879.01	1170.32	1076.08	1154.8	977.031	1095.25	1062.12	1030.75	784.476	994.615	918.847	1120.21	881.866	1083.13	1021.1
ENSMUSG00000020877.11	Scrn2	same	78.4133	17.2166	78.4133	17.2166	0.730318	461.055	405.576	364.222	435.923	304.247	325.341	349.945	370.318	357.071	320.419	370.883	326.584	301.578	394.128	312.575	357.655	426.324	383.734	444.711	344.561	383.601	402.89	356.434	436.66	405.581	354.799	430.92	292.715	528.775	378.839	532.845	391.706	292.875	292.686	305.321	313.918	408.351	388.483	364.916	310.079	378.443	334.948
ENSMUSG00000020897.12	Aurkb	same	181.549	21.0987	181.549	21.0987	0.963149	277.701	358.375	500.152	379.441	475.842	361.651	539.31	373.417	218.717	343.25	276.031	123.06	184.989	174.922	170.18	276.11	330.469	284.338	241.572	243.831	281.52	328.933	303.055	422.158	454.057	431.247	600.705	359.398	313.256	419.376	314.615	402.132	387.272	431.485	437.288	251.262	558.306	396.929	403.576	150.078	233.892	236.54
ENSMUSG00000020898.18	Ctc1	same	184.578	20.8281	184.578	20.8281	0.956131	309.743	474.629	593.386	398.268	602.408	547.56	655.958	519.84	471.4	457.404	392.198	331.317	399.513	272.347	224.012	413.449	466.491	382.92	411.77	334.168	449.794	447.968	439.086	531.726	497.685	727.239	606.241	579.367	599.78	526.984	269.15	425.962	522.818	502.897	570.817	521.705	535.431	593.704	567.647	295.196	375.432	384.604
ENSMUSG00000020914.17	Top2a	same	985.276	21.4845	985.276	21.4845	0.971862	1157.09	1777.89	2546.07	1412.04	2337.83	1989.81	2776.84	2003.44	1534.33	1931.17	1254.39	702.076	931.161	941.035	779.701	1618.03	1551.93	1134.09	1021.19	1214.36	1272.82	1681.99	1648.72	2032.64	1675.65	2019.02	2816.21	2174.58	1692.42	2326.1	785.628	1407.46	2080.38	2704.58	2587.03	1487.12	2424.69	1852.9	2181.01	441.553	1008.85	965.121
ENSMUSG00000020918.14	Kat2a	same	282.234	16.6598	282.234	16.6598	0.951399	320.424	793.67	623.883	569.162	613.361	672.468	674.137	827.405	599.814	763.652	783.33	552.195	621.81	478.267	310.838	853.364	807.916	783.763	857.853	813.035	960.997	919.18	878.172	978.054	963.052	911.499	876.605	712.734	880.457	849.07	456.464	476.601	746.71	658.795	863.644	936	839.577	1055.66	815.639	362.173	551.102	565.169
ENSMUSG00000020922.11	Lsm12	same	161.863	12.1084	161.863	12.1084	0.712909	1107.24	1040.16	806.865	1164.39	888.4	864.912	932.43	976.927	1029.79	861.273	1271.45	1077.57	1223.41	1120.39	1255.51	1003.58	1043.44	1134.91	1143.35	1149.6	1031.98	1010.75	1028.84	1016.72	1134.33	976.186	1018.71	812.327	1246.34	1039.96	1351.21	933.839	957.289	846.878	905.811	1048.53	1038.67	1116.47	929.734	1169.62	1124.29	1169.16
ENSMUSG00000020929.14	Eftud2	same	323.636	16.6698	323.636	16.6698	0.877333	884.726	1267.42	1144.08	887.777	1241.33	1270.14	1458.11	1497.54	1319.76	1324.98	1286.37	1129.63	1039.98	1053.96	819.641	1520.75	1592.1	1293.78	1394.53	1270.32	1579.07	1650.3	1399.91	1521.06	1665.95	1231.01	1576.97	1170.86	1402.55	1496.19	865.646	871.285	1143.66	1471.48	1694.49	1430.21	1663.06	1593.63	1506.81	761.555	1123.28	1087
ENSMUSG00000020935.8	Dcakd	same	198.932	17.3654	198.932	17.3654	0.951763	411.211	584.763	506.251	460.543	621.88	558.453	565.063	495.049	555.076	505.427	474.261	396.002	539.421	436.197	328.204	576.54	562.346	506.757	595.693	502.851	609.296	702.239	651.741	674.325	696.435	517.496	698.516	416.556	659.09	626.484	394.633	384.259	465.937	526.03	546.61	703.918	590.5	675.623	556.332	375.816	394.505	403.563
ENSMUSG00000020936.8	Nmt1	same	284.26	14.0875	284.26	14.0875	0.955451	1548.72	1795.37	1753.14	1821.9	2059.14	1793.73	1901.98	1965.47	1989.16	1757.97	1987.63	1782.8	1806.36	1778	1734.79	2057.23	2184.57	2043.32	2386.89	2010.6	2096.65	2272.24	1973.3	2164.77	2019.82	1597.57	2118.62	1605.6	1946.36	1975.27	1714.92	1662.14	1637.44	1936.15	1854.57	2091.94	2050.23	2053.89	2053.71	1649.62	1932.37	1853.5
ENSMUSG00000020946.13	Gosr2	same	219.581	9.86145	219.581	9.86145	0.951039	982.634	1103.97	1093.54	1248.39	1202.38	1137.24	1266.47	1113.28	1181.4	1187.99	1286.37	1438.86	1340	1231.1	1311.08	1314.74	1371.17	1329.63	1255.9	1420.61	1273.62	1247.41	1183.81	1342.21	1089.09	995.788	1262.31	984.664	1087.62	1347.31	1189.35	984.478	1224.75	1169.74	1392.29	1185.34	1207.26	1336.04	1236.19	1149.77	1357.18	1334.38
ENSMUSG00000020949.9	Fkbp3	same	161.408	20.7161	161.408	20.7161	0.872058	1043.16	458.021	430.444	1007.98	545.21	401.592	434.78	435.395	373.641	396.784	379.409	381.803	491.23	646.546	512.275	452.076	498.443	448.912	459.809	489.26	525.558	614.195	522.598	515.613	604.331	476.332	475.212	604.482	553.836	510.769	769.261	697.028	630.528	434.503	452.125	526.82	528.654	456.89	402.633	458.918	382.459	384.604
ENSMUSG00000020986.13	Sec23a	same	486.39	9.13717	486.39	9.13717	0.97824	1819.3	1363.57	1647.71	1257.08	1232.81	1638.32	1546.73	1548.67	1671.03	1593.43	1625.28	1943.72	1811.02	2032.64	2042.16	1663.81	2006.55	1816.83	1610.02	1907.48	1684.34	1462.94	1517.86	1700.72	1651.41	1368.23	1437.63	1648.9	979.863	1480.71	1984.07	1420.87	1310.67	1473.49	1453.98	1368.84	1308.93	1246.52	1657.68	1968.38	2119.08	2161.37
ENSMUSG00000021000.17	Mia2	same	510.846	10.4622	510.846	10.4622	0.928217	1780.13	2109.17	1985.79	1480.11	2087.13	2840.2	2520.06	2781.26	2757.98	2627.12	2514.12	2546.41	2376.87	2652.61	2403.35	2861.24	2798.04	2531.34	2358.07	2778.87	2688.4	2665.97	2517.43	2615.93	2449.64	2156.23	2507.09	2174.58	1990.63	2455.82	1611.26	1550.44	2038.02	2340.48	2659.65	2718.49	2524.66	2421.26	2559.13	2397.53	2914.11	2717.51
ENSMUSG00000021028.8	Mbip	same	60.9977	0.901637	60.9977	0.901637	0.976144	291.942	140.728	166.427	251.995	153.34	189.54	144.674	175.088	119.3	177.136	127.891	217.722	175.661	135.066	180.599	158.083	137.848	109.988	131.766	87.9389	101.283	142.984	128.282	131.32	126.037	168.578	180.857	202.649	163.728	156.253	209.137	230.853	174.273	175.008	135.872	173.902	159.274	122.457	118.81	189.769	137.524	130.91
ENSMUSG00000021037.7	Ahsa1	same	692.648	17.5576	692.648	17.5576	0.880982	1799.71	1655.52	1340.13	2214.37	1487.16	895.413	1123.31	1028.06	966.827	1034.47	1036.98	793.582	819.235	936.607	890.838	1193.85	1142.95	1172.39	1271	1321.48	1924.39	2164.48	1968.14	1971.42	2195.95	931.101	1317.68	943.096	1486.92	1475.55	1416.68	1227.25	1238.06	1212.99	1126.8	1229.46	1150.5	1278.62	1222.99	966.207	891.4	912.757
ENSMUSG00000021039.9	Snw1	same	204.777	13.2726	204.777	13.2726	0.813957	1760.55	1303.26	1211.17	1564.11	1411.7	1574.42	1364.94	1417.74	1356.21	1326.55	1571.99	1460.95	1291.81	1691.65	1767.78	1680.98	1438.73	1657.96	1549.63	1490.96	1480.97	1660.16	1490.31	1614.51	1594.85	1172.21	1444.09	1191.64	1527.85	1412.91	1518.52	1176.61	1153.35	1232.1	1476.63	1520.36	1303	1548.87	1376.69	1435.05	1460.57	1291.04
ENSMUSG00000021044.15	Adck1	same	58.9498	16.1147	58.9498	16.1147	0.901291	154.872	207.158	207.38	230.272	202.02	181.552	224.207	195.23	155.753	211.776	258.979	189.324	181.88	236.919	144.132	244.636	281.173	220.79	280.003	233.438	245.632	225.393	241.067	270.697	282.775	221.504	226.072	180.132	244.757	206.371	138.212	160.853	194.846	247.425	215.521	228.885	201.634	218.733	209.332	142.637	195.747	173.343
ENSMUSG00000021048.7	Mthfd1	same	740.686	16.0052	740.686	16.0052	0.918405	774.358	1417.77	1153.66	747.296	1382.5	1436.44	1814.87	1706.72	1626.29	1489.51	1390.81	956.085	820.79	1239.95	951.617	2148.07	1794.76	1652.26	1774.73	1751.58	2226.64	2613.85	2227.28	2277.56	2367.23	1330.98	2052.18	1306.82	1602.2	1957.58	967.486	771.497	1217.49	1533.83	2153.64	1653.35	1774.04	1919.61	2079.17	791.323	1286.91	1371.39
ENSMUSG00000021051.10	Ppp2r5e	same	272.673	7.29882	272.673	7.29882	0.966639	1340.44	1235.08	1300.05	1257.08	1218.2	1358.01	1283.13	1346.47	1268.39	1356.47	1293.83	1546.14	1476.8	1204.52	1543.77	1332.62	1299.06	1285.63	1334.13	1458.99	1276.01	1217.83	1206.19	1189.13	1189.27	1099.68	1278.92	1290.37	939.767	1331.83	1396.67	1178.1	1333.67	1366.87	1421.19	1299.79	1164.06	1149.4	1300.31	1511.95	1492.69	1595.29
ENSMUSG00000021067.8	Sav1	same	142.445	3.74936	142.445	3.74936	0.876396	1249.65	900.308	1037.77	1200.6	1007.67	912.116	1004.39	913.399	1004.94	988.024	915.484	1071.26	971.579	887.894	1097.49	836.197	932.07	887.233	966.286	871.395	954.617	839.588	941.021	923.27	807.93	907.579	1008.56	923.177	727.588	900.663	1134.8	1099.16	900.408	1106.37	951.101	954.541	907.353	783.723	1006.11	994.735	1004.83	998.525
ENSMUSG00000021068.17	Nin	same	49.5691	6.367	49.5691	6.367	0.770387	60.5245	151.217	155.971	137.584	187.416	103.848	129.525	125.505	161.552	103.132	138.548	227.189	212.97	75.2828	180.599	76.5381	111.374	130.356	111.178	123.114	105.271	85.931	86.0953	104.734	75.9454	117.613	105.193	129.037	106.089	111.293	107.296	102.767	139.176	185.066	103.856	124.672	106.747	83.6084	111.266	200.931	214.819	213.067
ENSMUSG00000021079.16	Timm9	same	63.9121	18.8999	63.9121	18.8999	0.769137	336.445	213.277	235.263	418.544	227.577	203.338	212.846	238.615	215.403	248.777	224.874	198.79	211.416	181.564	236.168	323.32	231.876	294.115	275.886	309.385	283.115	297.237	235.04	304.534	284.391	295.992	260.213	237.289	299.055	339.039	290.973	406.6	331.602	288.663	286.58	237.197	227.05	344.568	298.91	236.901	196.75	195.913
ENSMUSG00000021096.11	Ppm1a	same	356.778	8.14577	356.778	8.14577	0.730109	3216.7	2492.02	2532.13	3031.19	2633.56	2676.07	2647.31	2441.93	2654.42	2537.37	2784.82	3120.69	2827.68	3044.53	3481.74	2442.07	2808.08	2663.33	2681.99	2734.1	2620.61	2621.6	2568.22	2733.56	2750.19	2334.61	2604.9	2492.4	2475.14	2379.9	3262.54	2518.54	2540.26	2416.92	2298.1	2587.43	2341.67	2211.82	2513.87	3693.67	2905.08	3281.77
ENSMUSG00000021097.15	Clmn	same	1818.72	5.95152	1818.72	5.95152	0.968461	5420.51	6353.73	6887.11	5319.42	5735.66	8054.36	6611.84	6013.41	7725.5	7004.34	6845.35	8718.36	8873.23	7085.44	7941.14	5930.63	6276.18	6644.06	6608.9	5787.18	5943.03	4978.36	6227.27	5331.76	5883.34	7248.87	5199.65	7270.24	5625.23	5419.46	5699.44	5592.61	6941.86	7874.36	6940.38	6517.48	6032.08	5584.03	7124.82	8230.75	7515.66	7654.16
ENSMUSG00000021108.18	Prkch	same	82.3968	7.29843	82.3968	7.29843	0.975569	201.155	175.691	158.585	169.445	153.34	180.099	153.764	184.384	159.067	156.667	222.743	312.384	230.07	210.349	307.365	125.179	159.757	171.906	171.571	154.293	192.997	143.688	142.057	146.628	151.891	145.056	138.411	151.553	167.905	133.404	209.137	120.64	168.221	176.014	230.357	163.033	220.272	169.75	159.356	240.622	272.037	231.123
ENSMUSG00000021112.9	Pals1	same	357.041	7.77052	357.041	7.77052	0.981213	1324.42	995.584	1149.3	965.982	1068.51	1298.46	1098.31	1050.53	1262.59	1224.99	1110.52	1662.89	1414.62	1536.66	1522.93	1075.11	1220.55	1197.64	1032.17	1266.32	1117.31	1015.68	1166.59	1176.24	1114.94	897.778	991.025	1227.15	659.09	991.319	1234.82	857.881	1012.96	1088.27	1071.36	1011.44	938.699	867.331	1167.35	1329.62	1398.33	1432.78
ENSMUSG00000021114.9	Atp6v1d	same	251.765	12.6586	251.765	12.6586	0.920858	1258.55	1043.66	920.14	1064.46	938.297	766.148	805.935	792.542	806.932	843.953	1077.48	1251.11	1128.59	1127.03	1173.89	957.8	1220.55	1077.88	1048.64	1179.98	1134.85	1248.82	1051.22	1077.95	967.9	909.539	903.364	997.655	1108.51	849.808	1313.02	854.902	917.351	909.237	878.48	873.345	833.646	876.621	830.726	1350.71	1265.83	1199.86
ENSMUSG00000021115.15	Vrk1	same	56.7872	18.3568	56.7872	18.3568	0.859641	263.46	247.366	272.731	318.615	337.105	262.161	303.74	285.873	243.571	270.034	286.688	233.499	236.288	265.704	211.856	278.255	315.863	303.077	252.552	322.176	259.19	376.829	313.387	323.064	319.94	262.669	343.26	256.342	263.135	324.298	260.057	285.96	298.926	362.086	361.543	278.754	356.672	294.741	331.913	199.691	205.785	241.055
ENSMUSG00000021118.7	Plek2	same	332.913	14.8951	332.913	14.8951	0.940796	1440.13	773.566	700.561	1178.87	715.588	746.541	753.67	681.757	724.913	710.905	783.33	1165.92	851.88	1091.6	915.15	872.678	1146.6	1087.65	1113.15	984.916	1067.07	1041.74	1029.7	1025.59	1208.66	1017.35	1013.17	810.595	1064.23	897.715	1169.35	771.497	766.073	787.536	678.577	728.213	794.675	756.698	880.701	1040.63	1025.91	998.525
ENSMUSG00000021120.11	Pigh	same	75.3049	20.4166	75.3049	20.4166	0.928529	505.558	340.894	361.608	425.785	383.351	297.745	329.494	347.076	333.874	358.208	305.872	201.945	287.587	312.202	300.419	328.327	359.682	345.442	362.357	289.399	305.445	364.15	335.772	353.678	370.032	344.997	352.487	352.47	305.737	311.768	358.261	434.898	336.443	310.79	324.842	351.64	321.089	345.412	312.112	243.102	303.156	245.569
ENSMUSG00000021131.14	Erh	same	172.048	22.9985	172.048	22.9985	0.64939	1041.38	326.908	310.199	1010.88	452.719	283.221	345.401	347.076	342.987	365.293	323.99	306.074	332.669	573.478	514.012	386.982	345.076	348.701	348.632	318.179	406.729	446.559	365.044	449.55	339.33	443.008	406.006	373.255	414.333	448.858	923.84	805.753	547.022	420.422	383.408	318.394	388.866	401.996	391.318	425.429	385.47	356.616
ENSMUSG00000021133.9	Susd6	same	881.277	7.75777	881.277	7.75777	0.980436	2971.04	2634.49	2926.85	1910.24	2486.3	3055.15	2838.95	2900.57	2956.82	2982.97	2773.1	3892.18	3199.21	3261.52	3521.68	2508.59	2934.97	2932.19	3103.37	2818.04	2641.35	2306.05	2643.99	2647.35	2724.34	2414.98	2440.65	2981.71	1932.16	2327.57	2642.4	2494.71	2409.56	2719.67	3068.04	2372.61	2201.03	2064.87	2707.17	3742.04	3630.85	3762.08
ENSMUSG00000021149.8	Gtpbp4	same	185.156	14.4293	185.156	14.4293	0.893016	375.608	578.645	571.602	440.268	547.644	602.752	608.238	638.372	666.92	681.776	608.546	481.198	469.467	513.694	434.132	986.412	670.981	753.618	709.616	873.793	696.224	689.561	754.195	820.147	584.941	621.388	766.799	503.157	591.426	969.208	520.115	457.239	572.437	623.592	749.637	755.705	681.15	760.076	653.454	444.034	509.945	527.25
ENSMUSG00000021171.8	Esyt2	same	599.612	3.90919	599.612	3.90919	0.924369	3056.49	2901.97	3450.52	2489.54	2423.02	2935.33	3166.93	2993.53	3463.01	3301.02	2821.06	3103.33	3070.19	2690.25	2785.39	2582.98	2795.3	2747.24	2684.74	2837.23	2927.65	2289.85	2573.39	2584.51	2451.26	2973.64	2721.17	3525.57	1936.34	2749.16	3289.82	3322.8	2910.59	3595.71	2765.07	2566.97	2345.05	2367.21	3010.79	3140.48	3053.65	3459.63
ENSMUSG00000021176.6	Efcab11	same	9.80265	23.9405	9.80265	23.9405	0.790663	28.4821	17.4817	33.1111	20.2755	37.7266	17.429	23.4812	39.5109	19.8833	21.2563	28.7754	15.777	10.8817	19.9278	26.0479	20.0287	31.9515	18.7386	8.23539	15.1894	10.3676	19.0175	14.6362	35.4484	14.5427	9.80106	31.3732	23.3825	24.2251	22.1112	27.2788	31.2769	36.3068	32.1854	32.7966	31.3279	29.6521	38.0038	17.9158	14.8838	14.0536	26.1819
ENSMUSG00000021177.16	Tdp1	same	57.685	18.9243	57.685	18.9243	0.938564	87.2265	134.609	147.257	130.342	165.51	117.646	176.488	176.637	117.643	135.41	135.351	140.415	99.4897	88.568	41.6766	166.667	146.977	143.391	140.002	113.521	192.997	152.844	143.779	169.186	138.964	197.982	208.54	130.769	151.198	192.368	83.6548	104.256	148.858	168.973	168.668	168.148	190.62	226.334	176.329	48.3724	99.379	98.408
ENSMUSG00000021187.14	Tc2n	same	116.472	2.71779	116.472	2.71779	0.818244	578.543	474.629	492.31	708.194	573.201	647.05	619.6	533.01	596.5	564.473	424.171	569.549	405.731	509.266	590.419	517.884	476.533	444.024	440.593	524.436	539.913	502.908	489.882	521.253	521.923	533.178	525.963	612.276	281.512	516.665	671.057	591.283	630.528	507.926	518.499	450.099	485.447	536.276	473.353	626.36	543.071	524.542
ENSMUSG00000021196.14	Pfkp	same	802.724	7.24083	802.724	7.24083	0.693257	5692.87	3808.39	4027.35	3697.38	3855.41	3588.91	3431.28	3297.22	3487.04	3331.73	4884.36	5039.17	5296.27	5145.8	5261.68	3140.92	3921.81	4335.14	3762.2	4675.95	3849.57	3618.96	3404.21	3630.24	3912	3806.73	3762.02	3624.29	4616.13	3468.51	5159.32	3742.8	3531.44	4567.31	3766.14	3637.23	3769.2	4167.75	4085.74	5389.18	5133.58	4965.54
ENSMUSG00000021198.16	Unc79	same	21.9357	22.9903	21.9357	22.9903	0.705874	33.8225	34.0894	58.3801	56.4817	83.9721	30.5007	55.2944	64.3021	53.8507	74.0034	36.2357	9.46619	38.8632	13.2852	19.1018	33.6196	31.0386	26.8858	23.3336	27.9806	39.0779	38.7394	38.7429	36.2541	42.0123	45.0849	63.6692	28.5787	33.4139	54.541	18.1858	65.5326	54.4602	44.2549	19.5218	54.3443	60.1513	48.9827	42.4321	26.0467	44.1684	24.3763
ENSMUSG00000021200.14	Asb2	same	23.0322	5.93967	23.0322	5.93967	0.673059	30.2623	42.8302	54.8947	72.4124	51.1134	27.5959	34.0856	34.0878	17.3979	40.938	60.7481	86.7734	73.0627	30.9988	60.7784	10.7296	19.1709	20.3681	26.0787	39.9722	32.6978	23.2436	21.5238	20.9468	11.311	41.1645	19.3776	42.435	45.1088	20.6371	69.1062	44.6813	43.5681	41.2375	27.3305	25.5738	34.7353	24.4913	11.3152	75.6594	71.2718	54.1696
ENSMUSG00000021214.14	Akr1c18	same	38.0553	8.27025	38.0553	8.27025	0.85817	53.404	24.4744	47.9239	94.1362	40.1606	12.3455	81.0479	41.0604	57.993	40.1508	112.97	94.6619	69.9537	95.2106	149.341	28.6124	73.9448	43.1803	20.5885	63.9556	49.4455	40.8524	31.8552	51.5613	33.933	19.6021	38.7552	48.4971	50.1209	39.8002	60.0133	61.0644	53.25	30.1738	14.8366	26.2131	17.7912	40.5374	38.6603	84.3416	144.551	90.2826
ENSMUSG00000021215.15	Net1	same	1620.29	6.75397	1620.29	6.75397	0.910713	8784.96	5457.79	4837.7	4611.22	4229.03	6874.27	5521.86	5572.59	5423.18	5695.9	5992.74	7890.07	7534.79	8407.32	8430.84	5401.3	5990.44	6249.74	5727.72	5734.42	5431.03	5564.38	5249.23	5047.37	6418.19	5361.18	5059.39	6011.04	4487.49	5900.01	8130.89	5418.35	5230.6	7207.52	7209.79	5596.18	5128.11	5257.19	5847.14	7918.19	6943.48	6996
ENSMUSG00000021224.15	Numb	same	257.402	8.72855	257.402	8.72855	0.853478	1322.64	1463.22	1496.1	1177.43	1455.52	1606.37	1555.06	1440.21	1508.65	1567.45	1529.36	1760.71	1823.46	1459.16	1682.69	1451.36	1611.27	1545.53	1545.51	1748.39	1587.04	1550.98	1411.96	1479.17	1648.18	1570.13	1529.91	1501.68	1329.04	1418.8	1538.52	1262.99	1348.19	1635.42	1612.5	1504.38	1392.8	1243.99	1500.21	1764.97	1771.76	1737.94
ENSMUSG00000021235.13	Coq6	same	99.6293	18.4356	99.6293	18.4356	0.907334	749.436	444.91	431.315	602.472	434.464	421.2	462.806	522.939	437.433	418.04	484.919	307.651	331.114	502.623	420.24	494.994	511.224	469.28	484.516	475.67	500.835	543.056	532.93	532.532	568.783	511.616	466.907	466.785	552.165	473.917	467.376	497.452	471.988	483.787	434.945	464.803	537.126	542.188	475.239	322.483	408.558	371.964
ENSMUSG00000021236.16	Entpd5	same	2926.84	10.3168	2926.84	10.3168	0.861035	6810.79	6406.18	7764.55	5536.66	6024.08	7717.4	9348.54	7909.93	8086.71	7348.38	9326.43	9037.06	8629.17	9503.35	8260.66	8492.16	9446.68	8597.76	8514.02	8261.46	7563.56	7409.08	8069.71	8695.33	6237.22	5888.48	8010.32	7239.06	7162.27	6163.13	7116.12	6635.17	6295.6	6513.52	6273.52	7066.68	6443.82	5723.37	6547.74	9752.62	10843.4	11398.2
ENSMUSG00000021254.9	Gpatch2l	same	60.6958	8.49477	60.6958	8.49477	0.676734	318.644	360.123	365.965	360.614	365.096	479.297	389.333	397.433	405.123	432.211	344.239	478.043	452.367	296.703	395.928	491.418	388.895	417.138	439.221	468.475	422.679	363.446	375.375	434.243	374.879	390.082	373.71	457.258	273.994	435.591	360.08	299.365	370.329	395.277	443.535	409.181	360.908	381.727	470.525	439.072	427.631	451.413
ENSMUSG00000021263.11	Degs2	same	1249.27	12.2299	1249.27	12.2299	0.980832	3816.61	2965.77	2878.92	2679.26	2881.82	3084.93	3101.79	3500.2	3440.64	3074.29	4198.01	3134.89	3811.7	4999.66	3641.5	3836.21	4979.86	3901.71	4005.15	4486.48	3649.4	4146.52	3814.02	3906.58	3978.25	2603.16	3865.37	2695.92	4007.16	3355.01	3340.74	2865.56	2691.54	2768.95	2927.49	3315	3502.33	3581.65	3295.56	3500.18	4189.98	4401.28
ENSMUSG00000021268.17	Meg3	same	494.237	23.417	494.237	23.417	0.833667	240.318	590.882	1485.64	1131.08	1319.21	190.992	572.638	554.702	436.605	515.662	303.74	214.567	346.659	66.426	185.808	152.361	154.28	240.343	426.868	369.343	579.788	142.984	211.794	376.237	222.989	786.045	449.375	706.672	451.088	288.183	452.827	1047.03	838.687	913.26	138.995	459.689	387.171	560.767	529.93	301.397	348.328	403.563
ENSMUSG00000021270.13	Hsp90aa1	same	3151.66	16.8429	3151.66	16.8429	0.880091	2424.54	4936.84	4083.99	4583.71	3737.37	1909.92	3017.71	2420.24	3418.27	3179.78	2024.94	1514.59	1723.97	1627.44	1517.72	3393.43	2498.6	2800.2	3307.88	5109.25	6886.48	7851.42	8494.16	7222.61	8887.23	2426.74	4607.25	2803.31	2166.06	4501.11	2353.25	2299.6	3430.99	2922.84	3249.99	3384.69	3012.65	2705.87	3229.55	1366.83	1811.91	1638.63
ENSMUSG00000021276.10	Cinp	same	89.0457	21.3674	89.0457	21.3674	0.916238	548.281	249.114	241.362	512.68	254.35	240.374	289.349	271.928	231.144	281.055	235.532	203.523	194.316	285.632	236.168	305.437	253.786	241.973	269.023	259.02	251.215	358.515	332.328	315.007	339.33	292.072	318.346	228.629	217.19	281.549	434.641	384.259	350.966	329.9	294.389	265.328	271.105	309.098	259.307	192.249	190.727	221.192
ENSMUSG00000021287.12	Xrcc3	same	48.3175	19.5827	48.3175	19.5827	0.980114	51.6239	128.491	108.047	81.1019	126.567	75.5255	128.768	106.912	112.672	95.2597	92.7207	50.4864	73.0627	75.2828	39.9401	98.7127	104.071	73.325	61.7654	107.126	105.271	145.801	143.779	113.596	117.958	105.851	139.334	136.831	132.82	97.2893	94.5663	122.129	111.341	139.805	119.473	97.8197	135.552	129.213	102.78	55.8143	89.3407	86.6713
ENSMUSG00000021306.11	Gpr137b	same	298.823	6.41015	298.823	6.41015	0.974802	656.869	465.014	438.286	208.548	264.086	375.449	258.293	415.252	253.512	425.913	396.461	877.2	873.644	914.465	680.719	203.148	276.608	385.364	385.691	412.513	326.181	302.167	211.794	219.136	298.934	370.48	181.78	497.961	239.745	224.06	620.137	402.132	376.38	324.871	359.201	310.082	326.173	387.639	438.465	649.926	581.217	465.858
ENSMUSG00000021311.9	Mtr	same	42.6478	19.8061	42.6478	19.8061	0.727364	106.808	166.95	192.567	130.342	183.765	117.646	165.126	158.044	140.012	155.879	80.9974	108.861	175.661	61.9976	88.5629	174.536	151.541	136.059	145.492	156.691	184.224	145.097	139.474	209.468	151.891	205.822	183.626	168.874	142.009	158.464	94.5663	147.448	180.324	164.95	177.258	187.328	161.816	158.771	182.929	143.877	73.2795	107.436
ENSMUSG00000021340.13	Gpld1	same	74.8442	18.8814	74.8442	18.8814	0.820295	137.07	189.677	248.333	147.721	322.502	261.434	239.357	267.28	209.603	246.415	147.074	108.861	143.016	137.28	78.1437	298.999	230.051	207.754	192.159	215.051	240.05	278.219	268.617	246.528	255.306	268.549	202.08	245.084	268.982	222.586	109.115	144.47	229.943	213.228	254.564	295.377	221.12	271.938	249.878	110.388	125.479	131.813
ENSMUSG00000021360.16	Gcnt2	same	229.824	7.46002	229.824	7.46002	0.968895	396.97	215.899	250.076	199.858	169.161	193.897	246.174	257.983	168.18	285.779	328.253	515.907	471.021	535.836	540.06	185.98	340.511	318.556	360.985	312.583	189.807	223.984	142.918	183.687	182.592	194.061	100.579	260.672	160.387	135.615	543.756	393.195	222.682	324.871	200.684	213.541	186.384	225.489	225.362	503.569	476.818	436.065
ENSMUSG00000021365.15	Nedd9	same	887.986	5.62142	887.986	5.62142	0.95953	3985.72	2677.33	2764.78	2764.71	2413.28	3022.47	2508.7	2509.33	2682.59	2573.59	2469.36	3931.62	3363.99	3265.95	4039.16	2005.73	2119.75	2269	2395.13	2187.28	2344.67	2367.33	2210.93	2052.79	1963.27	2387.54	2453.57	2344.32	1766.76	1797.64	3264.36	2561.73	2358.73	2549.69	2353.55	2767.72	2301.85	1869.79	2133.86	3947.93	3325.68	3217.67
ENSMUSG00000021366.8	Hivep1	same	489.978	6.49737	489.978	6.49737	0.979341	970.173	1449.23	1403.74	1167.29	1642.93	1915.01	1925.46	1624.6	1831.75	1794.19	1658.32	2027.34	1815.69	1671.72	1627.13	1447.07	1512.67	1534.12	1482.37	1478.97	1484.16	1279.81	1417.13	1377.65	1253.91	1372.15	1292.76	1661.89	1060.89	1429.86	1027.5	1210.86	1494.63	1769.19	1709.33	1496.07	1467.35	1427.25	1718.97	1865.44	1765.73	1876.97
ENSMUSG00000021367.8	Edn1	same	356.073	1.10298	356.073	1.10298	0.745265	1073.42	727.239	919.268	532.956	915.174	513.428	455.989	436.169	354.586	351.91	359.16	602.681	526.984	498.195	482.755	148.784	154.28	230.566	407.652	98.3317	247.227	178.906	183.383	285.199	255.306	280.31	281.436	507.488	330.798	317.664	1007.5	960.648	336.443	515.972	327.185	524.902	273.646	330.211	368.688	368.374	303.156	275.362
ENSMUSG00000021377.15	Dek	same	253.595	19.2997	253.595	19.2997	0.732989	1233.63	1337.35	1515.27	1290.39	1494.46	1543.92	1686.86	1557.97	1738.96	1428.89	1204.3	1206.94	1085.06	1164.67	1264.19	1565.1	1444.21	1438.8	1343.74	1485.37	1628.51	1779.19	1723.63	1725.69	1800.07	1325.1	1851.94	1360.52	1197.05	1726.15	1533.07	1219.8	1489.79	1473.49	1688.24	1524.2	1578.34	1568.29	1687.85	1165.9	1228.69	1198.05
ENSMUSG00000021391.10	Cenpp	same	30.5363	22.7982	30.5363	22.7982	0.946261	153.091	42.8302	40.9532	72.4124	71.8022	83.5138	53.7795	76.6977	52.1937	66.1307	58.6166	29.9763	20.2088	101.853	52.0958	52.9329	39.2547	70.0661	49.4124	40.7717	35.0903	56.3482	61.1276	59.6178	64.6344	66.6472	80.2785	63.2194	81.8641	56.7521	70.9248	71.4901	85.9261	74.4287	76.5254	63.9345	101.664	63.3397	62.2337	28.5273	41.157	33.4046
ENSMUSG00000021400.8	Wrnip1	same	193.898	17.893	193.898	17.893	0.934059	774.358	941.391	860.888	899.363	806.862	753.803	733.219	748.383	871.552	782.546	791.856	733.63	725.964	631.047	711.976	867.671	838.954	835.09	829.029	957.735	968.972	1039.62	1020.23	1031.23	1011.53	793.886	1026.09	858.226	824.489	987.634	929.296	711.922	813.272	933.376	873.795	808.132	852.285	788.79	958.022	765.276	654.496	759.277
ENSMUSG00000021427.10	Ssr1	same	688.261	18.5174	688.261	18.5174	0.862932	3084.97	2936.05	2831.87	2396.85	3306.55	2945.5	3595.65	3303.42	3163.11	3077.44	2799.74	1789.11	2013.11	2442.26	2106.41	3251.08	3087.42	2907.74	2791.8	2927.57	3651.79	4226.11	3693.49	4070.93	3713.25	2712.93	3406.76	2564.28	2892.81	3522.32	2509.65	2898.33	3043.72	3173.28	3732.57	3038.8	3109.23	3391.63	3723.65	1788.54	2407.18	2356.38
ENSMUSG00000021432.15	Slc35b3	same	318.772	1.91763	318.772	1.91763	0.973974	1723.17	1005.2	1225.11	1661.14	1238.89	1039.93	1093.01	1191.53	1244.36	1113.2	1146.75	959.241	1212.53	1253.24	1250.3	1042.92	1164.86	845.682	975.894	932.952	827.016	964.963	880.755	890.239	972.747	1201.61	959.652	1334.54	1074.26	986.897	1531.25	1490.87	1484.95	1223.04	988.583	953.902	1047.14	1150.25	1025.91	1227.91	1072.09	1105.06
ENSMUSG00000021461.17	Fancc	same	35.9846	21.2038	35.9846	21.2038	0.732227	147.751	197.543	213.479	169.445	169.161	148.146	180.275	175.862	193.862	225.946	208.888	165.658	160.116	123.995	119.82	188.842	194.448	149.909	200.395	152.694	145.146	146.505	150.667	182.076	185.824	223.464	183.626	244.218	216.355	174.679	127.301	196.598	192.426	204.176	200.684	161.115	197.398	204.376	160.299	171.164	139.532	138.132
ENSMUSG00000021464.14	Ror2	same	76.3005	22.4231	76.3005	22.4231	0.916318	72.9855	205.41	210.865	94.1362	292.077	208.421	168.156	181.285	209.603	162.178	123.628	59.9525	48.1903	66.426	78.1437	162.375	84.8996	118.949	74.1185	140.702	157.907	131.714	142.057	135.348	87.2564	154.857	231.608	149.821	139.503	221.112	65.469	159.363	202.108	162.939	156.955	197.557	177.912	193.397	165.014	69.4578	105.402	83.9628
ENSMUSG00000021474.9	Sfxn1	same	262.171	16.9918	262.171	16.9918	0.831377	1361.8	1362.7	1175.44	1086.19	1372.76	1495.99	1397.51	1468.88	1346.27	1507.62	1206.44	1158.03	965.361	1160.24	977.665	1554.37	1529.11	1486.05	1391.78	1438.2	1533.61	1610.85	1528.19	1526.7	1769.37	1330.98	1583.43	1296.43	1185.36	1616.33	1040.23	932.35	1173.92	1233.1	1665.6	1514.61	1612.22	1486.37	1519.07	1022.02	1079.12	1152.91
ENSMUSG00000021481.11	Zfp346	same	47.6353	22.7715	47.6353	22.7715	0.763763	201.155	246.492	221.321	166.549	260.435	271.601	208.301	185.934	212.917	186.583	205.691	168.814	158.562	130.638	147.605	189.557	175.277	203.681	155.1	167.883	179.439	208.488	172.191	203.828	137.348	227.385	214.999	234.691	240.58	227.008	165.491	175.746	220.261	249.437	249.879	168.148	204.176	219.578	195.188	226.978	154.59	163.411
ENSMUSG00000021483.8	Cdk20	same	24.6203	20.9753	24.6203	20.9753	0.886738	96.1272	103.142	85.3918	75.3089	74.2362	60.2752	61.354	61.9779	45.5659	81.8761	42.6302	47.331	73.0627	53.1408	41.6766	69.385	48.3837	94.5078	74.1185	51.1645	70.9782	74.6614	92.1219	64.4517	50.0916	98.0106	71.0511	101.324	59.3097	91.393	96.3849	114.682	83.5056	56.3244	64.0315	63.9345	59.3041	65.8733	58.462	76.8997	59.2259	42.4328
ENSMUSG00000021484.8	Lman2	same	946.198	16.205	946.198	16.205	0.861106	4391.59	4248.93	4388.96	3449.73	4093.94	4278.81	4554.59	4307.46	4315.51	4374.86	4892.88	3362.08	3632.93	4632.11	3370.6	4856.24	4731.56	4796.27	4643.39	4965.35	5616.05	5896.84	5250.09	5442.14	5754.08	3816.53	4853.62	3436.37	4289.51	5275	3522.6	3570.04	3919.92	4529.09	4971.81	4641.64	4574.04	4769.9	5108.82	2933.35	3516.41	3725.96
ENSMUSG00000021485.14	Mxd3	same	72.669	23.0691	72.669	23.0691	0.981714	161.992	71.675	98.4619	195.514	105.878	74.0731	91.6523	80.5713	45.5659	48.0235	52.222	25.2432	46.6358	55.355	71.1976	46.4951	62.99	39.1067	35.6867	34.3761	23.1277	70.4352	55.101	58.8121	63.0185	86.2494	88.5832	96.1282	76.0167	68.5448	145.487	166.81	129.494	88.5098	103.856	74.164	99.1226	59.9616	78.2636	24.8064	26.0995	35.2102
ENSMUSG00000021494.9	Ddx41	same	166.981	16.377	166.981	16.377	0.979442	551.841	842.619	754.584	566.265	718.022	633.252	700.648	744.51	757.223	720.352	740.7	714.697	687.101	657.617	645.988	827.613	795.135	739.768	864.716	764.269	795.115	905.797	748.168	848.345	930.735	782.125	818.472	712.734	909.694	826.222	645.597	664.262	668.045	738.252	769.158	920.656	719.274	901.957	727.946	647.446	732.795	682.536
ENSMUSG00000021500.17	Ddx46	same	300.781	3.79353	300.781	3.79353	0.735422	1089.44	1664.26	1956.17	1270.11	1925.27	2039.19	2091.34	1791.16	1985.85	2044.54	1737.18	1767.02	1571.63	1443.66	1347.54	1753.94	1707.12	1496.64	1415.11	1827.53	1614.16	1379.83	1711.57	1447.75	1433.27	2003.34	1672.01	1949.41	1363.29	1665.71	1171.17	1404.48	1891.58	2120.21	2214.55	1871.36	1784.21	1754.93	1940.56	1696.75	1761.72	1800.23
ENSMUSG00000021501.4	Caml	same	127.004	22.2728	127.004	22.2728	0.801892	950.591	490.362	407.789	654.609	307.898	395.783	309.043	363.345	428.32	368.442	341.042	295.03	348.214	458.339	375.09	389.844	337.773	426.915	348.632	422.107	413.109	364.15	381.402	403.628	412.044	480.252	411.543	416.556	432.71	484.236	723.796	631.496	479.25	388.236	352.954	380.41	354.978	396.084	415.834	394.421	359.371	345.782
ENSMUSG00000021509.5	Slc25a48	same	25.0916	19.7471	25.0916	19.7471	0.844715	23.1417	48.0747	45.3099	36.2062	102.227	42.8462	53.022	39.5109	51.3653	42.5126	13.8548	9.46619	15.5453	22.142	1.73653	22.1746	15.5193	52.1422	78.2362	33.5767	57.4206	40.8524	47.3524	46.7275	72.7137	52.9257	53.519	35.5068	56.8037	42.0113	20.0044	37.2344	53.25	45.2607	42.9479	39	33.8881	30.403	32.0598	12.4032	21.0804	16.2509
ENSMUSG00000021510.11	Zfp729a	same	57.3389	1.89364	57.3389	1.89364	0.885855	288.382	272.715	369.45	282.409	281.124	360.925	265.11	302.142	291.622	325.142	264.307	272.942	312.46	252.419	246.587	284.693	280.26	281.894	203.14	238.235	248.822	237.367	293.585	267.474	222.989	307.753	282.359	320.427	204.66	286.709	265.513	265.109	323.13	342.976	228.014	349.082	220.272	221.267	224.419	297.676	226.865	278.07
ENSMUSG00000021532.11	Fastkd3	same	121.396	12.8363	121.396	12.8363	0.972993	231.417	237.751	287.544	357.717	292.077	290.483	388.576	350.95	342.159	295.226	398.593	362.871	359.096	290.06	401.138	432.047	534.959	338.11	466.672	419.708	320.598	413.455	376.236	409.268	277.928	417.525	404.161	366.326	380.083	335.353	234.597	254.683	363.068	337.947	324.062	308.803	326.173	293.052	303.625	349.77	495.891	486.623
ENSMUSG00000021548.10	Ccnh	same	63.7888	20.0278	63.7888	20.0278	0.709789	489.537	296.315	250.076	463.44	298.162	315.9	248.446	290.521	294.107	257.437	227.006	247.699	208.306	285.632	246.587	346.925	255.612	272.932	233.336	302.19	286.305	416.977	322.857	294.061	347.41	266.589	325.728	230.361	233.062	340.513	434.641	348.514	280.772	286.651	288.142	317.754	293.132	278.695	266.851	255.505	245.938	249.18
ENSMUSG00000021557.15	Agtpbp1	same	35.0118	20.6278	35.0118	20.6278	0.885285	81.8861	92.6531	109.789	49.2405	73.0192	53.7393	87.865	66.6262	76.2194	74.0034	27.7096	55.2195	65.2901	33.213	26.0479	69.385	66.6416	48.8833	42.5495	51.9639	80.5483	66.2091	80.0686	93.4549	100.183	119.573	64.5919	107.386	65.1571	78.1263	32.7345	68.5113	101.659	62.3592	66.3741	80.5574	56.7625	64.1842	77.3207	33.4886	47.1799	40.6272
ENSMUSG00000021569.10	Trip13	same	72.3197	21.2284	72.3197	21.2284	0.904679	195.815	87.4086	169.041	201.307	152.123	103.848	162.096	135.577	95.2743	107.069	73.5371	55.2195	59.072	112.924	104.192	87.2678	128.719	73.325	102.942	83.9417	88.5234	131.01	98.1486	136.154	122.805	178.379	182.703	112.583	97.7357	165.834	120.027	145.959	135.545	146.846	142.899	71.6066	144.024	146.104	136.726	50.853	66.2527	53.2667
ENSMUSG00000021572.9	Cep72	same	53.5969	22.8758	53.5969	22.8758	0.951935	96.1272	111.883	135.058	97.0327	139.953	145.241	146.947	114.659	105.216	129.112	77.8002	74.1518	99.4897	48.7124	90.2994	84.4065	78.5093	63.5483	85.0991	79.9445	66.9907	61.983	101.592	94.2605	79.1771	190.141	126.416	180.132	82.6995	97.2893	34.5531	93.8307	157.329	125.724	121.816	98.4591	121.15	109.789	123.525	50.853	65.2488	63.1978
ENSMUSG00000021585.10	Cast	same	1241.16	9.64566	1241.16	9.64566	0.976254	2378.26	2829.42	3259.7	2725.6	2885.48	3651.37	3716.84	3390.19	3503.61	3182.93	3667.27	4184.06	4170.79	4067.49	4452.46	3286.85	4733.38	3496.79	3296.9	3826.94	3300.88	3130.14	3360.3	3436.08	3007.11	2934.44	3613.46	3277.88	2831.83	3192.12	2982.48	2712.15	3174.42	3232.62	2960.28	3096.35	2907.6	2800.46	2993.82	4824.84	4973.97	5341.12
ENSMUSG00000021591.8	Glrx	same	794.265	8.91163	794.265	8.91163	0.803722	2638.16	1747.3	1740.07	2505.47	2141.9	1807.53	1747.45	1750.88	1825.12	1546.2	2055.84	2772.02	2538.54	2993.6	3438.32	1709.59	1937.17	2287.74	2373.17	2296.01	1920.4	2211.67	2046.48	2000.42	1989.12	1705.39	1682.16	1706.92	2088.37	1626.65	3122.51	2055.34	1828.65	1718.9	1720.26	1883.51	1851.14	1752.4	1536.98	3526.22	3046.62	3075.93
ENSMUSG00000021594.11	Srd5a1	same	66.7544	15.0462	66.7544	15.0462	0.909834	185.134	193.173	157.713	127.446	160.642	230.208	232.539	213.049	161.552	170.05	215.283	176.702	147.68	205.921	180.599	258.227	238.267	240.343	248.434	213.452	223.302	255.68	235.04	270.697	232.684	184.26	211.308	158.482	222.203	195.316	141.85	156.385	153.699	200.153	204.588	224.41	219.425	218.733	237.62	122.791	174.666	191.399
ENSMUSG00000021595.18	Nsun2	same	484.95	15.9381	484.95	15.9381	0.933224	1005.78	1420.39	1185.03	1142.67	1416.57	1602.01	1733.82	1750.88	1652.8	1596.58	1657.25	1276.36	1173.67	1355.09	1034.97	1990.71	1885.14	1671.81	1811.79	1769.17	1977.02	2142.64	1917.34	2010.89	1942.26	1587.77	1804.88	1472.23	1671.53	1838.92	1032.96	1026.18	1399.02	1534.84	1957.64	1858.57	1739.31	2096.12	1897.19	1045.59	1240.73	1384.03
ENSMUSG00000021614.16	Vcan	same	16.2176	22.3543	16.2176	22.3543	0.693705	10.6808	61.186	54.0234	40.551	25.5567	28.3221	60.5966	25.5659	42.2521	33.0653	39.433	22.0878	43.5267	22.142	36.4671	13.5909	24.6483	35.8478	34.3141	17.5878	53.433	18.3132	30.9943	36.2541	12.9269	68.6075	52.5963	31.1767	39.2614	39.0631	30.9159	32.7663	49.6193	37.2144	20.3027	42.1967	26.2633	28.714	38.6603	27.287	23.0881	26.1819
ENSMUSG00000021638.12	Ocln	same	906.415	2.73222	906.415	2.73222	0.785415	5748.05	2257.76	2555.65	2175.27	2107.82	2639.76	2586.72	2764.99	2632.05	2651.53	2115.52	2491.19	2454.6	3989.99	3483.47	1818.32	2033.94	2003.4	1796.69	1897.08	2037.63	1979.23	1955.22	2035.87	1892.17	1770.07	2066.94	2402.34	1530.36	2169.11	4890.17	3142.58	2312.74	2392.78	2159.11	1974.3	1734.22	1906.1	2398.83	2574.9	2275.68	2325.68
ENSMUSG00000021639.17	Gtf2h2	same	83.0578	23.2159	83.0578	23.2159	0.850994	534.04	319.915	390.362	583.644	357.794	268.697	310.557	306.791	280.852	300.737	354.897	340.783	335.778	391.913	361.198	330.473	325.905	292.485	256.67	291.797	283.115	395.846	284.975	294.866	352.257	350.878	318.346	361.13	304.067	324.298	572.854	406.6	464.727	335.935	293.608	325.426	290.59	342.034	305.511	352.25	279.064	251.888
ENSMUSG00000021640.6	Naip1	same	876.086	5.88643	876.086	5.88643	0.838032	5076.94	4270.78	4430.79	3296.21	3423.38	4110.33	4057.7	3618.73	4231.83	3948.16	4530.53	5017.08	5450.17	5165.73	4733.77	2937.06	4292.45	3431.61	3336.71	3436.81	3547.31	3402.02	3520.44	3811.51	3878.06	3747.93	3494.42	4691.23	3318.84	3591.6	5488.48	3794.93	3628.26	4179.07	3605.28	2937.79	2839.82	3462.57	3560.52	5653.37	4846.48	5054.02
ENSMUSG00000021643.15	Serf1	same	81.1219	0.227389	81.1219	0.227389	0.801364	468.175	139.854	153.357	363.51	155.774	169.206	147.704	175.862	157.41	176.348	141.746	137.26	160.116	309.988	262.216	128.756	136.022	140.132	172.943	165.485	145.146	150.027	139.474	146.628	138.964	219.544	139.334	186.194	160.387	136.352	354.624	290.428	279.562	163.944	166.326	195	185.537	155.393	154.641	177.365	108.413	102.019
ENSMUSG00000021645.16	Smn1	same	75.3449	17.8394	75.3449	17.8394	0.97025	356.027	278.833	249.205	402.613	273.822	277.411	281.774	308.34	245.228	273.183	269.636	236.655	223.852	221.42	263.952	364.093	318.602	317.742	329.416	304.588	295.875	355.698	390.873	314.202	352.257	313.634	317.423	227.763	329.962	379.576	429.186	329.152	337.653	290.674	330.309	333.738	338.881	384.261	282.881	230.699	275.049	249.18
ENSMUSG00000021646.9	Mccc2	same	116.836	16.4389	116.836	16.4389	0.834952	439.693	499.103	413.017	366.407	461.238	580.239	586.272	594.213	620.525	510.938	547.798	369.181	382.413	546.907	376.826	602.291	630.813	549.938	612.164	517.241	606.106	688.152	637.105	585.704	635.033	544.939	577.636	456.392	539.635	602.899	492.836	348.514	399.375	457.636	549.733	553.033	593.888	566.679	557.275	290.234	411.57	417.106
ENSMUSG00000021650.7	Ptcd2	same	200.058	11.9161	200.058	11.9161	0.857695	1320.86	892.442	982.877	1132.53	805.645	1023.95	852.897	909.526	923.746	873.87	1209.63	1139.1	1027.54	1233.31	1184.31	1140.2	1182.2	1262	1258.64	1170.39	1050.32	1155.14	1183.81	1142.41	1160.19	970.305	1001.18	750.839	1165.31	1062.81	1211.18	811.71	897.988	890.127	1124.45	1117.57	1013.25	1144.34	1053.26	1054.27	1012.86	1088.81
ENSMUSG00000021666.16	Gfm2	same	192.087	17.7425	192.087	17.7425	0.877271	783.259	1148.55	1016.86	857.363	1005.23	976.022	1004.39	906.427	983.396	950.235	1068.95	773.072	898.516	841.396	819.641	1103.01	1109.17	970.334	988.247	983.317	1246.5	1124.15	1222.55	1197.19	1181.19	952.663	1076.84	994.191	1046.69	1126.93	882.013	854.902	1015.38	1030.94	1010.45	1028.07	963.268	1049.75	1032.51	791.323	904.449	1020.19
ENSMUSG00000021671.9	Poc5	same	42.366	2.46092	42.366	2.46092	0.820721	238.538	205.41	288.415	228.823	266.52	259.256	262.08	231.642	240.257	277.906	272.833	242.966	219.188	177.136	260.479	273.964	230.051	230.566	170.198	202.26	226.492	192.288	235.04	190.132	200.367	207.783	290.664	242.486	181.271	216.69	178.221	284.471	233.574	304.755	309.225	263.41	238.064	266.027	218.761	222.017	180.689	213.067
ENSMUSG00000021676.10	Iqgap2	same	1928.2	7.82656	1928.2	7.82656	0.831132	7234.46	7303.86	8851.99	6537.4	7731.52	8774.03	10120.4	7723.22	9512.51	7850.66	9343.48	10228.2	10011.1	11352.2	9571.74	7202.45	10405.2	7450.64	7544.99	8732.33	9404.21	8502.24	8400.32	8947.5	9241.1	8034.91	8912.76	9185.01	6220.84	7327.66	7585.31	6514.53	7997.17	10424	8213.21	7128.69	7321.52	7483.37	9250.19	10056.5	11111.4	11518.3
ENSMUSG00000021692.9	Dimt1	same	37.227	22.4509	37.227	22.4509	0.78571	119.269	83.0382	94.9765	185.376	103.444	97.3117	84.0778	76.6977	68.7632	83.4506	78.8659	41.0202	32.645	73.0686	88.5629	108.012	40.1676	72.5103	89.2167	64.755	65.3956	63.3917	73.181	81.3702	56.5551	147.016	75.6648	120.377	62.6511	117.926	118.208	96.8095	160.96	83.4808	103.075	67.7705	95.7338	76.0076	68.8343	53.3337	65.2488	68.6148
ENSMUSG00000021696.9	Elovl7	same	492.667	23.3659	492.667	23.3659	0.684121	4550.02	2168.61	2092.1	1958.03	1528.54	2186.61	1941.36	1975.55	2004.07	2068.95	1796.86	1708.65	1456.59	2743.39	1931.02	1736.06	1841.32	1882.01	1527.67	1685.23	1872.55	1976.41	1968.14	1732.94	2270.28	2024.9	2000.5	2122.61	1557.09	1911.15	2715.14	1770.87	1898.84	1845.63	2137.24	1880.95	1601.21	1667.1	2037.68	1529.31	1451.54	1421.05
ENSMUSG00000021697.12	Depdc1b	same	27.6578	21.4107	27.6578	21.4107	0.85526	24.9219	41.9561	47.0526	34.758	86.4061	61.7276	84.8352	69.7251	44.7375	67.7052	33.0384	23.6655	15.5453	42.0698	36.4671	52.9329	45.645	27.7006	28.8239	42.3706	43.0654	59.1656	52.5181	60.4234	32.3172	50.9655	94.1197	68.4156	32.5786	51.5928	54.5575	67.0219	54.4602	49.2839	73.4019	49.2295	74.5537	43.9155	60.3479	9.92254	40.1531	34.3074
ENSMUSG00000021699.17	Pde4d	same	111.03	6.26765	111.03	6.26765	0.940075	206.495	326.034	316.298	265.03	328.586	493.821	511.284	404.406	540.992	461.34	382.606	331.317	368.423	394.128	423.713	395.566	334.121	312.039	359.612	319.778	362.866	335.976	359.878	298.089	344.178	346.958	301.737	348.14	219.697	421.587	221.867	207.023	334.022	340.964	433.384	257.017	318.548	286.295	389.432	405.584	514.964	389.118
ENSMUSG00000021701.8	Plk2	same	117.382	23.2035	117.382	23.2035	0.752072	318.644	325.16	407.789	292.546	495.314	445.891	390.091	465.609	429.148	376.315	254.716	214.567	276.706	263.49	244.85	384.837	238.267	277.006	317.063	325.374	504.822	331.046	239.345	262.64	365.184	252.867	386.629	399.235	253.946	310.294	241.872	336.599	383.642	376.167	232.7	501.246	382.935	406.218	442.237	172.404	252.965	209.456
ENSMUSG00000021706.14	Zfyve16	same	86.9086	7.81134	86.9086	7.81134	0.754929	395.19	415.191	467.912	437.371	379.7	464.046	497.649	415.252	520.28	505.427	440.157	556.928	401.068	513.694	553.952	447.784	550.478	465.206	410.397	575.6	543.103	443.038	485.577	447.133	410.428	427.326	411.543	514.416	299.89	454.017	491.018	351.493	410.267	510.943	488.045	430.918	402.421	346.257	429.978	577.988	536.044	514.611
ENSMUSG00000021707.5	Dhfr	same	156.166	21.3185	156.166	21.3185	0.980676	655.089	300.686	366.836	638.678	385.785	286.852	412.057	348.626	380.269	325.142	236.598	211.412	250.279	409.627	368.144	318.313	333.208	294.115	293.729	286.201	398.754	406.411	377.097	415.713	434.666	360.679	430.92	388.843	348.34	409.057	567.398	470.643	399.375	412.375	416.985	304.328	372.769	327.677	366.802	203.412	263.003	284.39
ENSMUSG00000021709.14	Erbin	same	4103.92	7.36024	4103.92	7.36024	0.976436	6997.7	6022.45	7954.5	6874.84	6837.03	9381.87	8672.13	8057.13	9152.96	8440.32	8984.32	13528.8	10354.7	10692.4	13239.3	7512.9	9268.66	7703.2	7451.66	8102.37	6808.32	5959.53	6680.99	6384.74	6138.65	6217.8	6977.77	8034.07	4420.66	6002.46	7796.27	7096.88	6688.92	8226.38	7114.52	6746.36	6236.25	5823.87	7561.4	13312.3	10994.9	12421.1
ENSMUSG00000021712.15	Trim23	same	68.1479	2.77065	68.1479	2.77065	0.717657	290.162	195.795	182.111	293.995	188.633	262.887	237.084	213.824	186.406	205.477	138.548	198.79	180.325	336.558	270.898	175.966	192.622	127.097	155.1	141.502	143.551	178.201	141.196	151.461	132.5	162.698	188.239	218.237	111.937	149.619	252.783	297.875	204.528	220.269	190.533	217.377	182.148	141.881	163.128	193.49	221.846	167.926
ENSMUSG00000021713.9	Ppwd1	same	52.1915	19.6211	52.1915	19.6211	0.970969	229.637	261.352	224.807	231.72	284.775	229.481	246.174	235.516	216.231	270.821	228.072	212.989	178.77	199.278	131.976	256.796	216.357	196.348	197.649	241.432	257.595	258.497	256.564	282.782	256.922	245.027	282.359	276.26	197.142	252.068	229.142	241.279	244.466	274.582	234.261	212.902	203.328	244.069	235.734	179.846	222.85	194.108
ENSMUSG00000021714.15	Cenpk	same	63.5894	22.0532	63.5894	22.0532	0.977606	121.049	89.1568	91.4912	291.098	116.831	67.5372	71.9584	104.588	66.2777	77.9397	57.5508	48.9087	83.9444	75.2828	60.7784	70.1003	65.7287	61.9189	52.1575	48.7661	87.7259	97.905	85.2343	99.0944	84.0247	82.3289	123.647	96.1282	77.6874	66.3336	92.7478	171.278	150.068	92.533	83.5532	75.4427	94.0394	95.4318	80.1495	37.2095	42.1608	49.6554
ENSMUSG00000021749.6	Fam3d	same	8458.22	22.3386	8458.22	22.3386	0.962285	44417.9	21173	20062.7	35903.5	22881.8	21821.8	19399.2	21150.7	21158.3	21011.4	18799.9	14159.8	15615.2	27015.5	18058.1	20103.8	16605.6	19744.8	19228.3	16070.4	20696.1	22420.2	20069.7	20391.7	20904.4	21529	18829.5	22065.3	21921.2	21662.4	29351.9	27970.5	22824.9	19554.6	21356.1	21925.7	21967.1	22728	23167.9	12444.1	12406.3	12827.3
ENSMUSG00000021751.13	Acox2	same	57.8622	10.8244	57.8622	10.8244	0.877254	8.90067	38.4598	36.5965	15.9307	53.5474	44.2986	90.1374	74.3735	53.0222	55.8962	105.51	126.216	122.808	53.1408	57.3054	96.5668	153.367	50.5128	122.158	88.7384	24.7227	62.6874	52.5181	79.7589	37.1648	11.7613	59.0555	38.1049	57.639	55.278	10.9115	29.7875	39.9375	34.197	42.1671	43.4754	86.4146	68.4068	38.6603	58.2949	155.593	125.493
ENSMUSG00000021754.17	Map3k1	same	174.258	3.95007	174.258	3.95007	0.941079	614.146	825.137	900.099	763.227	899.353	997.808	904.404	927.344	1070.39	911.659	712.991	993.95	817.681	688.616	772.755	708.872	726.668	650.148	695.891	759.472	775.178	703.648	878.172	712.996	806.314	791.926	671.756	810.595	510.398	750.307	560.124	829.583	738.238	977.631	789.461	712.23	737.913	657.043	906.161	818.61	825.147	933.522
ENSMUSG00000021759.14	Plpp1	same	163.117	17.4263	163.117	17.4263	0.965745	510.898	373.235	399.076	409.854	374.832	333.329	437.053	412.153	359.557	391.273	311.201	225.611	234.733	318.845	295.21	498.571	568.736	409.805	393.926	385.332	515.19	526.856	410.674	734.749	391.038	268.549	430.92	404.431	459.441	378.839	189.133	318.727	332.812	368.12	298.293	480.148	384.63	339.501	493.155	147.598	243.93	296.127
ENSMUSG00000021767.19	Kat6b	same	227.527	7.12163	227.527	7.12163	0.638637	594.565	770.07	773.754	586.541	697.333	1026.13	1011.21	955.234	1024.82	1139.97	1125.44	1143.83	1029.1	781.613	845.689	1141.63	1009.67	821.24	1055.5	862.601	862.903	760.701	886.781	865.263	851.558	1076.16	740.962	870.35	575.555	711.981	651.053	619.581	899.198	954.498	965.938	1164.89	931.075	789.635	929.734	893.029	947.614	968.732
ENSMUSG00000021770.11	Samd8	same	179.534	6.26659	179.534	6.26659	0.906285	902.528	648.572	688.362	528.611	569.55	706.599	660.503	600.411	852.497	672.329	637.322	750.985	758.609	861.324	885.629	556.511	693.803	734.065	529.81	817.832	669.907	444.446	709.425	626.792	675.429	646.87	559.182	751.705	396.79	630.907	820.181	640.432	810.852	680.922	590.339	508.918	537.973	581.036	711.916	840.935	792.021	936.23
ENSMUSG00000021785.8	Ngly1	same	269.842	8.95107	269.842	8.95107	0.947012	1381.38	1086.49	1294.82	1346.87	1206.03	1275.95	1265.71	1189.2	1355.38	1263.57	1535.75	1702.34	1511	1589.8	1727.84	1286.84	1569.27	1376.88	1229.82	1351.06	1399.63	1388.28	1259.57	1407.46	1470.43	1062.44	1254.01	1252.26	1055.88	1231.59	1474.87	1128.95	1230.8	1217.01	1216.6	1190.46	1247.08	1224.57	1222.99	1556.6	1696.47	1598
ENSMUSG00000021798.14	Ldb3	same	113.101	8.02981	113.101	8.02981	0.826673	309.743	282.33	313.684	256.34	344.407	314.448	354.49	312.988	259.312	291.29	373.014	377.07	458.585	303.345	442.814	306.868	305.821	330.777	490.006	427.703	313.421	285.967	275.505	332.732	300.55	282.271	294.355	253.744	284.854	270.494	247.327	390.217	330.392	333.923	391.217	310.082	311.77	289.673	341.343	409.305	389.485	469.469
ENSMUSG00000021810.3	Ecd	same	156.141	17.0457	156.141	17.0457	0.968678	801.06	732.484	626.497	673.436	599.975	744.362	744.581	725.916	710	671.541	720.451	572.705	628.029	635.475	578.263	743.922	755.88	749.545	801.578	777.86	842.966	860.014	729.227	788.727	859.637	772.324	837.85	659.041	786.063	774.629	625.593	491.494	670.465	746.299	876.919	714.787	793.828	808.214	793.008	606.515	569.171	577.809
ENSMUSG00000021811.7	Dnajc9	same	154.597	18.6897	154.597	18.6897	0.935493	525.139	343.516	335.468	492.405	484.361	268.697	318.89	310.664	278.367	290.503	257.913	254.009	279.815	309.988	246.587	315.452	306.734	338.11	300.592	319.778	394.766	491.638	433.059	498.695	544.545	343.037	449.375	296.179	403.473	397.265	434.641	339.578	314.659	373.149	410.738	335.656	378.699	423.954	385.66	229.459	206.789	290.71
ENSMUSG00000021814.17	Anxa7	same	2111.6	7.74911	2111.6	7.74911	0.795734	6013.29	2880.99	2912.03	3501.87	2634.78	4344.9	3439.61	3836.43	3682.56	3949.73	5212.61	5924.26	5443.95	7262.58	7015.57	4136.64	4948.83	4529.86	4117.7	4080.37	3209.97	3490.77	3108.04	3419.16	3540.35	2932.48	2591.06	2983.44	2808.44	3003.44	5743.09	3943.87	3204.68	3204.46	3973.07	4116.74	4085.21	4164.37	4063.11	5539.26	5146.63	4879.77
ENSMUSG00000021876.15	Rnase4	same	1487.69	0.941021	1487.69	0.941021	0.699228	6034.65	2603.03	2994.81	7610.55	3964.94	3030.46	2645.8	2878.87	3341.23	2824.72	2424.59	1784.38	2468.59	4198.12	3731.8	2217.46	2463.91	2055.54	2060.22	2144.91	1851.81	1988.39	2091.25	2234.06	1709.58	2003.34	2644.58	2684.66	2640.54	3197.28	5222.97	5191.97	3905.4	2937.92	1918.6	2960.17	2850.83	2711.78	2496.89	3409.63	2733.42	2850.22
ENSMUSG00000021890.6	Eaf1	same	124.906	9.38441	124.906	9.38441	0.799902	797.5	819.019	974.163	848.674	850.674	903.401	1010.45	914.174	957.713	993.535	912.287	919.798	906.289	914.465	1012.4	995.711	908.335	949.966	963.541	1012.9	944.249	868.467	1004.73	1052.98	903.265	833.09	885.832	885.072	611.475	1087.87	863.827	683.624	970.601	949.469	885.508	941.755	828.563	852.974	915.59	919.075	1083.13	963.315
ENSMUSG00000021895.10	Arhgef3	same	164.039	7.37487	164.039	7.37487	0.855396	729.855	749.092	675.292	841.433	732.626	749.445	766.547	779.372	750.595	739.246	896.3	1110.7	973.133	817.04	1012.4	610.159	848.996	721.029	704.126	769.865	757.632	719.848	640.549	671.909	643.112	652.751	748.344	713.6	618.158	616.166	691.062	781.923	666.835	813.687	650.466	712.23	697.247	704.337	646.854	1008.38	841.208	914.563
ENSMUSG00000021906.14	Oxnad1	same	104.128	16.3328	104.128	16.3328	0.953665	742.316	470.258	518.45	615.506	507.484	447.343	461.291	434.62	422.521	432.211	557.39	430.712	553.411	600.048	548.743	547.927	560.52	581.712	598.438	526.834	622.056	608.561	602.667	641.294	670.582	476.332	516.735	478.043	522.093	553.517	649.234	470.643	526.448	493.845	453.686	547.918	476.975	548.944	500.699	462.638	526.006	467.664
ENSMUSG00000021916.16	Glt8d1	same	58.1992	22.781	58.1992	22.781	0.9758	167.333	192.299	223.064	198.41	243.397	154.682	202.999	208.401	187.235	187.37	152.403	96.2396	161.671	73.0686	154.551	158.083	145.151	137.688	194.904	159.089	184.224	164.818	181.661	208.662	126.037	219.544	157.789	163.678	148.692	176.153	160.035	263.62	226.312	237.367	157.736	205.869	186.384	214.51	204.617	88.0625	134.513	127.298
ENSMUSG00000021918.10	Nek4	same	45.8847	21.3304	45.8847	21.3304	0.705355	231.417	289.322	328.497	344.683	292.077	316.626	268.14	264.956	259.312	266.097	264.307	197.212	247.17	194.85	277.844	324.035	286.65	242.787	258.042	261.418	279.925	266.95	273.783	309.368	221.373	356.759	254.677	321.293	218.861	320.613	209.137	274.045	338.863	264.524	253.002	285.148	247.383	318.387	287.595	204.652	238.911	186.885
ENSMUSG00000021928.9	Ebpl	same	68.7416	14.6002	68.7416	14.6002	0.758393	425.452	256.981	201.281	279.512	210.539	289.757	226.48	286.648	214.574	286.566	320.792	225.611	247.17	314.416	270.898	341.203	375.202	361.737	381.573	275.808	291.888	385.985	328.884	324.675	258.538	262.669	246.372	188.792	339.151	246.909	314.615	290.428	185.165	150.869	267.058	247.426	319.395	277.005	315.883	208.373	230.881	218.484
ENSMUSG00000021932.13	Rnaseh2b	same	91.7021	14.5836	91.7021	14.5836	0.920378	453.934	247.366	246.59	534.404	285.992	241.827	249.203	261.082	236.114	307.035	281.359	271.364	304.687	445.054	343.832	395.566	329.557	379.661	367.848	379.736	349.308	419.794	381.402	441.494	444.361	268.549	328.496	225.165	299.055	302.187	409.181	352.982	267.46	299.726	285.018	309.443	343.964	336.967	308.34	378.297	311.187	370.159
ENSMUSG00000021950.15	Anxa8	same	865.837	8.0866	865.837	8.0866	0.808994	1183.79	340.019	347.666	393.924	359.011	937.533	331.009	512.867	376.955	718.777	841.947	2314.48	2139.03	2424.55	2382.52	469.958	872.732	967.075	903.148	1084.85	602.916	559.256	345.242	492.25	967.9	492.013	394.934	575.903	704.198	367.046	1149.34	539.154	422.369	517.984	632.506	633.59	931.075	668.867	837.326	1567.76	1542.88	814.349
ENSMUSG00000021957.7	Tkt	same	2912.07	13.7827	2912.07	13.7827	0.951807	5721.35	6562.64	6400.02	5929.13	6861.37	7532.94	9057.67	8557.6	7892.02	7283.03	10458.3	7172.22	7634.28	9324	7300.36	10116.6	10858	9612.91	8910.69	9658.89	9284.59	10549.8	9455.84	9372.08	10268.8	6674.53	9412.89	6598.2	9609.01	8949.88	5703.08	5309.63	6055.97	7455.95	8536.49	8325.54	9383.61	9120.07	9553.82	6324.38	8850.75	8717.69
ENSMUSG00000021958.5	Pinx1	same	59.6913	16.1193	59.6913	16.1193	0.971122	105.028	128.491	103.69	130.342	119.265	83.5138	89.38	109.236	94.4458	108.643	119.365	75.7295	110.371	66.426	78.1437	193.849	157.019	162.944	133.139	204.658	127.601	148.618	135.17	172.408	148.659	123.493	168.862	104.788	177.929	156.99	136.394	96.8095	94.3976	158.915	139.776	177.738	115.219	167.217	108.438	111.629	83.3178	120.979
ENSMUSG00000021959.16	Lats2	same	76.1322	8.06118	76.1322	8.06118	0.846746	149.531	158.21	167.298	152.066	141.17	95.8593	149.219	147.198	170.665	141.709	157.732	263.476	245.615	168.279	229.222	93.7056	188.057	150.724	181.179	166.284	125.209	106.357	103.314	147.433	98.5674	164.658	107.038	129.037	143.68	87.7078	243.69	238.3	145.227	124.718	64.0315	131.705	106.747	79.3857	85.8071	306.358	255.976	305.155
ENSMUSG00000021965.3	Ska3	same	56.0555	21.6432	56.0555	21.6432	0.922867	131.73	90.0308	152.485	102.826	125.35	80.609	144.674	111.56	81.1902	134.623	79.9317	28.3986	55.9629	99.639	60.7784	87.2678	94.9415	86.3606	52.1575	59.1589	59.0156	100.018	68.0153	110.373	111.494	109.772	155.943	130.769	67.6632	114.978	52.7389	86.3838	116.182	154.892	138.214	85.6722	122.844	107.255	120.696	31.0079	47.1799	67.7119
ENSMUSG00000021969.8	Zdhhc20	same	319.793	2.85173	319.793	2.85173	0.946743	2077.42	1500.81	1529.21	1493.14	1373.98	1933.16	1775.48	1674.95	2028.93	1783.17	1389.75	1399.42	1338.45	1915.28	1667.07	1525.76	1424.12	1563.45	1378.06	1483.77	1545.57	1341.09	1541.97	1285.81	1363.79	1385.87	1443.17	1764.95	1219.61	1532.31	2169.57	1812.57	1428.07	1546.91	1465.7	1441.08	1448.71	1339.42	1497.38	1536.75	1611.14	1651.27
ENSMUSG00000021975.9	Ints9	same	81.9337	15.1604	81.9337	15.1604	0.620422	380.949	544.556	612.555	385.234	537.908	617.276	615.055	591.889	516.966	561.323	517.957	441.756	500.557	478.267	496.647	598.714	595.21	629.78	584.713	539.625	639.601	647.3	651.741	619.542	568.783	515.536	611.778	504.024	541.306	596.266	387.358	367.876	487.721	497.868	648.123	721.181	547.292	601.305	598.764	475.042	511.952	517.319
ENSMUSG00000021987.9	Mtmr6	same	844.366	6.59588	844.366	6.59588	0.975113	3921.63	2560.2	2689.84	2745.88	2416.94	3395.02	2782.9	2912.19	3078.6	2911.32	2878.61	3765.97	2950.49	3952.35	4165.93	2789.71	2924.02	2695.1	2470.62	2920.37	2738.64	2386.35	2759.35	2563.56	2721.11	2411.06	2517.24	3014.61	1748.38	2667.35	3848.12	2585.56	2703.65	2677.42	2822.85	2376.44	2450.95	2234.62	2616.65	4068.24	3660.96	3691.65
ENSMUSG00000021993.10	Mipep	same	154.255	21.2045	154.255	21.2045	0.891946	1157.09	546.304	498.409	873.294	503.833	507.619	577.182	494.274	535.193	521.173	557.39	407.046	421.277	624.404	541.796	547.212	511.224	471.724	443.339	453.285	598.928	663.5	600.945	537.366	668.966	474.372	590.555	465.053	547.988	653.018	651.053	546.601	580.909	544.134	509.909	464.164	538.82	492.36	543.131	364.653	415.585	409.883
ENSMUSG00000021998.16	Lcp1	same	243.883	9.01645	243.883	9.01645	0.857035	217.176	305.93	270.117	330.201	271.388	405.223	327.222	293.62	276.71	341.675	468.932	1101.23	600.047	449.483	559.162	413.449	404.414	351.96	477.653	534.029	370.044	349.359	373.653	364.152	355.489	258.748	205.771	285.787	279.006	293.342	305.522	210.002	244.466	414.387	504.443	378.492	425.295	342.879	322.484	481.243	564.152	445.996
ENSMUSG00000022008.4	Gpalpp1	same	147.126	5.71868	147.126	5.71868	0.855903	749.436	631.09	632.596	712.538	564.682	903.401	841.535	820.432	774.621	741.608	653.308	776.228	642.019	799.326	852.635	827.613	606.165	703.92	635.498	689.921	654.754	620.534	635.383	687.216	576.862	597.865	718.816	581.965	482.831	729.67	609.225	562.984	710.403	707.073	823.038	815.164	649.804	651.132	760.006	699.539	671.561	771.916
ENSMUSG00000022013.4	Dnajc15	same	806.07	0.477319	806.07	0.477319	0.601296	2574.07	666.053	655.251	4065.23	1107.46	484.38	580.97	404.406	685.146	487.32	503.037	451.222	1080.4	1955.14	1562.87	410.588	492.966	442.394	535.3	478.867	425.869	600.108	496.77	428.604	599.484	837.011	450.298	1108.51	611.475	515.191	3802.66	2375.56	1756.04	769.432	413.081	466.082	491.377	454.357	434.693	1196.91	564.152	529.959
ENSMUSG00000022016.17	Akap11	same	247.86	5.44179	247.86	5.44179	0.949968	592.784	971.109	1067.4	598.127	1046.61	1268.68	1367.21	1120.25	1404.26	1290.34	917.616	976.595	1010.44	1084.96	1007.19	1001.43	949.415	1076.25	844.128	1073.65	984.125	914.249	1003.87	990.944	751.375	919.34	992.87	1098.11	691.668	1036.28	731.071	892.137	1096.46	1125.48	1236.12	950.705	994.615	934.893	1050.43	1247.76	1087.15	1072.56
ENSMUSG00000022021.14	Diaph3	same	47.0669	22.8063	47.0669	22.8063	0.741317	76.5457	127.617	141.158	110.067	138.737	174.29	196.181	147.972	114.329	146.432	119.365	44.1756	49.7448	70.8544	52.0958	132.332	149.715	118.949	54.9026	119.917	90.9159	106.357	109.341	116.013	109.878	115.653	182.703	110.851	99.4064	150.356	78.1991	98.2989	145.227	166.962	205.369	134.902	164.357	159.616	156.527	48.3724	86.3292	59.5865
ENSMUSG00000022032.14	Scara5	same	27.8504	22.7956	27.8504	22.7956	0.605359	19.5815	71.675	97.5906	73.8607	133.869	73.3469	66.6562	51.9065	74.5625	39.3635	47.959	39.4425	37.3086	22.142	27.7844	35.7655	29.2128	38.292	9.60796	46.3678	84.5358	61.983	57.6838	66.0629	53.3234	21.5623	54.4418	33.7748	39.2614	120.138	45.4646	50.6388	66.5624	129.747	51.5375	24.2951	44.0545	41.3819	49.0326	66.9772	39.1493	43.3356
ENSMUSG00000022033.9	Pbk	same	229.414	22.2287	229.414	22.2287	0.946949	870.485	359.249	401.69	725.573	416.21	318.079	436.295	346.302	265.111	297.588	218.48	129.371	174.107	338.773	248.323	274.679	336.86	263.97	201.767	213.452	266.368	330.341	288.419	381.876	321.556	309.714	451.221	336.882	279.006	390.631	458.283	586.814	393.324	441.543	441.973	228.885	424.448	373.282	457.324	137.675	209.8	195.913
ENSMUSG00000022034.10	Esco2	same	138.722	21.6233	138.722	21.6233	0.974038	254.559	159.958	227.421	205.651	273.822	186.635	265.11	166.566	123.442	171.625	104.444	33.1317	59.072	97.4248	76.4072	137.339	142.412	97.7667	76.8637	110.323	140.361	219.054	142.918	190.938	164.818	231.305	255.6	208.711	108.595	223.323	130.938	238.3	197.267	275.587	236.604	129.787	215.189	145.259	195.188	29.7676	90.3446	90.2826
ENSMUSG00000022035.6	Ccdc25	same	139.503	10.7793	139.503	10.7793	0.602895	827.762	856.604	756.327	947.155	859.193	816.983	857.442	807.262	867.41	836.868	854.736	970.285	938.934	805.969	1073.17	955.654	889.164	1042.03	1034.91	1092.04	925.109	861.423	953.075	1065.06	893.57	829.17	1045.47	736.117	948.12	1055.44	1072.96	840.008	810.852	930.359	994.83	1003.77	1008.17	825.949	922.191	962.486	931.553	1069.85
ENSMUSG00000022052.9	Ppp2r2a	same	126.936	9.25209	126.936	9.25209	0.830656	1358.24	1211.48	1186.77	1119.5	1176.83	1229.47	1326.31	1314.71	1261.76	1357.25	1338.59	1571.39	1245.18	1306.38	1486.47	1243.21	1437.82	1363.85	1214.72	1417.42	1332.64	1224.87	1282.82	1262.45	1339.55	1303.54	1337.05	1279.11	1166.15	1496.93	1400.31	1042.56	1248.95	1217.01	1297.03	1290.84	1272.5	1322.53	1394.6	1342.02	1494.7	1478.83
ENSMUSG00000022070.7	Bora	same	113.644	23.1777	113.644	23.1777	0.947992	172.673	282.33	310.199	201.307	285.992	328.972	427.206	367.994	241.914	296.801	253.65	194.057	206.752	104.067	152.814	277.54	311.299	241.158	196.277	171.881	220.91	246.523	258.286	265.863	201.982	431.247	329.419	382.781	318.268	333.879	190.951	315.748	422.369	383.207	466.961	327.344	388.018	318.387	248.935	137.675	248.949	198.622
ENSMUSG00000022075.7	Rhobtb2	same	64.833	15.0869	64.833	15.0869	0.671539	204.715	340.019	330.24	266.478	362.662	391.426	321.162	388.137	439.09	432.211	346.371	347.094	341.996	276.775	243.114	405.581	348.727	382.105	384.318	456.483	413.907	364.855	458.027	381.07	478.294	382.242	365.406	394.039	303.231	378.839	220.049	190.64	313.449	336.941	374.037	354.197	379.546	355.547	402.633	305.118	294.122	360.228
ENSMUSG00000022090.10	Pdlim2	same	620.887	9.06506	620.887	9.06506	0.94033	1297.72	584.763	679.649	1401.9	764.268	584.597	627.932	598.087	597.328	595.176	1218.16	2057.32	1988.24	1625.22	2033.47	568.671	1474.33	970.334	1008.84	1386.24	781.558	788.17	534.652	740.388	762.686	805.648	679.138	757.767	1183.69	602.162	1811.31	953.201	652.312	794.577	525.526	583.722	587.111	745.719	633.652	2005.59	1362.2	1718.08
ENSMUSG00000022096.14	Hr	same	263.178	22.1828	263.178	22.1828	0.646863	379.168	709.758	860.017	567.714	580.503	891.056	718.827	809.586	670.234	854.975	788.659	577.438	508.33	511.48	402.874	563.664	491.14	543.42	528.438	658.742	694.629	521.925	520.876	495.472	628.569	866.414	960.574	714.466	724.247	916.878	421.911	418.515	640.21	941.423	693.414	902.115	785.356	771.055	894.845	439.072	377.439	359.325
ENSMUSG00000022124.15	Fbxl3	same	1023.55	3.8164	1023.55	3.8164	0.895053	4347.09	2151.13	2345.66	3168.77	2531.33	2327.49	2118.61	2161.48	2131.66	2181.53	2086.75	3106.49	2695.55	3334.59	4120.78	1442.78	1740.9	1519.46	1741.79	1474.98	1552.75	1700.31	1620.31	1637.07	1669.18	1670.1	1601.88	2455.17	1045.02	1266.24	3851.76	3346.63	2269.17	2286.17	1794.44	1774.82	1568.17	1335.2	1771.78	3146.69	2314.83	2338.32
ENSMUSG00000022131.3	Gpr180	same	124.06	18.0328	124.06	18.0328	0.945408	614.146	488.614	408.661	596.679	505.05	481.475	551.429	510.543	615.555	537.705	504.102	296.607	382.413	433.983	333.413	584.408	531.307	529.57	542.163	509.246	572.611	667.726	550.149	649.35	712.594	507.695	584.096	451.196	480.325	588.158	352.805	490.005	442.943	484.792	504.443	536.41	604.902	618.195	568.59	341.087	388.482	417.106
ENSMUSG00000022139.17	Mbnl2	same	855.047	5.92506	855.047	5.92506	0.940959	3480.16	3856.47	3894.91	3286.08	3375.92	4294.06	4130.41	4089.77	4351.96	4510.27	3248.42	4576.9	3525.67	3604.72	4218.02	3756.09	3445.28	3918	3380.63	3819.75	4069.68	3243.54	3877.73	3483.61	3527.42	3232.39	3309.88	4368.2	1876.19	3559.17	3704.45	3520.89	4204.33	3904.49	3623.24	3483.15	3410.83	2852.82	3520.92	4604.06	4306.42	4349.81
ENSMUSG00000022148.16	Fyb	same	73.8236	6.70861	73.8236	6.70861	0.859993	76.5457	187.928	182.111	217.237	287.209	129.265	134.07	107.687	117.643	128.325	174.784	189.324	248.724	199.278	255.269	93.7056	120.503	163.759	205.885	227.042	132.386	95.7919	108.48	87.0097	90.4881	105.851	141.18	97.8602	88.5469	114.978	100.022	142.98	217.841	225.298	90.5811	173.262	124.539	80.2302	118.81	301.397	300.145	216.678
ENSMUSG00000022150.16	Dab2	same	18.4533	4.5958	18.4533	4.5958	0.666022	19.5815	20.104	32.2397	44.8957	31.6417	22.5124	41.6602	51.1318	51.3653	27.5544	31.9727	26.8209	41.9722	46.4982	36.4671	16.4521	21.9096	15.4797	21.961	42.3706	17.5452	17.6088	12.9143	6.44517	4.84758	19.6021	32.296	26.8466	20.8837	28.0075	41.8274	55.1069	52.0397	30.1738	7.02784	23.6557	27.9577	22.8023	9.42935	58.2949	46.1761	38.8215
ENSMUSG00000022160.18	Mettl3	same	109.2	19.3495	109.2	19.3495	0.946442	441.473	497.355	458.327	476.474	475.842	410.307	350.703	418.351	354.586	451.893	349.568	397.58	385.522	290.06	269.162	434.908	408.066	459.503	448.829	439.695	453.782	485.299	479.551	429.409	491.221	588.064	469.676	444.268	431.04	560.151	340.075	457.239	475.619	465.682	412.3	451.377	379.546	458.579	458.266	367.134	369.409	309.669
ENSMUSG00000022174.8	Dad1	same	390.825	17.6727	390.825	17.6727	0.924844	2152.18	1775.27	1411.58	1561.21	1818.18	1466.94	1757.3	1692.77	1685.11	1524.15	1770.22	1304.76	1374.2	2101.28	1305.87	1681.69	1778.33	1758.99	1806.3	1695.62	1837.46	2125.03	1920.79	1911.8	2252.51	1638.74	1933.14	1274.78	2167.73	1954.63	1989.53	1520.65	1506.73	1602.23	1615.62	1797.84	1964.66	1922.99	1900.96	1234.12	1362.2	1554.67
ENSMUSG00000022179.5	4931414P19Rik	same	56.4265	20.1645	56.4265	20.1645	0.684845	170.893	247.366	249.205	207.1	244.614	199.707	210.573	187.483	227.001	179.498	201.428	190.902	124.362	168.279	147.605	201.717	209.967	135.244	178.433	174.279	178.642	247.932	189.41	209.468	208.446	180.34	205.771	200.051	218.861	229.957	165.491	233.832	203.318	191.101	176.477	205.869	182.148	186.641	148.984	142.637	138.528	153.48
ENSMUSG00000022210.7	Dhrs4	same	153.755	16.2183	153.755	16.2183	0.895635	1196.25	754.336	692.719	1005.08	775.221	735.648	740.793	727.466	654.493	820.335	836.618	768.339	763.272	848.039	887.365	942.063	847.17	972.778	931.972	785.055	964.187	993.841	844.595	1007.06	1074.55	686.075	790.79	734.385	912.2	751.781	1087.51	702.986	739.448	651.754	803.517	706.476	837.035	793.857	857.128	709.462	770.94	726.775
ENSMUSG00000022228.14	Zscan26	same	233.807	1.45343	233.807	1.45343	0.702817	745.876	1165.16	1241.67	1068.81	1140.32	996.356	934.702	985.449	1093.58	1065.96	916.55	1020.77	1036.87	471.625	830.06	949.931	778.703	829.387	838.637	1041.68	850.143	727.596	848.899	787.921	751.375	1405.47	901.519	1424.6	812.794	819.589	825.637	1054.48	1252.58	1380.95	843.341	1036.38	887.867	945.872	865.614	1118.77	874.334	928.105
ENSMUSG00000022234.15	Cct5	same	876.519	16.743	876.519	16.743	0.6325	5130.34	3209.64	2861.5	4855.98	3343.06	3525.73	3497.94	3580.77	3470.47	3498.63	3689.65	2844.59	2689.33	4824.74	3512.99	4147.37	3882.56	3876.45	3882.99	3651.86	4052.14	4954.42	4179.93	4548.68	4517.94	2901.12	3837.68	2643.09	3856.8	4183.44	4100.91	3059.18	3387.42	3284.92	4109.73	4079.02	3808.17	4310.48	4081.02	2710.09	3082.76	3085.86
ENSMUSG00000022244.7	Amacr	same	49.5464	18.4895	49.5464	18.4895	0.911354	334.665	190.551	181.24	282.409	177.68	168.48	179.517	159.593	192.205	169.263	187.573	181.435	135.244	221.42	218.802	199.571	200.838	180.054	181.179	192.666	211.34	252.863	229.013	244.916	271.464	205.822	207.617	152.419	177.094	198.264	225.504	198.087	186.375	177.02	171.011	196.918	182.148	200.153	189.53	166.203	147.563	163.411
ENSMUSG00000022248.14	Rad1	same	48.7451	19.2189	48.7451	19.2189	0.811576	163.772	168.699	175.14	228.823	175.246	131.443	124.98	130.928	136.698	124.389	110.839	118.327	118.144	88.568	112.874	157.368	123.241	128.726	164.708	133.507	178.642	159.888	155.832	171.603	176.129	154.857	154.098	140.295	168.74	131.93	127.301	195.108	112.551	143.828	131.967	136.18	143.177	128.368	143.326	131.474	96.3675	125.493
ENSMUSG00000022263.10	Trio	same	501.953	5.20735	501.953	5.20735	0.978752	863.365	1050.65	1368.01	1125.29	1230.37	1357.28	1342.21	1149.69	1478.82	1434.41	1178.73	1762.29	1576.29	1045.1	1472.57	839.058	1226.94	989.073	926.482	1087.24	978.542	869.875	1071.03	820.147	870.948	1295.7	1001.18	1220.22	876.28	890.345	800.177	1179.59	1320.36	1643.47	1361.06	1322.8	1192.01	1058.19	1272.96	1872.88	1536.86	1577.24
ENSMUSG00000022265.7	Ank	same	936.61	12.0745	936.61	12.0745	0.908688	1461.49	1816.35	2022.39	1561.21	1700.13	2355.09	3026.8	2621.67	2785.32	2505.09	2653.73	2341.3	2264.94	3051.17	2233.17	3060.81	3458.97	2847.45	3122.59	2689.33	2558.4	2577.23	2893.66	3007.48	2349.46	1754.39	2746.08	1804.79	2089.21	2442.55	2105.92	1828.95	1892.79	2176.54	1880.34	2799.05	2540.76	2174.66	2495.01	2435.98	2953.26	2990.16
ENSMUSG00000022270.16	Retreg1	same	963.012	3.06237	963.012	3.06237	0.744685	6540.21	2836.41	3071.49	2884.91	2947.54	3582.38	2821.53	3185.66	3269.15	3135.7	2814.66	3011.83	2987.8	5192.3	3988.8	2735.34	2262.16	2660.07	2345.71	2572.61	2484.24	2465.23	2694.78	2450.77	2481.96	2599.24	2275.48	2992.1	1698.26	2306.2	4719.22	3103.86	2931.17	2222.8	2710.4	2748.54	2397.58	2455.89	2800.52	3147.93	2945.23	2646.18
ENSMUSG00000022272.17	Myo10	same	371.432	3.82599	371.432	3.82599	0.638905	1433.01	2170.36	2264.62	1472.87	1908.24	2446.59	2724.57	2443.48	2625.43	2818.43	2260.47	2211.93	2134.36	2234.13	1969.22	2044.35	2126.14	1955.33	1906.49	2152.11	2097.45	1761.59	2053.37	1807.87	1968.12	2373.82	1869.48	2501.07	1883.71	2096.14	1414.86	1496.82	2150.57	2681.45	2715.87	2208.3	2266.26	2076.7	2542.15	1943.58	2100.01	2074.69
ENSMUSG00000022280.9	Rnf19a	same	159.321	7.90895	159.321	7.90895	0.952455	603.465	477.251	560.274	459.095	574.418	586.775	615.813	566.323	687.632	646.349	593.626	790.427	710.418	699.687	835.269	577.255	595.21	684.367	538.046	581.196	540.71	521.221	577.699	630.015	597.868	480.252	505.663	489.301	480.325	507.821	427.367	458.728	501.034	543.128	494.292	499.967	518.487	436.621	591.22	734.268	703.684	742.123
ENSMUSG00000022285.17	Ywhaz	same	1185.05	9.65333	1185.05	9.65333	0.815164	7458.76	5926.3	5716.02	6436.02	5415.59	6188.01	5659.72	6207.86	5412.41	5591.19	7495.46	7670.77	7629.61	7991.05	8442.99	6112.32	7191.82	7061.2	6945.18	7249.36	6084.19	6094.06	5657.32	5702.36	6398.8	5917.88	6010.74	4987.41	7011.91	6522.07	8454.59	5969.42	5816.35	5799.4	5963.51	6578.22	6431.11	6828.02	6370.47	7169.04	7565.85	7752.57
ENSMUSG00000022292.16	Rrm2b	same	45.013	4.55578	45.013	4.55578	0.97019	151.311	118.002	143.772	199.858	138.737	148.146	128.768	164.241	154.096	181.859	125.759	187.746	181.88	108.496	163.234	112.304	154.28	138.503	96.0796	147.098	129.994	112.696	130.865	126.486	90.4881	143.096	107.038	176.668	83.5348	114.241	185.496	117.661	158.54	174.002	158.517	153.443	144.024	134.28	117.867	168.683	162.62	163.411
ENSMUSG00000022305.13	Lrp12	same	109.807	8.63093	109.807	8.63093	0.784873	311.523	325.16	372.064	328.753	382.134	379.08	469.624	351.725	493.769	415.679	391.132	506.441	444.594	371.986	362.934	347.64	499.356	364.996	350.004	403.72	291.09	301.463	358.156	379.459	324.788	315.594	410.62	340.346	297.384	311.031	307.341	513.835	279.562	322.86	246.755	303.049	288.049	265.182	296.082	600.314	501.914	631.978
ENSMUSG00000022322.8	Shcbp1	same	88.0502	21.6738	88.0502	21.6738	0.975372	197.595	123.246	246.59	179.583	194.718	161.944	241.629	162.692	102.731	167.689	142.811	64.6856	93.2716	73.0686	105.928	113.019	148.803	109.173	93.3344	91.9361	121.221	175.384	129.143	200.606	169.665	190.141	238.99	142.027	121.961	224.06	80.0177	163.831	198.477	201.159	209.274	143.213	253.313	186.641	185.758	57.0546	106.406	74.0317
ENSMUSG00000022324.15	Matn2	same	308.543	14.7748	308.543	14.7748	0.852843	10.6808	67.3046	82.7777	46.344	62.0663	42.8462	59.8391	45.7087	23.1972	52.7471	65.0111	159.348	184.989	33.213	41.6766	226.038	642.681	43.995	281.376	49.5656	52.6355	278.219	352.991	409.268	35.5489	60.7666	160.557	170.606	139.503	70.0188	20.0044	55.1069	47.1988	65.3766	30.454	22.3771	55.9153	35.4702	36.7745	11.1629	146.559	127.298
ENSMUSG00000022332.8	Khdrbs3	same	130.863	20.3429	130.863	20.3429	0.96535	751.216	603.993	484.467	732.814	497.748	484.38	507.496	463.285	405.123	470	432.697	437.023	422.831	498.195	527.904	421.317	483.837	448.912	527.065	479.667	610.093	602.221	562.202	508.362	623.722	586.104	605.319	471.981	553	493.08	771.079	472.132	450.204	514.966	471.646	538.328	471.044	429.021	577.076	463.879	394.505	406.272
ENSMUSG00000022340.15	Sybu	same	46.9402	23.6775	46.9402	23.6775	0.706905	133.51	135.483	220.45	181.031	276.256	204.064	168.913	249.461	202.976	220.436	177.981	112.017	129.026	174.922	98.982	213.878	182.58	153.983	166.08	159.089	163.489	183.132	142.057	169.991	122.805	217.584	195.621	155.018	157.881	131.93	98.2035	274.045	175.483	218.257	136.652	199.476	171.135	193.397	163.128	151.319	134.513	136.327
ENSMUSG00000022346.16	Myc	same	248.553	20.6855	248.553	20.6855	0.681401	395.19	733.358	738.9	446.061	1001.58	740.731	650.656	738.312	638.752	865.21	436.96	407.046	383.968	305.56	326.467	821.891	578.778	489.648	581.968	575.6	509.607	535.308	574.255	581.676	523.538	650.791	799.095	659.907	700.857	1328.88	296.429	442.345	607.534	808.658	849.588	733.968	558.306	777.811	651.568	292.715	410.566	342.171
ENSMUSG00000022360.8	Atad2	same	251.854	20.7464	251.854	20.7464	0.94733	322.204	445.784	557.66	425.785	634.05	324.614	540.067	321.51	408.437	358.995	235.532	140.415	209.861	139.495	126.766	354.794	338.686	245.231	238.826	306.987	485.682	564.186	447.695	545.422	429.819	493.974	633.924	564.645	205.496	492.343	250.965	357.45	572.437	664.829	559.104	385.525	394.796	358.925	423.378	152.559	201.769	250.986
ENSMUSG00000022361.14	Zhx1	same	111.164	8.67933	111.164	8.67933	0.796815	537.6	501.725	533.263	499.646	540.342	646.324	554.459	584.142	655.321	601.474	556.324	681.566	624.919	538.051	645.988	699.573	598.862	608.598	595.693	700.314	569.421	624.056	595.779	622.764	625.338	478.292	538.881	510.952	396.79	547.621	605.588	381.28	566.386	569.279	712.936	616.328	603.208	616.506	560.103	561.864	621.37	591.351
ENSMUSG00000022364.14	Tbc1d31	same	60.6355	20.3687	60.6355	20.3687	0.873045	80.106	131.987	199.538	98.4809	165.51	152.503	144.674	120.857	107.701	113.367	96.9838	28.3986	43.5267	75.2828	43.4132	120.887	97.6802	82.287	79.6088	91.9361	142.754	146.505	125.699	157.101	156.738	156.817	178.089	122.109	112.772	153.304	63.6504	113.193	157.329	144.834	146.804	124.672	115.219	107.255	157.47	70.6981	84.3216	78.5458
ENSMUSG00000022369.13	Mtbp	same	36.9876	20.7304	36.9876	20.7304	0.633697	69.4252	107.513	121.988	115.86	130.218	134.348	150.734	103.813	112.672	143.283	79.9317	70.9964	63.7356	46.4982	50.3593	98.7127	123.241	101.84	96.0796	79.145	76.5607	159.888	106.758	136.154	138.964	158.777	144.87	135.099	97.7357	99.5004	76.3805	83.4051	108.92	183.054	172.573	106.131	116.914	95.4318	115.038	52.0933	102.39	60.4893
ENSMUSG00000022372.14	Sla	same	35.4338	7.20519	35.4338	7.20519	0.942762	46.2835	45.4525	37.4678	34.758	36.5096	37.7628	21.9663	17.8186	16.5694	35.4271	33.0384	143.571	77.7263	57.5692	85.0898	15.7368	26.4741	15.4797	32.9416	51.1645	17.5452	16.2001	8.60953	14.5016	3.23172	27.443	16.6094	23.3825	38.426	30.9557	45.4646	38.7238	22.9943	36.2086	21.8644	35.8033	25.4161	21.9578	7.54348	78.14	60.2297	47.8498
ENSMUSG00000022377.16	Asap1	same	299.006	9.05874	299.006	9.05874	0.938477	366.707	536.689	669.193	508.335	524.521	545.381	618.085	572.521	473.886	548.727	689.544	1416.77	1046.2	591.191	849.162	481.403	890.99	527.125	569.615	643.553	496.847	435.29	474.385	569.592	507.38	590.024	590.555	688.486	570.543	482.024	443.734	436.387	471.988	696.009	505.224	476.951	430.378	526.142	469.582	1190.7	961.668	1109.57
ENSMUSG00000022383.13	Ppara	same	363.138	9.98635	363.138	9.98635	0.914671	323.984	415.191	461.813	409.854	507.484	509.797	509.011	447.79	671.062	500.704	554.193	728.897	651.346	507.052	783.174	557.941	750.403	586.6	597.066	852.208	554.268	471.916	606.111	592.955	437.898	380.281	626.542	409.627	238.91	459.176	296.429	323.195	382.431	418.41	345.926	494.213	525.265	349.635	350.772	956.285	933.56	905.534
ENSMUSG00000022385.11	Gtse1	same	83.1523	20.9457	83.1523	20.9457	0.955036	115.709	141.602	209.994	133.239	270.171	172.837	231.024	240.164	121.785	180.285	131.088	63.1079	107.262	97.4248	52.0958	164.521	165.235	153.168	131.766	124.713	124.411	171.158	148.084	191.744	158.354	205.822	266.672	137.697	179.6	243.223	87.292	198.087	187.585	228.315	249.098	141.295	257.549	210.288	188.587	53.3337	110.421	90.2826
ENSMUSG00000022391.16	Rangap1	same	848.478	17.2114	848.478	17.2114	0.968246	1742.75	2255.14	2243.71	2079.69	2384.08	1851.1	2409.47	2214.16	1898.86	2107.52	1908.77	1435.71	1526.54	1306.38	1410.06	2302.58	2340.67	2173.68	2242.77	2408.73	2839.13	2997.02	2804.12	2978.47	2900.47	2011.18	2960.16	1709.52	2524.42	2808.86	1842.22	1870.66	2211.08	2237.89	2574.53	1963.43	2373.86	2643.38	2573.27	1384.19	1826.97	1980.8
ENSMUSG00000022394.14	L3mbtl2	same	118.53	15.5456	118.53	15.5456	0.61775	231.417	415.191	435.672	260.685	365.096	368.913	412.814	412.153	357.071	399.146	385.804	269.786	306.242	314.416	298.683	536.482	450.972	482.316	447.456	434.898	458.567	464.168	470.941	499.5	562.319	527.297	544.418	350.738	468.63	505.61	270.969	265.109	435.681	368.12	488.045	467.361	457.489	463.646	465.81	288.994	366.397	349.394
ENSMUSG00000022403.15	St13	same	843.978	17.3273	843.978	17.3273	0.959812	3097.43	2807.56	2207.99	2706.78	2319.58	2116.89	2366.3	2253.67	2282.44	2259.46	1785.14	1560.34	1563.85	2028.21	1618.44	2410.59	2147.14	2338.25	2296.3	2243.24	3207.58	3519.65	3314.67	3323.29	3409.46	1987.66	2475.72	1843.76	1910.44	2564.9	2384.16	1723.21	2196.56	2058.86	2523	2419.92	2133.25	2189.02	2514.81	1638.46	1886.19	1800.23
ENSMUSG00000022407.10	Adsl	same	263.379	17.3243	263.379	17.3243	0.90909	1169.55	851.36	767.654	1048.53	702.201	789.387	877.136	896.355	690.117	809.314	879.248	593.215	662.228	949.892	814.431	1087.99	1000.54	907.601	970.404	993.71	1008.85	1208.67	972.016	1110.18	996.985	797.807	1039.93	723.127	872.939	1038.49	927.478	848.945	833.846	953.492	950.32	956.459	942.088	1049.75	896.731	601.554	739.821	706.913
ENSMUSG00000022421.19	Nptxr	same	10.7862	20.0102	10.7862	20.0102	0.822933	14.2411	19.2299	18.2982	11.586	15.8208	8.71448	26.511	17.0439	19.0549	11.809	10.6576	3.1554	12.4362	2.2142	12.1557	5.72248	4.5645	13.0356	8.23539	9.59334	14.3551	16.2001	15.4971	23.3637	9.69516	17.6419	12.9184	30.3107	25.8958	9.58152	16.3673	8.93626	10.892	34.197	3.12349	11.5082	10.1664	25.3359	16.0299	4.96127	12.0459	1.80565
ENSMUSG00000022422.13	Dscc1	same	20.0643	19.534	20.0643	19.534	0.717505	69.4252	41.9561	47.0526	52.137	49.8965	27.5959	40.1452	37.1867	32.3104	44.0871	28.7754	12.6216	15.5453	53.1408	13.8922	43.6339	28.2999	27.7006	54.9026	35.1756	47.8505	74.6614	43.0476	61.2291	54.9392	39.2043	46.1371	47.6311	50.1209	30.9557	41.8274	19.3619	59.3011	54.3128	39.8244	32.6066	40.6657	70.0959	50.9185	27.287	13.0498	24.3763
ENSMUSG00000022426.6	Josd1	same	119.453	16.2994	119.453	16.2994	0.823395	1137.51	1068.13	930.596	870.398	1005.23	954.236	961.971	936.641	1045.53	977.789	953.851	829.869	775.709	1031.82	899.521	964.237	1020.62	982.555	1060.99	980.919	1063.08	1032.58	1145.93	1147.24	1008.3	821.329	1032.55	909.321	1116.02	1038.49	1085.69	901.073	910.09	801.617	967.5	918.738	894.645	956.007	904.275	912.874	1067.07	960.607
ENSMUSG00000022434.8	Fam118a	same	162.298	10.3366	162.298	10.3366	0.971557	167.333	168.699	195.181	223.03	188.633	171.385	233.297	223.895	183.921	165.327	223.809	359.715	354.432	285.632	368.144	211.016	409.892	241.158	409.024	262.218	167.477	206.375	204.046	237.665	177.745	105.851	187.317	167.142	218.861	186.471	194.588	238.3	199.687	179.031	210.835	177.098	181.301	229.712	154.641	365.894	460.757	433.356
ENSMUSG00000022439.9	Parvg	same	21.1604	8.13925	21.1604	8.13925	0.948686	12.4609	15.7335	14.8129	21.7237	30.4247	16.7028	12.1193	10.8461	9.94166	7.08543	26.6439	97.8173	40.4177	24.3562	34.7305	14.3062	16.4322	13.0356	27.4513	16.7883	18.3427	16.2001	1.72191	13.696	4.84758	17.6419	11.0729	12.9903	21.719	5.15928	21.823	10.4256	8.47158	28.1622	18.7409	17.2623	8.47202	10.9789	16.0299	48.3724	46.1761	37.9187
ENSMUSG00000022445.7	Cyp2d26	same	776.092	11.5257	776.092	11.5257	0.971782	891.847	1015.69	776.368	514.128	879.881	758.886	817.296	914.949	806.103	908.51	1139.29	1498.81	1736.41	1293.09	1239.88	1339.06	1621.31	1366.29	1863.94	1367.85	1020.01	1419.27	1299.18	1803.84	1048.69	750.762	972.57	713.6	1233.81	743.674	885.65	1097.67	647.471	649.743	745.732	1160.41	1275.04	1130.82	747.748	1884.04	1524.82	1839.96
ENSMUSG00000022451.12	Twf1	same	543.281	1.71382	543.281	1.71382	0.830812	4913.17	3582	3290.2	4438.88	3734.93	3472.72	3888.79	3497.88	3524.32	3315.19	3547.9	3422.03	3216.31	4102.91	4014.85	3105.16	3882.56	2966.4	3064.94	3312.1	3217.15	3340.04	3133.01	3296.7	3243.03	2907	3782.32	3090.82	3156.78	3975.6	5252.07	3605.78	3503.6	4247.47	3526.42	3256.82	3363.39	3654.28	3595.41	3800.33	3741.27	3849.65
ENSMUSG00000022471.14	Xrcc6	same	151.774	16.9148	151.774	16.9148	0.968765	436.133	534.941	425.216	433.026	455.153	478.57	566.578	500.472	455.659	485.746	399.658	351.827	314.014	402.984	281.317	601.575	484.749	518.978	543.536	507.647	549.483	701.535	588.892	555.09	636.649	448.889	567.486	465.053	569.707	563.099	405.544	375.323	421.159	397.288	641.876	540.246	532.89	644.376	580.848	300.157	394.505	405.369
ENSMUSG00000022472.16	Desi1	same	156.664	14.1194	156.664	14.1194	0.776299	818.861	995.584	893.999	1086.19	1057.56	858.377	843.05	897.905	958.542	819.548	935.733	1009.73	943.597	781.613	989.82	967.814	941.199	1094.17	918.246	1093.64	1106.94	1036.1	996.122	1108.57	988.906	842.892	997.484	851.297	1089.29	1078.29	1054.78	631.496	902.829	798.6	990.926	900.836	976.824	954.318	988.196	991.014	960.664	1025.61
ENSMUSG00000022477.13	Aco2	same	4384.18	13.0189	4384.18	13.0189	0.663279	11124.1	12245.9	11202	8654.74	10514.8	13894.5	14264.4	13484.1	13669.8	12841.9	17801.3	14259.2	14098	17633.9	13131.6	16043	19238.4	15896	15227.2	16305.5	16855.3	17986.3	16222.1	16836.4	17785.8	12382.7	14708.5	11635.8	14657.9	14305.2	10722.4	8672.64	10211.9	12250.6	14268.9	14053.4	14382.9	14673.7	14708.8	11523.8	15447.9	14865
ENSMUSG00000022479.15	Vdr	same	4271.69	9.85543	4271.69	9.85543	0.963951	7937.61	11003.9	11662.9	8997.97	11500.5	12923.6	11335.3	11565.1	12814	11291.8	15114.5	16894	15417.8	11730.8	14803.9	12985	13753.7	12217.6	12317.4	13746.5	11014.4	11895.1	12557	12311.9	11260.9	11257.5	11323	11695.6	10791	9601.42	8569.16	8215.4	10101.8	11344.3	10523	11553	11665.1	10837.8	10958.8	16315.1	16561.2	15324.6
ENSMUSG00000022488.9	Nckap1l	same	57.023	7.56255	57.023	7.56255	0.927265	30.2623	56.8156	47.9239	70.9642	104.661	29.7745	45.4474	32.5384	28.9965	33.8526	43.696	268.209	166.334	77.497	137.186	25.0358	42.9063	37.4772	63.138	56.7606	39.0779	25.3567	26.6895	49.1444	37.1648	31.3634	39.6779	37.2389	34.2493	21.3742	67.2876	53.6176	22.9943	48.2781	49.1949	42.1967	55.9153	20.2687	16.9728	120.311	105.402	80.3515
ENSMUSG00000022507.6	1810013L24Rik	same	293.62	6.01935	293.62	6.01935	0.902311	1272.8	1240.33	1453.4	1313.56	1232.81	1281.76	1365.7	1312.38	1646.17	1567.45	1322.6	1670.78	1559.19	1525.58	1436.11	1256.08	1318.23	1306.81	1323.15	1384.64	1254.48	1161.48	1421.43	1297.09	1475.28	1366.27	1159.89	1389.1	841.195	1130.62	1436.68	1337.46	1336.09	1308.54	1357.94	1356.69	1326.72	1167.98	1279.56	1648.38	1506.75	1592.58
ENSMUSG00000022519.14	Srl	same	61.936	16.8626	61.936	16.8626	0.747591	62.3047	158.21	135.058	123.101	206.888	157.587	178.002	118.533	117.643	128.325	140.68	123.06	91.717	112.924	71.1976	184.55	175.277	145.021	97.4521	103.928	153.121	190.88	186.827	244.916	98.5674	101.931	234.376	154.152	132.82	172.467	58.1947	83.4051	145.227	145.84	128.844	118.918	144.871	139.347	132.954	84.3416	135.517	133.618
ENSMUSG00000022537.18	Tmem44	same	121.471	1.7204	121.471	1.7204	0.66746	108.588	337.397	460.07	366.407	503.833	277.411	231.024	263.406	324.761	238.543	220.611	205.101	230.07	53.1408	185.808	210.301	162.496	159.686	237.454	211.053	158.704	144.392	179.939	169.991	140.58	246.987	202.08	196.586	252.275	219.638	176.403	425.962	447.784	430.48	133.529	266.607	265.174	244.069	200.845	274.11	351.34	269.042
ENSMUSG00000022544.14	Eef2kmt	same	96.405	19.9224	96.405	19.9224	0.916085	471.735	340.019	327.626	531.507	373.615	387.068	353.733	382.714	376.126	309.397	328.253	307.651	192.761	387.485	319.521	410.588	380.679	357.663	395.299	306.187	370.044	455.716	325.44	405.24	370.032	405.764	419.848	316.097	391.778	384.735	505.566	399.153	342.494	355.045	370.133	346.525	322.784	390.172	354.544	260.467	272.037	257.305
ENSMUSG00000022546.5	Gpt	same	1329.05	11.9609	1329.05	11.9609	0.920452	1899.4	1742.05	1716.55	1816.1	1776.8	1398.67	1612.63	1461.13	1528.53	1376.15	2509.85	2421.77	2967.59	1915.28	2281.8	2192.42	3533.83	2660.07	2775.33	2875.6	1945.92	2295.48	2203.18	2545.84	1772.6	1613.26	1996.81	1717.32	3015.61	1433.54	2424.17	2679.39	1489.79	1137.55	1107.28	1271.66	1535.13	1713.55	1256.93	3346.38	3034.57	3796.38
ENSMUSG00000022554.7	Hgh1	same	49.2553	15.9354	49.2553	15.9354	0.905221	119.269	136.357	115.889	120.205	167.944	144.515	174.215	182.835	173.979	166.901	153.469	129.371	108.817	73.0686	88.5629	205.294	166.148	171.092	145.492	180.674	197.782	206.375	169.608	182.882	195.519	143.096	167.939	155.018	177.094	186.471	83.6548	156.385	125.864	111.643	191.313	152.164	196.551	221.267	171.614	85.5819	124.475	117.367
ENSMUSG00000022555.12	Dgat1	same	212.808	10.6804	212.808	10.6804	0.828975	1020.02	765.699	895.742	532.956	725.324	799.554	801.39	814.235	724.084	787.27	1055.1	1012.88	1123.92	1324.09	1040.18	884.123	1100.96	1041.22	1076.09	1123.22	901.184	859.31	795.52	896.684	740.064	878.175	808.322	979.468	1148.6	756.203	1225.73	999.372	737.028	817.71	806.64	668.754	820.091	937.427	809.038	946.362	1036.95	1102.35
ENSMUSG00000022556.11	Hsf1	same	167.324	17.9485	167.324	17.9485	0.612666	373.828	807.655	697.076	532.956	719.239	495.273	635.507	613.581	579.93	621.156	627.73	501.708	458.585	296.703	395.928	658.085	606.165	576.823	684.91	690.72	755.24	737.457	671.543	776.642	630.185	780.165	702.207	633.926	794.416	720.088	500.11	640.432	637.789	762.391	594.243	771.05	638.79	709.404	641.196	523.414	541.063	523.639
ENSMUSG00000022557.11	Bop1	same	394.727	15.6101	394.727	15.6101	0.889404	980.853	965.865	779.853	777.71	828.768	754.529	1026.35	974.603	757.223	935.277	1055.1	757.295	752.391	752.828	795.329	1137.34	1159.38	1092.54	1161.19	1247.13	1328.65	1500.27	1244.08	1439.69	1549.61	844.852	1138.66	763.829	1050.03	1210.22	1000.22	829.583	732.187	910.243	1123.67	1001.21	1073.4	1283.68	1148.5	632.562	792.021	923.591
ENSMUSG00000022561.13	Gpaa1	same	317.81	16.4918	317.81	16.4918	0.98121	802.84	1209.73	1129.26	619.851	1024.7	985.463	1095.28	1085.39	1018.19	917.957	1097.73	831.447	1092.83	883.466	703.293	1214.6	1174.9	1161.79	1111.78	1056.07	1193.87	1301.64	1178.64	1128.71	1397.72	1193.77	1277.07	1019.31	1378.32	1126.2	752.894	960.648	873.783	1038.98	1054.18	1033.18	1091.2	1136.74	1206.01	714.423	946.61	1007.55
ENSMUSG00000022562.15	Oplah	same	200.942	12.2526	200.942	12.2526	0.666691	656.869	833.004	707.532	490.956	582.937	936.081	759.73	815.784	796.161	894.339	846.21	902.444	1013.55	885.68	666.826	859.802	799.7	952.41	993.737	840.216	924.311	763.518	842.873	820.953	749.759	927.181	900.596	977.736	1038.34	734.829	716.522	664.262	601.482	583.36	674.673	663.64	697.247	790.479	720.402	981.091	869.315	1003.04
ENSMUSG00000022565.15	Plec	same	3735.79	6.96679	3735.79	6.96679	0.956729	8108.51	11265.2	13068.4	6925.53	9167.56	10458.1	12146.6	9987.74	12096.5	12608.1	12097.4	15848	18615.4	11024.5	11303.1	7483.57	11218.6	11060.7	11274.3	11001.2	9850.02	7505.58	9400.74	8459.28	9594.97	11537.8	8666.39	10630.4	13172.6	8899.03	8254.55	10300.5	9925.07	13808.5	8858.99	10702.6	11325.4	12189.9	13079.5	13824.6	12846	15078.1
ENSMUSG00000022571.9	Pycrl	same	494.069	16.6614	494.069	16.6614	0.975348	2164.64	1165.16	1010.76	1752.38	1101.37	996.356	1138.46	1058.27	1149.92	1051.01	1188.32	951.352	1008.89	1410.45	1184.31	1446.36	1401.3	1472.2	1589.43	1339.07	1655.63	1957.4	1755.48	1732.14	1811.38	1162.41	1423.79	1129.29	1541.22	1283.19	1811.31	1154.27	1158.19	1070.16	1247.05	1184.07	1240.3	1369.83	1344.63	1101.4	1127.3	1130.34
ENSMUSG00000022614.8	Lmf2	same	226.521	19.3081	226.521	19.3081	0.979076	503.778	673.92	686.619	393.924	714.371	631.074	718.827	639.922	591.529	655.009	537.141	345.516	408.84	316.631	269.162	603.006	621.684	556.455	564.124	574.801	665.121	698.718	613.859	771.809	725.521	625.308	750.189	604.482	696.68	700.188	374.628	558.516	551.863	591.406	709.812	700.722	710.802	715.316	688.343	267.909	437.669	453.219
ENSMUSG00000022621.16	Rabl2	same	37.2704	21.52	37.2704	21.52	0.691291	106.808	124.994	123.731	131.791	126.567	114.741	89.38	87.5438	87.818	88.9615	75.6687	78.8849	88.608	77.497	78.1437	84.4065	87.6383	103.47	98.8247	66.3539	90.1184	77.4788	82.6515	80.5646	127.653	178.379	92.2742	127.305	144.515	131.193	123.664	102.767	154.909	131.759	66.3741	124.033	105.053	95.4318	101.837	74.4191	79.3024	88.4769
ENSMUSG00000022657.9	Cd96	same	43.3406	7.68468	43.3406	7.68468	0.977308	58.7444	50.697	34.8538	62.2747	49.8965	26.8697	26.511	34.0878	31.4819	25.9799	85.2605	113.594	80.8354	95.2106	112.874	25.0358	41.9934	26.0711	76.8637	51.1645	37.4829	27.4697	23.2457	23.3637	9.69516	23.5226	35.9869	22.5165	48.4502	42.0113	69.1062	78.937	29.0454	39.2259	35.9201	47.9508	51.6793	32.9366	16.0299	120.311	119.456	67.7119
ENSMUSG00000022663.3	Atg3	same	106.712	14.4566	106.712	14.4566	0.881114	881.166	823.389	725.83	835.64	857.976	741.457	677.167	709.647	713.314	754.992	834.487	780.961	721.3	768.328	880.419	896.998	882.773	863.606	835.892	794.648	905.969	1068.5	832.541	873.32	875.796	703.716	770.49	665.969	695.845	858.652	858.371	688.092	707.982	713.107	737.923	925.771	754.857	774.433	791.123	749.152	756.887	652.743
ENSMUSG00000022668.10	Gtpbp8	same	124.494	1.21449	124.494	1.21449	0.863349	728.075	369.738	481.853	760.331	461.238	401.592	392.363	419.126	327.246	351.91	466.801	451.222	466.358	509.266	569.581	379.114	402.589	344.628	381.573	309.385	361.271	366.263	298.751	373.82	321.556	417.525	403.238	482.373	390.108	353.042	692.88	630.006	482.88	417.404	323.281	444.984	362.602	415.508	300.796	456.437	314.198	312.378
ENSMUSG00000022673.5	Mcm4	same	330.213	16.9977	330.213	16.9977	0.771597	316.864	555.919	500.152	435.923	711.937	447.343	846.837	643.021	616.383	549.514	476.393	321.851	354.432	287.846	279.581	815.453	703.845	588.23	620.4	730.692	937.869	1244.59	898.835	1015.11	942.046	515.536	976.261	547.324	533.787	866.022	316.434	321.705	640.21	649.743	920.647	693.689	737.913	821.727	826.954	229.459	334.275	408.98
ENSMUSG00000022678.16	Nde1	same	96.2587	22.2671	96.2587	22.2671	0.848195	370.268	349.634	487.953	454.75	425.945	417.569	493.862	505.12	366.185	497.555	320.792	317.117	335.778	265.704	314.311	478.542	369.724	321.815	321.18	376.538	350.903	465.577	377.958	401.212	449.209	527.297	441.071	400.101	433.546	432.643	369.172	291.918	435.681	446.572	540.363	440.508	582.875	509.251	545.017	267.909	286.091	309.669
ENSMUSG00000022687.12	Boc	same	522.431	22.8959	522.431	22.8959	0.969008	788.599	1124.07	1330.54	925.431	1240.11	1260.7	1224.81	1089.26	1314.78	1135.24	892.037	430.712	685.546	732.9	409.82	1059.37	720.277	749.545	724.715	882.587	815.85	727.596	729.227	775.031	601.1	1191.81	1425.64	1239.27	1181.18	1558.84	796.54	1060.44	1195.7	1422.19	970.623	1285.08	1014.1	1185.72	1191.87	512.251	737.814	634.687
ENSMUSG00000022701.18	Ccdc191	same	41.8753	19.5844	41.8753	19.5844	0.794767	89.0067	173.943	155.099	114.412	206.888	112.562	115.134	99.1646	166.523	129.112	147.074	153.037	93.2716	112.924	109.401	120.172	121.416	103.47	108.433	119.117	149.931	121.149	158.415	121.653	109.878	213.663	143.025	130.769	172.917	115.715	81.8363	138.512	129.494	141.817	91.362	119.557	121.15	137.658	121.639	115.35	112.429	111.95
ENSMUSG00000022702.16	Hira	same	32.6084	18.5566	32.6084	18.5566	0.697095	218.956	191.425	190.824	107.17	199.586	177.194	158.309	191.357	157.41	141.709	168.389	153.037	166.334	161.637	111.138	164.521	201.751	198.792	149.61	147.098	189.009	196.514	157.554	186.104	227.836	174.459	219.613	177.534	193.801	226.271	174.584	180.215	150.068	208.199	187.409	189.246	187.232	210.288	154.641	136.435	154.59	170.634
ENSMUSG00000022708.16	Zbtb20	same	70.0502	4.75331	70.0502	4.75331	0.676108	161.992	264.848	268.374	295.443	271.388	268.697	210.573	188.258	232.801	331.441	239.795	328.161	385.522	239.134	302.156	161.66	195.36	276.191	315.69	224.644	223.302	150.027	223.848	175.631	100.183	382.242	165.171	232.959	213.849	170.256	176.403	241.279	306.187	329.9	250.66	239.754	256.702	322.61	282.881	375.816	244.934	237.443
ENSMUSG00000022722.18	Arl6	same	19.6869	0.639475	19.6869	0.639475	0.601082	55.1841	54.1933	28.7544	89.7914	60.8493	27.5959	45.4474	41.0604	32.3104	33.8526	33.0384	33.1317	12.4362	46.4982	64.2515	24.3205	27.387	31.7742	20.5885	23.1839	27.1153	25.3567	21.5238	30.6145	19.3903	41.1645	47.9826	47.6311	22.5544	21.3742	50.9203	95.3201	53.25	30.1738	18.7409	35.164	28.8049	21.1132	35.8315	55.8143	17.0651	32.5017
ENSMUSG00000022724.15	Riox2	same	105.364	16.6805	105.364	16.6805	0.670935	462.835	524.452	518.45	616.954	477.059	607.835	536.28	575.62	548.448	559.749	637.322	429.134	502.112	600.048	482.755	638.056	620.771	607.783	662.949	602.781	591.751	735.344	629.356	700.912	688.356	550.82	594.246	492.765	595.603	675.866	580.128	484.047	545.812	547.152	694.976	674.509	601.513	669.711	627.052	430.39	475.815	461.344
ENSMUSG00000022742.6	Cpox	same	138.038	17.6403	138.038	17.6403	0.661018	429.012	652.068	613.426	554.679	634.05	635.431	680.197	660.839	666.92	671.541	568.048	470.154	520.766	469.41	442.814	760.374	685.587	632.225	601.184	653.146	764.012	798.031	841.151	746.834	662.502	617.467	806.476	593.224	482.831	787.159	560.124	464.685	764.863	713.107	655.932	661.082	630.318	594.548	729.832	395.661	563.148	483.915
ENSMUSG00000022749.8	Tbc1d23	same	164.79	4.73329	164.79	4.73329	0.972243	626.607	666.928	735.415	622.747	741.145	789.387	772.606	656.191	846.698	710.118	782.265	883.511	760.163	684.188	696.347	628.757	675.545	580.082	598.438	647.55	559.85	647.3	585.448	588.121	680.277	774.284	619.16	769.026	524.599	554.254	687.425	813.2	780.596	740.264	606.737	647.017	599.819	688.291	666.655	937.68	870.319	833.308
ENSMUSG00000022752.9	Tomm70a	same	320.305	14.5719	320.305	14.5719	0.680366	1753.43	1787.51	1741.82	1823.35	1670.92	1909.2	2158.75	2058.44	1986.68	1947.71	2003.62	1524.06	1479.91	1990.57	1687.9	2561.52	2192.78	2015.62	1961.4	2233.65	2139.71	2356.76	2302.19	2300.92	2178.18	1628.94	2305.01	1614.26	1625.59	2356.32	1889.51	1532.57	1880.69	1857.7	2293.42	2076.59	1869.77	2085.99	2279.07	1477.22	1810.91	1811.97
ENSMUSG00000022755.4	Adgrg7	same	2339.49	7.57414	2339.49	7.57414	0.92391	9477.43	5483.14	7027.39	5574.31	5234.26	9248.24	7593.51	7483.06	8262.35	8262.4	7811.99	8568.48	7480.38	12454.9	9679.4	7989.29	7633.66	8271.06	7495.58	8079.99	8134.58	6930.12	7250.08	7685.05	7449.11	5902.2	7078.35	7305.74	4293.69	6441.73	7950.85	4949.2	6435.98	7421.75	8214.77	7872.25	6408.23	5920.15	8175.25	9285.02	9150.9	8796.23
ENSMUSG00000022756.17	Slc7a4	same	86.1599	19.8438	86.1599	19.8438	0.617248	307.963	357.501	413.017	363.51	455.153	432.819	434.023	496.598	487.141	399.146	370.883	236.655	290.696	387.485	258.743	465.667	397.111	368.255	398.044	390.129	432.249	389.507	431.337	487.416	423.355	497.894	406.006	305.705	474.478	426.009	260.057	481.069	383.642	380.19	370.133	424.525	503.238	453.512	468.639	234.42	299.141	312.378
ENSMUSG00000022774.13	Ncbp2	same	126.64	18.8233	126.64	18.8233	0.946865	553.621	511.34	462.684	631.437	508.701	380.532	390.848	401.307	437.433	490.469	380.475	318.695	273.597	418.484	451.497	443.492	376.114	496.981	430.986	431.7	480.897	585.317	479.551	551.867	572.014	437.127	519.504	343.81	417.674	586.684	580.128	454.26	513.136	412.375	512.252	476.951	457.489	489.827	495.041	297.676	282.076	351.199
ENSMUSG00000022788.16	Fgd4	same	285.306	7.0598	285.306	7.0598	0.930212	1066.3	1007.82	1116.19	887.777	877.448	1220.75	1189.97	1019.54	1211.23	1242.31	963.443	1402.57	1091.28	1379.45	1354.49	1111.59	1132.91	1046.92	1078.84	1086.45	1202.64	900.867	958.24	1227	1127.87	886.016	891.369	1200.3	519.586	974.367	1207.54	1042.56	1043.21	1241.15	1106.49	949.427	909.047	825.105	1084.38	1292.41	1311	1376.81
ENSMUSG00000022792.16	Yars2	same	104.841	18.3143	104.841	18.3143	0.880711	313.303	297.189	275.345	272.271	357.794	232.386	281.017	238.615	272.567	242.479	271.768	173.547	177.216	168.279	156.287	309.014	292.128	230.566	270.395	259.82	302.255	357.811	286.697	368.18	310.245	317.554	382.938	238.155	292.372	367.783	201.863	244.258	302.557	276.593	309.225	280.033	280.424	287.984	290.424	197.21	212.812	227.512
ENSMUSG00000022807.9	Osbpl11	same	133.492	10.049	133.492	10.049	0.959121	407.651	466.762	493.181	379.441	500.182	512.702	459.019	492.724	536.85	527.471	485.985	594.792	540.975	476.053	635.569	500.717	586.994	538.531	543.536	646.751	502.43	437.403	496.77	565.563	470.215	454.769	447.53	574.171	426.028	428.957	429.186	436.387	444.153	442.549	440.411	420.689	419.365	371.593	464.867	641.244	636.427	693.37
ENSMUSG00000022808.5	Snx4	same	241.456	8.9826	241.456	8.9826	0.916185	1148.19	971.984	984.619	990.602	960.203	1416.83	1279.35	1344.15	1284.13	1300.57	1288.5	1489.35	1131.69	1410.45	1319.76	1300.43	1384.87	1315.78	1258.64	1211.96	1197.06	1222.76	1354.28	1198	1261.99	997.748	1303.83	1114.57	984.875	1162.31	1367.57	905.541	1096.46	1183.82	1444.61	1171.28	1224.21	1202.61	1230.53	1400.32	1506.75	1384.93
ENSMUSG00000022812.14	Gsk3b	same	402.861	5.79336	402.861	5.79336	0.960417	1659.08	2164.24	2329.97	1746.59	2252.64	2413.91	2395.08	2230.43	2356.17	2435.03	1932.21	2481.72	1991.35	2254.06	2344.31	2217.46	2143.49	2004.22	1998.46	2075.36	2078.31	1882.03	2018.07	2014.92	1921.26	1883.76	2148.14	2170.25	1504.46	2247.97	2011.35	1751.51	2327.27	2405.86	2501.13	2196.79	1931.62	1818.27	2251.73	2316.91	2271.66	2437.63
ENSMUSG00000022814.6	Umps	same	152.017	18.1479	152.017	18.1479	0.913443	660.429	656.439	508.865	609.713	526.955	653.586	549.157	615.131	522.766	588.878	498.774	400.735	320.232	502.623	470.599	655.224	547.739	631.41	608.046	596.386	705.794	790.988	719.756	743.611	720.673	466.531	694.825	520.478	523.763	706.085	611.044	497.452	536.13	542.123	890.193	645.738	641.332	706.026	812.81	445.274	469.792	493.846
ENSMUSG00000022831.14	Hcls1	same	42.0456	8.2948	42.0456	8.2948	0.82934	32.0424	59.4378	34.8538	55.0335	68.1513	42.8462	49.2347	40.2856	18.2264	28.3417	55.4193	227.189	136.798	48.7124	64.2515	27.1818	38.3418	30.9594	52.1575	46.3678	42.2679	44.3742	29.2724	35.4484	12.9269	49.0053	33.2187	39.8369	50.1209	48.6447	47.2832	59.5751	49.6193	58.336	36.701	51.1476	53.3737	43.071	32.0598	125.272	127.486	62.295
ENSMUSG00000022833.7	Ccdc14	same	33.7768	23.1531	33.7768	23.1531	0.61771	92.5669	118.002	145.515	102.826	129.001	116.919	120.436	106.137	122.614	138.56	115.102	70.9964	52.8539	73.0686	65.988	76.5381	129.632	85.5458	97.4521	91.9361	78.1558	117.627	100.731	132.126	93.7199	172.499	128.261	137.697	102.748	96.5523	52.7389	110.214	124.653	159.921	159.298	124.033	138.941	145.259	96.1794	107.908	94.3599	93.8939
ENSMUSG00000022836.11	Mylk	same	802.401	9.55903	802.401	9.55903	0.964876	1117.92	1770.02	1926.54	2059.41	1826.7	1419.01	2038.32	1798.91	1919.57	1626.5	2383.03	2551.14	2603.83	2180.99	2531.86	1819.75	2295.03	1685.66	1843.36	2332.78	1769.67	1886.96	1808.86	2110.79	1825.92	1423.11	1791.96	1247.93	1619.74	1520.51	1718.56	1964.49	1477.69	1463.43	1277.51	1860.49	1705.42	1751.55	1488.89	2638.16	2828.79	2845.71
ENSMUSG00000022841.15	Ap2m1	same	329.662	11.6294	329.662	11.6294	0.892948	2550.93	2172.98	2055.5	2385.27	2173.54	2287.55	2220.11	2350.51	2169.77	2153.97	2686.77	2541.67	2726.64	2849.68	2672.52	2474.26	2732.31	2483.27	2465.13	2602.19	2461.91	2560.32	2191.12	2528.12	2761.5	2418.9	2364.99	1929.49	2492.68	2396.86	2726.06	2010.66	2010.19	2240.91	2392.59	2256.25	2640.73	2458.42	2463.89	2463.27	2632.04	2561.32
ENSMUSG00000022844.8	Pdia5	same	393.358	19.0214	393.358	19.0214	0.887976	1431.23	1058.52	1295.69	1223.77	1445.78	1169.19	1373.27	1383.66	1534.33	1465.11	1100.93	556.928	772.599	1067.24	649.461	1545.07	1397.65	1249.78	1295.7	1258.33	1558.33	1638.32	1487.73	1660.44	1399.33	1062.44	1337.98	1038.36	1395.87	1561.79	865.646	1207.88	1276.79	1226.06	1290	1593.25	1502.94	1535.35	1700.11	525.895	764.917	735.803
ENSMUSG00000022856.9	Tmem41a	same	108.112	11.2791	108.112	11.2791	0.922472	712.053	454.525	380.778	441.716	446.634	381.985	420.389	450.115	402.637	423.551	525.418	482.776	542.53	571.264	536.587	497.14	584.255	562.973	630.007	503.65	493.657	536.717	449.417	512.391	458.904	376.361	470.598	382.781	502.88	387.683	687.425	420.004	353.386	368.12	369.352	485.263	443.934	535.431	517.671	496.127	555.117	534.473
ENSMUSG00000022861.17	Dgkg	same	42.2535	1.58413	42.2535	1.58413	0.696006	89.0067	86.5345	108.047	115.86	62.0663	215.683	94.6822	109.236	120.957	143.283	73.5371	66.2633	46.6358	88.568	98.982	69.385	50.2095	75.7692	89.2167	59.9584	78.1558	39.4437	84.3734	53.9783	56.5551	111.732	71.0511	124.707	69.3339	136.352	54.5575	96.8095	100.449	99.5735	87.4576	88.2295	82.1786	67.5623	77.3207	70.6981	78.2986	108.339
ENSMUSG00000022864.14	D16Ertd472e	same	16.1071	7.79479	16.1071	7.79479	0.687908	33.8225	36.7116	20.9123	50.6887	43.8115	16.7028	13.6342	31.7637	12.4271	29.129	25.5781	61.5302	45.0813	46.4982	41.6766	12.1603	18.258	37.4772	34.3141	30.3789	24.7227	15.4958	15.4971	19.3355	3.23172	25.4828	20.3003	24.2486	13.3656	26.5335	27.2788	17.8725	16.9432	21.1217	35.9201	19.8197	23.7216	20.2687	13.2011	50.853	33.1263	25.2791
ENSMUSG00000022865.14	Cxadr	same	1237.76	4.11925	1237.76	4.11925	0.913704	6173.5	4745.41	5696.85	4020.34	4388.45	4634.65	4662.15	4467.06	5669.23	4992.08	4033.89	4911.38	5080.19	6069.12	5707.96	3506.45	4018.58	3989.7	3618.08	3886.1	4139.07	3567.55	3930.25	3954.11	3672.85	3646	3989.01	5163.21	3091.62	4097.94	6885.16	5620.91	4585.55	4657.83	3770.83	3935.81	3207.51	3413.59	4254.52	6160.66	4907.72	5490.99
ENSMUSG00000022867.11	Usp25	same	448.706	8.29341	448.706	8.29341	0.964691	1276.36	1195.75	1260.84	1000.74	1226.72	1623.07	1588.39	1262.8	1361.18	1410	1363.1	1716.54	1242.07	1479.09	1557.66	1431.33	1659.65	1444.5	1345.11	1586.9	1473.79	1246.7	1300.04	1293.87	1344.4	882.096	1261.39	1327.61	805.276	1338.47	1433.04	1106.61	1173.92	1288.42	1635.93	1290.84	1303.84	1070.86	1348.4	1947.3	1657.32	1787.6
ENSMUSG00000022881.15	Rfc4	same	103.857	19.7556	103.857	19.7556	0.847775	334.665	211.529	170.784	430.13	290.86	159.766	258.293	193.681	157.41	163.752	199.296	108.861	122.808	123.995	149.341	191.703	185.319	183.313	196.277	159.889	176.249	338.794	210.933	210.274	240.763	182.3	256.522	210.443	192.965	226.271	200.044	274.045	204.528	178.025	235.823	172.623	221.967	222.956	182.929	105.427	132.505	131.813
ENSMUSG00000022883.11	Robo1	same	15.1859	8.28487	15.1859	8.28487	0.918562	7.12053	14.8595	19.1696	8.68949	4.86795	15.2503	7.57457	10.0714	2.48542	11.809	23.4466	63.1079	24.8724	6.6426	31.2575	23.6052	15.5193	10.5914	13.7257	23.9833	11.9626	12.6783	11.1924	10.4734	4.84758	13.7215	7.38194	12.1243	13.3656	5.89632	7.27433	11.915	27.8352	14.0811	17.96	9.59017	10.1664	2.53359	13.2011	38.4498	42.1608	41.53
ENSMUSG00000022884.16	Eif4a2	same	2716.36	23.8342	2716.36	23.8342	0.766478	12744	6948.98	7420.37	13728	7664.58	5864.85	5281.75	5745.35	6835.72	6577.64	5373.54	5842.22	6213.44	6908.3	8034.91	5017.18	4506.98	4247.96	5237.71	5309.11	5391.15	4723.39	5613.41	5888.46	5563.4	7795.77	5584.43	9012.67	5040.49	5441.57	11748	8264.55	8511.52	6334.49	5063.17	6086.56	4907.84	4921.07	5200.29	6930.89	5295.19	5035.96
ENSMUSG00000022892.11	App	same	2041.19	9.56575	2041.19	9.56575	0.968466	10412	9845.7	9910.67	6350.57	9594.72	11865.5	12367.8	11520.9	12466.8	11483.1	12182.7	10023.1	10766.6	13136.9	10356.6	11837.7	11309	11865.6	10658	12287.5	11780.8	11674.6	11046	11727.8	10950.7	8683.74	11555.5	9896.87	9210.55	10305.3	8345.48	9499.24	8310.62	9588.23	10848.6	12136.7	11227.1	10386	11139.8	11964.1	12305.9	13012.4
ENSMUSG00000022897.15	Dyrk1a	same	131.59	6.34505	131.59	6.34505	0.614466	1491.75	1491.19	1403.74	1174.53	1433.61	1615.81	1512.64	1320.9	1519.42	1424.17	1397.21	1574.54	1372.65	1605.3	1423.95	1472.11	1338.31	1481.98	1519.43	1478.97	1373.31	1224.87	1354.28	1421.16	1481.74	1368.23	1395.19	1358.79	1257.2	1428.38	1576.71	1246.61	1259.85	1420.18	1431.34	1487.75	1169.14	1247.37	1508.7	1276.29	1447.52	1398.48
ENSMUSG00000022900.14	Ildr1	same	1209.41	9.69304	1209.41	9.69304	0.939886	4065.82	4017.3	4267.84	3120.98	3295.6	4511.2	5196.91	4836.6	4665.95	4742.51	6050.29	5163.81	5415.97	5694.92	4511.5	4860.53	6602.09	4656.95	4879.47	4933.37	4048.95	4388.82	4306.49	4665.49	4695.69	3902.78	4893.3	4196.73	4131.63	4948.49	4024.52	3476.2	4026.42	4743.32	4480.64	4768.87	4320.73	4596.77	4777.85	5187.01	6015.94	5751.9
ENSMUSG00000022906.15	Parp9	same	322.074	7.46801	322.074	7.46801	0.744272	1691.13	918.664	909.684	853.019	882.315	1002.89	940.005	820.432	822.672	828.995	1511.24	1216.41	1444.15	1459.16	1410.06	978.544	1420.47	1022.48	918.246	1005.7	837.383	1029.76	1000.43	949.051	953.357	856.613	873.837	1241.01	1044.19	899.926	1616.72	1009.8	784.227	1195.89	1583.61	810.689	848.896	1010.06	942.935	1528.07	1286.91	1142.98
ENSMUSG00000022914.17	Brwd1	same	150.417	2.12207	150.417	2.12207	0.761528	719.174	961.495	1071.75	1039.84	954.118	840.221	871.076	949.811	1154.89	1077.77	805.711	1058.64	887.634	635.475	734.551	898.429	779.616	856.273	805.696	923.359	783.153	683.222	939.299	775.837	778.844	1174.17	708.666	1042.69	876.28	857.915	807.451	1002.35	1031.11	1113.41	913.62	843.295	837.882	860.575	949.536	916.595	867.308	958.801
ENSMUSG00000022945.12	Chaf1b	same	173.54	18.5918	173.54	18.5918	0.977018	252.779	252.611	196.924	230.272	322.502	179.373	336.311	257.983	180.607	218.074	165.192	86.7734	188.098	221.42	104.192	283.263	231.876	224.863	181.179	202.26	300.66	495.864	337.493	341.594	403.965	297.952	388.474	281.456	390.943	235.116	163.673	280.003	268.67	280.616	352.954	251.262	314.312	373.282	304.568	99.2254	175.67	160.703
ENSMUSG00000022946.10	Dop1b	same	517.877	5.77593	517.877	5.77593	0.845704	1616.36	2701.8	3096.76	1691.55	2615.3	3082.02	2891.97	2692.17	3224.41	3161.68	2862.62	2914.01	3545.87	2172.13	2399.88	2419.89	2585.33	2483.27	2352.58	2318.39	2418.04	1986.98	2329.74	2192.16	2123.24	2950.12	2388.98	2993.83	2871.93	2261.98	1798.58	2083.64	2123.95	2810.19	2640.91	2682.69	2594.98	2468.56	2725.08	3119.4	2863.92	3163.5
ENSMUSG00000022947.8	Cbr3	same	679.822	9.94428	679.822	9.94428	0.962611	1981.29	679.165	704.046	2111.55	1029.57	896.865	981.665	955.234	751.424	829.783	1725.46	1393.11	1423.95	2021.56	2262.69	1565.1	1624.05	1375.25	1465.9	1526.14	876.461	1255.86	1085.66	1131.13	756.222	537.098	758.494	817.523	1116.02	782	1618.54	1416.4	781.806	486.804	1072.14	678.345	1047.99	924.759	728.889	1452.41	1479.64	1651.27
ENSMUSG00000022961.18	Son	same	1227.93	4.2577	1227.93	4.2577	0.799781	3948.34	5293.46	6503.71	4619.91	5207.49	6144.44	6055.11	5399.05	5989.85	6369.8	5083.65	6304.48	6081.31	4280.05	4872.69	5478.56	4755.29	4968.99	5200.65	5342.69	5096.07	4088.77	5299.16	4486.64	4366.05	6574.55	4726.28	6717.72	3639.61	5158.55	4610.11	5443.67	6387.57	7280.94	5818.27	5273.31	5113.71	4781.72	5593.49	6212.75	5520.05	5897.26
ENSMUSG00000022962.15	Gart	same	407.416	17.0059	407.416	17.0059	0.935739	777.918	1101.35	855.66	853.019	1016.18	1037.75	1197.54	1234.91	1024.82	1199.8	884.577	605.836	690.21	724.044	534.85	1376.26	1191.33	1086.02	1183.15	1167.99	1366.13	1598.18	1447.26	1411.49	1497.9	1097.72	1473.62	853.895	1070.08	1432.81	645.597	817.668	913.721	1083.24	1596.88	1169.36	1163.21	1460.19	1372.91	596.593	775.959	785.458
ENSMUSG00000022967.13	Ifnar1	same	80.3262	8.72242	80.3262	8.72242	0.667593	708.493	728.114	816.45	545.99	609.71	751.624	743.823	757.68	830.957	812.463	791.856	643.701	757.054	845.825	727.605	757.513	794.222	796.798	750.793	833.021	660.336	643.778	729.227	719.442	673.813	776.244	777.871	778.552	659.925	820.326	607.407	604.687	722.505	700.032	732.457	753.148	667.595	667.178	761.892	854.579	842.212	848.656
ENSMUSG00000022972.10	Cfap298	same	115.048	18.5533	115.048	18.5533	0.970963	493.097	346.138	261.403	467.784	341.973	261.434	251.476	282.774	294.107	318.844	278.162	206.679	256.497	385.271	293.473	353.363	369.724	336.48	244.317	318.179	387.589	375.42	430.476	421.353	502.532	346.958	376.479	294.447	422.686	428.957	471.013	287.45	314.659	271.564	337.336	322.23	328.714	349.635	346.057	298.917	241.923	251.888
ENSMUSG00000022973.18	Synj1	same	259.855	6.42204	259.855	6.42204	0.96306	783.259	955.376	1049.1	692.263	843.372	864.912	930.158	921.921	1120.92	1047.07	900.564	1140.68	1164.34	819.254	1069.7	856.226	894.641	773.986	838.637	945.743	841.371	575.456	855.787	766.975	698.051	984.027	736.348	1026.23	669.114	785.685	674.694	674.688	968.181	976.625	876.919	738.443	778.578	736.429	869.386	1152.26	1158.42	1161.03
ENSMUSG00000022978.11	Mis18a	same	90.7253	21.8598	90.7253	21.8598	0.972522	429.012	189.677	206.509	373.648	216.624	133.622	173.458	178.961	155.753	150.369	157.732	141.993	152.344	188.207	182.335	178.112	178.928	174.351	163.335	144.699	165.084	188.062	172.191	190.132	248.842	213.663	207.617	193.122	130.314	201.949	361.898	308.301	227.523	194.118	184.286	139.377	213.495	159.616	174.443	126.512	149.57	106.533
ENSMUSG00000023004.8	Tuba1b	same	245.762	20.1373	245.762	20.1373	0.979786	977.293	497.355	535.877	770.468	601.192	384.163	546.884	434.62	351.272	391.273	334.647	269.786	273.597	509.266	369.88	434.193	467.404	487.204	484.516	483.664	558.255	728.3	598.362	556.701	651.191	490.053	562.873	389.709	598.109	637.54	1040.23	689.581	502.244	508.931	602.833	391.918	639.637	602.994	520.5	349.77	332.267	399.952
ENSMUSG00000023010.15	Tmbim6	same	4373.19	10.8183	4373.19	10.8183	0.949238	22262.3	21225.4	21906.5	15211	19533.9	24487.7	24487.1	24206.2	23764.7	22278.2	28204.2	23559.8	24539.7	29411.2	22797.1	23550.9	29533.2	25340.3	24111.9	23993.7	22593.4	23900.1	22803.2	25391.5	24614.4	19010.1	24133.4	19700.2	25346.1	23244.8	23488.8	20493.8	19154.3	20762.6	22474.3	23064.4	23863.1	23986.3	24404.1	23867.4	26933.7	27398.1
ENSMUSG00000023015.14	Racgap1	same	267.468	21.7165	267.468	21.7165	0.971107	560.742	590.008	797.28	577.851	738.711	687.718	890.77	830.504	507.025	687.287	613.875	263.476	478.794	436.197	343.832	647.355	610.73	435.876	436.476	489.26	434.642	578.273	548.427	784.699	644.728	819.369	923.665	632.194	675.797	808.533	443.734	640.432	698.301	836.82	941.731	581.804	1004.78	832.706	785.465	257.986	479.83	411.689
ENSMUSG00000023066.10	Rttn	same	50.6594	21.7635	50.6594	21.7635	0.974087	110.368	160.832	196.052	115.86	177.68	180.099	176.488	124.731	148.296	144.858	133.219	91.5065	136.798	110.71	100.719	139.485	115.938	104.284	123.531	107.126	161.097	128.192	157.554	149.044	155.123	203.862	186.394	201.783	127.808	168.782	98.2035	174.257	175.483	211.217	152.27	102.934	151.649	118.234	111.266	86.8222	124.475	89.3798
ENSMUSG00000023067.14	Cdkn1a	same	2822.73	7.50936	2822.73	7.50936	0.914812	6809.01	3570.64	4568.46	4314.33	3593.76	5068.92	5339.32	4541.43	4698.26	5201.49	6599.16	9791.2	9069.11	8608.81	9889.52	3480.7	5514.82	5593.07	6039.29	5648.88	4025.82	3755.61	3579.84	3560.15	4207.7	4706.47	3940.11	4266.88	5209.23	3229.71	6796.05	5203.88	4337.45	5698.83	5255.26	5187	4891.74	4281.76	5364.36	7357.56	6932.44	6605.07
ENSMUSG00000023068.16	Nus1	same	736.259	11.632	736.259	11.632	0.833794	3020.89	2974.51	3163.85	3222.35	3249.35	2824.22	2998.77	2617.79	2980.84	2705.06	3304.91	3305.28	3304.92	3055.6	3436.59	3032.2	4179.25	3128.53	2949.64	3874.11	3525.78	3483.73	3221.68	3660.85	3477.33	2595.32	3307.11	2599.79	2779.2	3537.79	3751.74	2871.52	3029.2	2783.03	2490.2	2852.12	2638.19	2577.5	2752.43	3997.54	3832.62	4416.62
ENSMUSG00000023073.2	Slc10a2	same	2965.09	8.34816	2965.09	8.34816	0.805825	1858.46	1138.06	1707.84	2078.24	1989.77	1084.23	2138.3	2042.17	1009.91	1830.4	2954.27	3026.03	4414.85	2384.69	5258.2	1679.55	2666.58	2636.44	2708.07	3273.73	1265.64	1285.44	853.204	1882.79	1087.47	1062.44	1481	1231.48	1372.48	896.978	3033.4	5398.99	2376.88	1349.77	840.218	1549.77	1261.48	1518.46	641.196	7629.19	5435.73	7175.66
ENSMUSG00000023106.15	Denr	same	127.206	17.0065	127.206	17.0065	0.741818	820.641	647.698	505.38	951.5	728.975	682.634	696.103	680.982	585.73	717.99	711.925	620.036	629.583	836.968	779.701	753.221	775.051	795.169	791.97	813.035	740.885	905.797	810.156	882.182	848.326	739	759.417	529.138	806.111	815.904	816.544	708.943	594.221	647.731	779.31	752.509	743.843	899.423	749.633	602.794	627.393	622.95
ENSMUSG00000023110.12	Prmt5	same	300.266	17.4637	300.266	17.4637	0.979128	806.4	829.508	744.128	683.574	904.221	810.447	842.293	943.614	663.606	780.185	864.328	506.441	494.339	615.548	519.222	1007.16	933.896	837.535	1026.68	860.202	996.885	1054.42	1019.37	996.584	1047.08	897.778	1056.54	676.361	955.638	941.201	603.77	658.304	775.755	819.722	992.488	982.033	940.394	1064.11	1047.6	424.189	574.19	588.642
ENSMUSG00000023118.15	Sympk	same	493.501	17.6821	493.501	17.6821	0.716082	1623.48	2922.94	2742.12	1868.24	2700.49	2264.31	2467.04	2299.38	2517.73	2361.81	2516.25	1997.37	2316.24	1394.95	1675.75	2326.19	2368.97	2317.89	2333.36	2407.13	2562.39	2531.44	2629.35	2692.47	2617.69	2812.91	2781.14	2448.24	3128.38	2565.64	1469.42	2034.49	2172.36	2439.05	2465.21	2562.49	2377.25	2684.76	2518.58	1906.37	2181.32	2313.04
ENSMUSG00000023143.10	Nagpa	same	96.002	16.5004	96.002	16.5004	0.911692	336.445	381.101	362.479	182.479	333.454	305.007	405.24	335.455	294.936	338.526	401.79	361.293	346.659	254.633	269.162	414.164	405.327	365.81	441.966	343.761	397.956	426.838	413.257	481.776	452.441	374.401	381.092	320.427	389.272	439.276	290.973	330.642	301.346	346.999	404.491	388.721	404.962	392.706	363.973	276.591	295.126	263.625
ENSMUSG00000023186.14	Vwa5a	same	821.013	7.31815	821.013	7.31815	0.965026	2022.23	1138.93	1096.15	1246.94	1114.76	1533.02	1296.01	1251.95	1405.09	1249.4	1706.27	2221.4	1825.01	2369.19	2731.56	1278.26	1865.05	1213.12	1346.49	1602.89	1208.22	1197.4	1126.13	1210.89	1247.44	1058.51	1079.61	1207.23	823.653	1193.27	2185.94	1343.42	1016.59	1317.59	1430.56	1294.67	1219.12	1326.75	1480.41	2457.07	2009.66	1981.7
ENSMUSG00000023243.9	Kcnk5	same	758.98	10.3918	758.98	10.3918	0.924952	3405.39	2199.2	2339.56	1530.8	1760.98	2291.18	2001.2	2352.84	2824.26	2361.02	2727.27	2884.03	3592.51	3172.95	2934.73	2288.28	3005.26	2568.82	2817.88	3117.03	2971.51	2877.98	2891.94	2565.18	2843.91	2558.08	2393.59	2579.87	2417.5	1584.64	3029.76	1744.06	1872.22	2160.44	2389.47	2380.28	2657.67	2139.19	2584.59	3160.33	3000.44	3338.65
ENSMUSG00000023262.13	Acy1	same	335.633	14.7335	335.633	14.7335	0.958736	968.393	1017.44	866.988	693.711	778.872	889.603	843.807	922.696	759.709	906.935	1014.6	927.687	1035.31	883.466	817.904	1204.58	1211.42	1114.54	1324.53	1171.19	1042.34	1293.9	1186.39	1144.02	1271.68	1021.27	911.669	1028.83	1134.4	949.308	902.017	874.264	809.641	739.258	970.623	866.951	964.116	1061.57	1006.11	744.191	984.756	867.616
ENSMUSG00000023272.4	Creld2	same	469.101	17.8118	469.101	17.8118	0.747228	833.102	964.991	875.701	792.192	965.071	516.333	710.495	615.905	809.417	634.54	554.193	296.607	368.423	491.552	364.671	594.422	622.597	677.034	661.577	693.918	1219.39	1703.83	1192.42	1261.64	1491.44	576.303	955.038	588.027	761.002	928.671	592.858	641.921	792.698	735.235	698.099	663.64	624.388	776.967	822.239	422.948	472.803	508.291
ENSMUSG00000023277.13	Twf2	same	88.6521	22.0315	88.6521	22.0315	0.914967	623.047	440.539	336.339	560.472	432.03	347.853	290.106	343.977	368.67	340.101	328.253	320.273	303.133	445.054	366.407	293.277	339.598	413.064	301.964	334.168	395.564	378.237	331.467	354.484	381.343	386.162	340.492	365.46	444.405	473.18	496.473	437.877	331.602	324.871	363.886	371.459	402.421	423.954	315.883	318.762	297.133	329.531
ENSMUSG00000023460.13	Rab12	same	78.2498	4.04702	78.2498	4.04702	0.677731	259.899	282.33	318.041	366.407	282.341	297.745	293.136	277.351	344.644	277.119	327.187	334.472	388.632	225.848	322.994	201.002	241.918	205.31	223.728	266.215	223.302	179.61	210.072	179.659	221.373	403.804	288.818	294.447	301.561	219.638	261.876	262.13	337.653	305.761	252.221	264.689	270.257	304.03	256.478	333.645	329.256	344.879
ENSMUSG00000023571.4	C1qtnf12	same	37.2838	14.4033	37.2838	14.4033	0.92067	121.049	158.21	148.129	130.342	101.01	145.241	105.287	141	131.727	135.41	155.6	115.172	166.334	159.422	105.928	150.93	170.712	167.018	167.453	137.504	130.791	147.914	190.271	169.991	145.427	162.698	143.948	151.553	191.295	117.189	112.752	187.661	118.602	122.707	154.613	120.836	145.719	150.326	133.897	162.482	147.563	148.063
ENSMUSG00000023809.10	Rps6ka2	same	8.77556	6.90031	8.77556	6.90031	0.624308	16.0212	20.9781	25.269	28.965	21.9058	15.9766	14.3917	26.3406	13.2555	14.9581	27.7096	26.8209	26.4269	53.1408	15.6287	17.1674	13.6935	16.2944	19.2159	19.9861	29.5078	25.3567	6.88762	15.3073	12.9269	11.7613	16.6094	23.3825	6.68278	15.4778	3.63717	13.4044	20.5738	18.1043	21.8644	20.459	28.8049	15.2015	17.9158	37.2095	26.0995	27.9876
ENSMUSG00000023845.7	Lnpep	same	404.288	3.4164	404.288	3.4164	0.732597	1867.36	2103.05	2666.31	1523.56	2186.93	2714.56	2746.54	2288.53	2757.15	2787.72	2071.83	2323.95	1991.35	2189.84	2071.68	2260.38	2065.89	2093.02	1789.83	1929.06	2115.79	1674.25	2293.58	2002.84	1916.41	2505.15	1757.82	2718.44	1488.59	2281.88	1627.63	1855.76	2445.87	2803.15	2689.32	2096.41	2150.2	1904.41	2496.89	2083.73	2082.94	2005.18
ENSMUSG00000023886.10	Smoc2	same	265.212	18.1197	265.212	18.1197	0.903261	320.424	376.731	372.935	309.925	621.88	468.403	496.892	657.741	520.28	583.367	180.113	154.614	163.225	216.992	149.341	688.128	411.718	466.836	514.712	459.681	765.607	725.483	707.703	789.533	681.893	437.127	525.04	426.948	429.369	476.865	180.04	241.279	392.113	382.201	767.597	682.82	570.167	727.139	667.598	81.861	152.582	137.23
ENSMUSG00000023909.4	Paqr4	same	1095.15	12.6183	1095.15	12.6183	0.951853	2429.88	3443.02	3402.6	2770.5	3152	3677.51	3966.8	4037.86	4400.84	3636.4	4946.17	3628.71	3897.2	4709.6	3624.13	4408.45	5605.2	4544.52	4256.33	4758.29	4151.03	4421.92	4004.29	4387.55	4610.05	3430.37	4521.44	2991.23	5081.42	4364.75	3113.41	3188.76	3067.92	3574.59	3737.25	4317.49	4335.13	4677	4556.26	3952.89	4586.49	4831.02
ENSMUSG00000023912.10	Slc25a27	same	23.3169	0.75535	23.3169	0.75535	0.779193	39.1629	64.6824	77.5497	31.8615	40.1606	59.549	42.4176	56.5548	45.5659	39.3635	39.433	50.4864	68.3991	8.8568	31.2575	36.4808	20.9967	21.1828	20.5885	21.585	29.5078	11.974	28.4114	35.4484	16.1586	58.8064	18.4548	47.6311	55.133	33.1668	16.3673	101.278	70.1931	49.2839	33.5775	40.2787	26.2633	35.4702	20.7446	39.6902	24.0919	16.2509
ENSMUSG00000023914.16	Mep1a	same	3176.76	6.50435	3176.76	6.50435	0.842584	15476.5	8476.89	11080	8530.19	9128.62	9682.52	9375.81	8545.98	9241.6	8014.41	10490.2	12893	13036.3	14726.6	13251.4	5741.07	10053.8	8889.44	9201.68	9156.84	7620.19	7174.53	6487.28	8025.04	7634.94	6894.07	8649.78	8314.66	10895.4	6759.4	15205.2	11386.3	7792.65	9340.8	6083.77	8718.74	7034.32	8041.6	7970.63	15516.4	11745.8	14363.1
ENSMUSG00000023919.8	Cenpq	same	51.6564	21.9267	51.6564	21.9267	0.979257	151.311	75.1714	128.959	156.411	103.444	92.2283	131.04	110.786	63.7923	99.196	76.7344	89.9288	38.8632	79.7112	109.401	87.9831	74.8577	65.1778	118.041	55.9611	90.1184	114.105	75.7638	106.345	117.958	137.215	108.884	146.357	81.0288	87.7078	100.022	172.768	156.119	127.736	93.7046	102.934	120.303	81.0748	104.666	28.5273	75.2871	46.0441
ENSMUSG00000023938.8	Aars2	same	109.539	18.0393	109.539	18.0393	0.920452	279.481	488.614	452.228	272.271	376.049	393.604	496.892	481.103	424.178	392.06	419.908	306.074	430.604	276.775	255.269	423.463	505.746	441.58	432.358	392.527	496.847	458.533	514.85	506.751	457.288	456.73	573.945	469.383	516.245	463.598	314.615	378.302	410.267	416.398	409.177	486.541	446.475	514.318	478.068	305.118	335.279	398.146
ENSMUSG00000023940.14	Sgo1	same	81.7121	21.6532	81.7121	21.6532	0.974569	183.354	177.439	195.181	159.307	195.935	167.028	158.309	151.071	101.902	137.772	114.036	58.3748	88.608	53.1408	88.5629	123.749	146.977	118.135	97.4521	95.9334	119.626	153.549	147.223	161.129	126.037	223.464	191.008	172.338	98.5711	170.993	85.4734	166.81	186.375	216.246	193.656	156.639	198.245	135.969	148.041	58.2949	93.356	83.06
ENSMUSG00000023942.15	Slc29a1	same	162.495	18.9829	162.495	18.9829	0.937527	340.005	461.517	433.058	380.889	626.748	485.832	496.892	597.312	429.977	507.002	378.343	258.743	335.778	270.132	225.749	513.592	426.324	423.656	592.948	446.09	500.835	571.934	538.095	457.607	468.599	611.586	537.036	480.641	615.652	518.139	214.593	425.962	445.363	451.601	693.414	459.049	527.807	617.351	605.364	213.335	391.493	382.798
ENSMUSG00000023944.14	Hsp90ab1	same	15881.9	17.4454	15881.9	17.4454	0.981499	30102.1	32253.8	25839.7	31957.1	26827.3	24685.2	30505.8	26260.8	34592	29049.5	22674	18522.2	17250.6	22881.5	18221.4	29035.8	22762.2	25059.2	26117.2	28244.4	42933	47102.9	48151.4	46161.9	53942.2	22348.4	29705.8	22441.2	30246.3	31529.8	25183.7	18329.8	23726.5	21903.2	30329	33449.2	27862.8	27620.3	31166.8	13823.3	18210.4	16613.8
ENSMUSG00000023959.10	Clic5	same	2906.23	6.55497	2906.23	6.55497	0.958204	6926.5	2865.25	3948.93	3391.8	3521.96	4852.51	3768.35	3526.54	3480.41	3693.87	4541.18	7921.62	7135.27	8343.11	8677.43	3363.39	3650.68	4089.91	3917.3	4149.92	2754.59	3268.2	3176.05	3163.77	3535.5	3204.95	2493.25	4001.88	2176.92	2316.52	6294.12	4771.96	4026.42	5593.22	5022.56	3359.76	3617.55	3208.37	4691.1	6914.77	6261.88	5343.83
ENSMUSG00000023973.13	Cnpy3	same	178.327	16.992	178.327	16.992	0.975945	462.835	585.638	568.988	328.753	610.927	536.667	574.153	601.96	574.131	523.535	487.05	411.779	439.931	429.555	408.084	615.166	604.339	585.785	599.811	574.001	693.034	782.536	638.827	643.711	651.191	535.138	640.383	467.651	641.547	620.588	407.363	436.387	480.46	486.804	573.16	645.738	563.389	624.107	584.62	373.336	388.482	450.51
ENSMUSG00000023990.18	Tfeb	same	174.778	13.1351	174.778	13.1351	0.873329	824.202	589.134	549.818	472.129	435.681	568.62	467.351	536.884	492.112	521.96	604.283	654.745	701.091	562.407	645.988	856.941	681.936	848.941	760.401	807.439	689.047	654.343	602.667	702.523	723.905	609.626	668.988	558.583	866.256	655.229	863.827	490.005	516.767	511.949	598.147	634.23	656.581	562.456	682.685	690.857	598.282	614.824
ENSMUSG00000024007.15	Ppil1	same	246.004	20.7018	246.004	20.7018	0.603804	1461.49	708.884	649.152	1567.01	939.514	556.274	590.059	558.576	583.244	509.364	508.365	501.708	665.337	735.115	821.377	547.212	689.239	655.851	713.734	642.754	724.137	879.736	758.499	810.48	883.875	584.143	782.485	691.084	818.641	711.244	1438.5	1249.59	711.613	619.569	627.04	637.427	666.748	688.291	682.685	638.764	672.565	616.63
ENSMUSG00000024012.18	Mtch1	same	581.95	13.2974	581.95	13.2974	0.631806	3941.22	3302.3	3105.47	3393.25	3355.23	3613.61	3651.7	3773.68	3744.69	3501.78	4014.7	3620.82	3780.61	4528.04	4077.37	4002.16	4099.83	4272.4	4195.93	3864.52	4070.48	4531.1	4077.47	3929.94	4372.52	3144.18	3668.82	2992.96	4146.67	3801.65	4561.01	3453.86	3122.38	3322.14	3706.02	3628.28	3993.71	4051.21	3960.33	3253.35	3739.26	3911.04
ENSMUSG00000024018.18	Ccdc167	same	120.069	22.9257	120.069	22.9257	0.978436	336.445	300.686	282.316	559.024	338.322	259.256	262.08	274.252	289.965	276.332	249.387	183.013	251.833	203.706	262.216	190.988	195.36	218.346	199.022	183.073	274.343	273.289	289.28	281.976	339.33	358.719	251.909	298.777	202.99	266.809	314.615	391.706	394.534	293.692	249.098	289.623	307.534	222.956	264.022	192.249	220.842	215.775
ENSMUSG00000024026.13	Glo1	same	228.81	12.8765	228.81	12.8765	0.861749	1703.59	1231.59	1126.65	1472.87	1187.78	1251.98	1207.39	1317.81	1224.48	1176.18	1493.12	1323.69	1344.67	1868.79	1446.53	1430.62	1516.33	1583.82	1465.9	1497.36	1438.7	1547.46	1347.39	1428.41	1560.92	1080.08	1310.29	1041.82	1492.77	1314.14	1758.57	1175.12	1143.66	1301.5	1353.25	1336.23	1503.78	1460.19	1437.03	1239.08	1503.73	1405.7
ENSMUSG00000024027.8	Glp1r	same	40.0377	7.83288	40.0377	7.83288	0.663111	28.4821	64.6824	50.538	59.3782	51.1134	13.0717	49.2347	37.9615	33.9673	24.4054	76.7344	116.75	101.044	37.6414	83.3533	20.744	28.2999	30.9594	96.0796	59.1589	43.8629	29.5828	11.1924	36.2541	16.1586	74.4881	26.7595	36.3728	45.9441	43.4854	38.1903	34.2557	43.5681	70.4055	28.8922	24.2951	39.8185	27.8695	14.144	110.388	116.444	139.938
ENSMUSG00000024036.16	Slc37a1	same	781.785	8.66646	781.785	8.66646	0.891937	2723.6	3569.77	4282.66	2560.5	3900.44	4019.56	3481.27	3904.61	4227.69	4400.05	4588.08	4177.75	4867.22	3310.23	3691.86	3914.89	4459.51	4025.54	4375.74	4690.34	3804.91	3527.4	3340.5	4074.15	4031.57	4177.21	3535.02	3878.9	3653.81	3598.97	2858.81	3903.66	3630.68	4106.65	3542.81	4234.38	4049.62	4603.53	3969.76	4783.9	4307.43	4626.08
ENSMUSG00000024037.13	Wdr4	same	136.384	20.4921	136.384	20.4921	0.925015	363.147	487.74	563.76	514.128	469.757	346.401	354.49	355.598	413.407	376.315	333.582	288.719	410.395	208.135	211.856	398.427	335.947	361.737	381.573	429.302	396.361	350.063	377.958	398.795	363.568	535.138	429.075	451.196	441.064	438.539	376.447	500.431	468.358	463.671	397.464	327.344	357.519	443.378	379.06	251.784	240.919	288.904
ENSMUSG00000024039.15	Cbs	same	840.568	15.8931	840.568	15.8931	0.939011	701.373	1701.85	1786.26	1484.46	2128.51	1800.27	1767.91	1925.19	2057.1	1863.47	1455.82	945.041	1601.16	965.391	944.671	2206.73	2595.37	2002.59	2319.64	1845.92	2122.97	2317.32	2269.47	2686.02	1533.45	1693.62	2578.14	1706.92	2450.91	2031.28	1032.96	1674.06	1920.63	1327.65	1517.23	1969.82	2420.46	2084.3	1973.56	1100.16	1927.35	1768.64
ENSMUSG00000024044.19	Epb41l3	same	971.143	10.9005	971.143	10.9005	0.963247	1251.43	1671.25	1805.43	1273.01	1675.79	2055.17	1881.52	1836.87	1970.11	1759.55	2329.74	2560.6	2560.3	2112.35	2193.23	2456.37	3093.82	2307.29	2359.44	2495.07	2051.99	2414.52	2322.85	2433.05	1924.49	1548.57	1921.15	1800.46	1588.83	1903.04	1309.38	1452.14	1474.06	1714.88	1910.01	1992.84	1891.8	2116.39	1885.87	2397.53	2898.05	2731.05
ENSMUSG00000024056.10	Ndc80	same	86.6746	22.7362	86.6746	22.7362	0.957414	117.489	117.128	205.637	192.617	167.944	168.48	176.488	144.873	91.9604	164.539	110.839	48.9087	76.1718	73.0686	78.1437	78.6841	97.6802	48.0686	53.53	65.5545	99.6885	128.896	85.2343	146.628	114.726	192.101	158.712	138.563	86.8762	146.671	67.2876	123.618	179.113	186.072	196.78	107.41	182.996	124.99	132.954	37.2095	65.2488	66.8091
ENSMUSG00000024074.8	Crim1	same	285.483	7.24945	285.483	7.24945	0.900606	736.975	852.234	987.233	582.196	742.362	1561.34	1326.31	1105.53	1285.79	1310.02	964.509	1325.27	900.071	1166.88	1125.27	1208.87	1025.19	1070.55	1063.74	843.414	977.745	958.624	1081.36	968.386	895.186	999.709	999.33	1020.17	664.102	966.997	771.079	716.39	910.09	1124.48	1338.41	1209	909.047	831.016	1113.61	1262.64	1199.57	1216.11
ENSMUSG00000024077.15	Strn	same	226.09	4.93637	226.09	4.93637	0.921135	817.081	1035.79	1197.23	886.328	923.693	1309.35	1161.94	1018.76	1270.05	1279.31	1026.32	1273.2	1086.61	963.177	1184.31	1070.82	1043.44	1004.55	904.521	1010.5	1047.13	899.458	998.705	899.906	963.052	1074.2	1016.86	1209.83	660.76	1177.79	909.292	844.477	1123.09	1360.84	1300.15	1037.02	946.324	950.095	1186.21	1239.08	1155.41	1132.14
ENSMUSG00000024078.7	Ttc27	same	75.1171	16.5126	75.1171	16.5126	0.735611	163.772	152.091	127.216	152.066	153.34	206.969	280.259	211.5	249.37	216.499	217.414	190.902	124.362	194.85	133.713	263.234	252.873	210.198	233.336	202.26	234.467	304.985	265.173	301.311	368.416	154.857	238.067	193.122	202.154	269.02	190.951	168.3	136.756	154.892	256.126	306.246	240.605	223.8	288.538	104.187	161.616	139.035
ENSMUSG00000024079.4	Eif2ak2	same	266.148	8.0245	266.148	8.0245	0.808532	516.239	710.632	869.602	674.884	761.834	1015.96	1083.16	1065.25	980.911	1047.86	1024.19	1049.17	1033.76	1111.53	998.503	1017.89	984.105	974.408	823.539	1067.26	964.984	864.945	994.4	978.86	948.51	766.443	845.232	1012.38	674.126	924.249	763.805	647.879	838.687	1037.98	1293.12	912.984	892.103	915.469	1012.71	956.285	974.717	1019.29
ENSMUSG00000024097.11	Srsf7	same	619.837	21.2849	619.837	21.2849	0.804949	2250.09	1916	2058.12	2796.57	2055.49	1248.35	1361.91	1540.93	1442.37	1568.24	1089.2	1183.27	1242.07	1071.67	1331.92	1698.15	1305.45	1555.3	1614.14	1767.57	1665.2	1560.84	1815.75	1595.18	1672.41	2342.45	1941.45	2054.2	1363.29	1804.27	2224.13	2817.9	2211.08	1952.24	1451.64	1667.41	1514.8	1718.62	1549.24	1307.29	1116.26	1195.34
ENSMUSG00000024105.3	Themis3	same	454.247	4.94343	454.247	4.94343	0.875161	2214.49	1552.38	1313.99	1216.53	1223.07	1554.81	974.848	1268.22	1178.92	1362.76	1486.73	1828.55	1904.29	1899.78	1964.01	832.62	1107.35	1116.98	1066.48	1104.03	1053.51	992.433	950.492	1010.28	1189.27	1115.36	934.738	1247.93	992.393	992.056	2009.53	1184.05	1140.03	1317.59	1190.05	1173.84	1081.88	1265.1	1241.85	1690.55	1618.17	1384.03
ENSMUSG00000024118.14	Tedc2	same	35.4508	19.0433	35.4508	19.0433	0.958881	89.0067	122.372	156.842	112.963	126.567	79.8828	91.6523	89.0932	92.7888	100.771	93.7865	63.1079	87.0535	73.0686	79.8802	116.595	101.332	92.0636	97.4521	111.123	120.424	133.123	113.646	111.179	122.805	129.374	119.034	138.563	71.8399	123.823	78.1991	81.9157	118.602	121.701	107.76	114.443	116.067	89.5201	94.2935	45.8918	66.2527	94.7967
ENSMUSG00000024121.13	Atp6v0c	same	255.577	10.5761	255.577	10.5761	0.973122	1242.53	1033.17	1058.68	839.984	1094.07	1051.55	1151.34	1199.27	1178.09	1098.24	1409.99	1238.49	1360.21	1472.44	1210.36	1236.77	1416.82	1222.9	1255.9	1196.77	1142.03	1303.05	1151.09	1325.29	1350.86	1005.59	1170.04	1040.09	1194.55	1062.81	1127.52	887.668	1015.38	938.405	1222.84	1093.28	1192.01	1300.57	1137.18	1262.64	1323.05	1335.28
ENSMUSG00000024122.16	Pdpk1	same	326.144	5.14882	326.144	5.14882	0.900156	1457.93	1541.89	1680.82	1597.42	1580.87	1816.24	1724.73	1484.37	1747.25	1652.48	1323.67	1768.6	1353.99	1552.15	1555.93	1454.94	1401.3	1508.05	1417.86	1597.29	1581.46	1258.68	1582.43	1303.53	1261.99	1352.55	1455.16	1589.15	727.588	1704.77	1356.66	1327.03	1635.02	1659.56	1758.52	1464.74	1354.68	1227.95	1697.28	1626.06	1602.11	1608.84
ENSMUSG00000024131.8	Slc3a1	same	559.792	9.80672	559.792	9.80672	0.630227	1142.85	623.223	671.807	981.913	778.872	517.786	749.883	557.801	594.843	503.853	1158.48	1083.88	1214.08	1386.09	1274.61	592.276	1117.39	896.195	941.58	1235.14	889.221	670.544	544.122	849.956	744.911	544.939	764.953	712.734	964.827	559.414	883.832	1008.31	459.886	765.409	342.803	524.263	442.239	524.452	555.389	1614.89	1421.42	1848.99
ENSMUSG00000024132.6	Eci1	same	216.556	12.2905	216.556	12.2905	0.6016	1320.86	962.369	915.783	1416.39	924.91	1022.5	1036.2	1020.31	1052.16	1012.43	1213.9	1162.76	1164.34	1859.93	1453.47	1168.82	1362.05	1145.5	1338.25	1176.78	1043.94	1346.02	1148.51	1304.34	993.754	966.385	1155.27	795.006	1253.02	1184.42	1436.68	1103.63	916.141	840.843	960.472	1095.84	1131.86	1187.41	1012.71	1142.33	1077.11	1269.37
ENSMUSG00000024135.10	Srbd1	same	64.0231	18.3773	64.0231	18.3773	0.752531	185.134	224.64	291.029	201.307	270.171	307.912	313.587	306.791	285.823	264.523	274.965	130.949	192.761	212.563	217.066	304.007	282.999	274.561	220.983	310.185	302.255	309.211	328.884	352.067	277.928	278.35	318.346	263.27	285.689	285.235	156.398	195.108	223.892	292.686	313.129	304.967	309.229	311.631	352.658	174.885	250.957	213.97
ENSMUSG00000024136.14	Dnase1l2	same	109.77	7.37546	109.77	7.37546	0.872457	229.637	206.284	209.123	212.893	149.689	151.777	160.581	161.143	225.344	146.432	261.11	337.627	351.323	365.343	312.575	150.215	147.89	218.346	205.885	237.435	115.639	164.818	124.838	169.991	100.183	215.623	161.48	129.903	239.745	106.871	260.057	330.642	133.125	120.695	96.0472	229.525	249.077	261.804	89.5788	492.406	256.98	274.459
ENSMUSG00000024140.10	Epas1	same	1235.31	6.25048	1235.31	6.25048	0.928747	3131.25	4220.96	4030.84	2913.88	3528.04	5739.94	5349.92	4873.01	4591.39	5231.41	5113.5	5859.57	4467.71	5039.52	5265.15	3943.5	4068.79	3938.37	3812.99	4376.16	3990.73	3702.78	3777.86	3324.09	3805.35	4537.89	4150.49	4143.9	3351.42	4106.79	3375.29	2873.01	3560.49	4155.94	4981.18	4516.97	4097.91	3829.09	4424.25	4941.43	5179.75	4708.24
ENSMUSG00000024151.13	Msh2	same	190.132	18.3197	190.132	18.3197	0.875508	427.232	640.705	591.643	424.337	640.135	655.039	808.207	747.608	731.541	679.414	522.22	413.357	355.986	365.343	303.892	724.609	633.552	584.156	588.831	588.391	662.729	784.649	730.949	775.031	691.588	629.228	776.026	637.391	680.809	715.666	427.367	278.513	514.346	614.54	826.943	699.443	655.734	722.072	782.636	353.491	475.815	492.04
ENSMUSG00000024165.9	Jpt2	same	315.706	18.8672	315.706	18.8672	0.89825	1263.89	1253.44	1198.1	1228.12	1397.1	1205.5	1358.88	1239.56	1274.19	1218.69	963.443	746.251	820.79	1144.74	930.778	1314.74	1160.29	1224.53	1268.25	1177.58	1599	1639.73	1515.28	1524.28	1622.32	1236.89	1476.39	1125.83	1085.12	1445.34	1029.32	950.222	1137.61	1354.8	1651.54	1331.12	1331.8	1399.38	1433.26	963.727	1005.84	916.368
ENSMUSG00000024169.16	Ift140	same	100.3	19.1375	100.3	19.1375	0.747301	263.46	562.037	511.479	296.891	429.596	525.774	439.325	433.845	481.342	464.489	451.88	347.094	286.033	243.562	284.79	473.535	471.056	383.734	391.181	362.948	407.526	384.576	507.101	471.303	424.971	582.183	518.581	550.789	461.947	436.328	214.593	339.578	416.318	441.543	437.288	478.23	416.823	418.042	461.095	311.32	382.459	333.143
ENSMUSG00000024170.15	Telo2	same	77.5214	16.9998	77.5214	16.9998	0.924349	147.751	237.751	240.491	176.686	234.878	225.85	243.901	233.192	192.205	221.223	168.389	244.543	230.07	123.995	137.186	324.035	239.18	225.678	288.239	250.226	252.012	290.193	241.067	280.365	237.531	372.44	258.368	284.921	265.641	208.582	101.841	177.236	273.511	201.159	260.811	273	266.869	329.366	267.794	130.233	166.636	210.358
ENSMUSG00000024180.14	Pgap6	same	1053.5	9.86372	1053.5	9.86372	0.981624	2348	3540.92	3798.19	2992.08	3641.22	4074.75	3817.58	3679.94	3902.93	3597.82	5117.76	4905.06	5196.78	4171.55	4386.47	3892	4816.46	3915.56	4356.52	4358.57	3796.93	3742.93	3510.1	3983.11	3689.01	3967.47	3824.77	3703.97	4191.78	3540	3288	3453.86	3267.61	3839.11	3495.18	3733.13	3790.38	4056.27	3649.16	4697.08	4769.19	4860.81
ENSMUSG00000024182.16	Axin1	same	188.232	13.3379	188.232	13.3379	0.940388	1084.1	1225.47	1074.37	1002.19	1173.18	1258.52	1258.14	1165.96	1141.63	1194.29	1172.33	1293.71	1221.86	1124.81	1139.16	1432.77	1284.45	1361.4	1320.41	1373.45	1305.52	1254.45	1314.67	1331.73	1431.65	1123.2	1439.48	1140.55	1371.64	1342.89	1145.71	1093.2	1011.75	1106.37	1287.66	1151.46	1169.99	1240.61	1338.97	1304.81	1348.14	1373.2
ENSMUSG00000024187.15	Fam234a	same	1667.25	12.0747	1667.25	12.0747	0.976682	5244.27	6660.53	6678.85	3890	5837.89	7487.19	7027.69	7163.87	7618.63	6842.16	8812.73	7535.09	7352.91	7607.99	6041.38	7376.99	8522.83	8633.61	7783.82	7641.89	6982.98	7403.45	7189.82	7526.34	7206.73	6245.24	7530.5	6318.48	8917.34	6559.66	5686.71	5629.84	5062.38	5935.19	6608.51	7401.69	7462.15	7646.36	7137.08	7169.04	7695.35	7534.08
ENSMUSG00000024194.16	Cuta	same	257.523	15.2288	257.523	15.2288	0.945175	1109.02	970.235	896.613	926.879	827.551	756.708	790.028	805.713	782.906	758.141	837.684	735.208	889.189	1009.68	909.94	1017.89	1115.56	1077.06	1109.03	999.306	1087.8	1314.32	1126.99	1066.67	1195.74	811.528	896.905	748.241	1067.57	832.119	1382.12	1218.31	808.431	784.519	844.903	788.312	920.908	941.65	888.245	881.866	926.534	958.801
ENSMUSG00000024212.9	Mllt1	same	275.603	14.6286	275.603	14.6286	0.850535	854.464	1425.63	1381.95	1074.6	1356.94	1403.76	1348.27	1434.01	1325.55	1447	1436.64	1437.28	1184.55	1115.96	1210.36	1537.92	1607.62	1546.34	1644.33	1564.51	1692.31	1614.38	1547.99	1654.8	1520.52	1364.31	1695.08	1180.38	1605.54	1672.34	1056.6	959.159	1302.2	1487.57	1586.73	1693.62	1741.85	1602.92	1692.57	1137.37	1395.32	1293.75
ENSMUSG00000024222.17	Fkbp5	same	2475.42	11.9457	2475.42	11.9457	0.94649	1822.86	2911.58	3395.63	3025.39	3041.25	2251.24	3085.88	3405.69	2936.93	3556.89	5124.15	3961.6	4175.46	3593.65	3368.86	4450.66	5710.18	4527.41	5285.75	6929.59	3394.19	3135.07	2874.72	4648.58	2957.02	2926.6	4539.89	2988.63	3884.37	2833.92	2475.09	2473.85	2839.19	2988.21	2676.83	2845.08	3023.66	3880.61	3044.74	4265.45	5071.34	4889.7
ENSMUSG00000024232.2	Bambi	same	102.635	23.1386	102.635	23.1386	0.95685	340.005	187.928	205.637	288.202	262.869	171.385	138.615	278.126	198.833	159.816	70.3399	75.7295	65.2901	104.067	81.6168	186.696	73.9448	127.097	131.766	161.488	149.931	119.74	159.276	158.712	126.037	145.056	196.544	90.0661	133.656	165.834	125.482	254.683	188.795	143.828	174.915	231.443	189.773	200.153	158.413	62.0159	82.3139	65.9063
ENSMUSG00000024235.11	Map3k8	same	14.4653	2.25806	14.4653	2.25806	0.845383	26.702	37.5857	30.4971	31.8615	43.8115	11.6193	23.4812	37.9615	15.741	18.8945	30.9069	37.8648	15.5453	39.8556	19.1018	15.7368	20.0838	13.0356	20.5885	18.3872	15.9502	23.2436	12.9143	10.4734	12.9269	35.2838	23.0685	29.4447	20.8837	19.163	32.7345	44.6813	65.3522	40.2317	17.1792	22.3771	23.7216	9.28982	29.231	37.2095	32.1225	46.0441
ENSMUSG00000024238.15	Zeb1	same	10.1069	7.3185	10.1069	7.3185	0.779291	12.4609	6.99269	13.0702	23.172	13.3869	6.53586	14.3917	8.52196	5.7993	9.44724	7.46029	39.4425	13.9907	22.142	36.4671	7.86841	14.6064	10.5914	16.4708	16.7883	11.9626	10.5653	4.30476	4.83387	17.7745	9.80106	0.922742	14.7223	8.35348	5.89632	23.6416	29.7875	12.1023	11.0637	11.7131	7.67213	12.708	9.28982	13.2011	29.7676	29.111	9.02826
ENSMUSG00000024269.11	Tpgs2	same	42.7216	17.9344	42.7216	17.9344	0.919628	192.254	177.439	146.386	167.997	124.133	103.848	134.07	138.676	118.471	135.41	133.219	132.527	129.026	161.637	105.928	151.646	143.325	149.094	150.982	145.499	181.034	205.671	191.131	227.998	192.287	119.573	143.025	120.377	162.893	161.412	141.85	141.491	127.074	136.788	179.6	170.066	147.413	152.015	159.356	78.14	103.394	100.214
ENSMUSG00000024295.9	Cyp4f41-ps	same	14.3818	22.2114	14.3818	22.2114	0.935128	10.6808	23.6003	39.2105	33.3097	27.9907	19.6076	26.511	23.2417	21.5403	14.9581	11.7233	17.3547	10.8817	13.2852	39.9401	17.8827	16.4322	13.0356	10.9805	15.9889	18.3427	20.4262	12.9143	20.9468	12.9269	21.5623	22.1458	36.3728	30.0725	29.4816	34.5531	40.2132	24.2045	36.2086	28.1114	22.3771	17.7912	24.4913	21.6875	17.3644	21.0804	9.93108
ENSMUSG00000024298.15	Zfp871	same	324.278	3.10453	324.278	3.10453	0.93253	913.208	1202.74	1478.67	1090.53	1307.04	1336.22	1270.26	1212.44	1415.86	1581.63	959.18	1197.47	1108.38	1005.25	1146.11	1055.08	1018.8	997.22	986.874	1163.99	1098.97	847.336	1127.85	1044.92	967.9	1413.31	971.647	1535.45	567.201	1093.03	798.358	1198.95	1666.48	1461.42	1291.56	1019.75	1150.5	956.007	1298.42	1447.45	1252.78	1239.58
ENSMUSG00000024300.17	Myo1f	same	33.9367	7.83578	33.9367	7.83578	0.702268	26.702	55.0674	57.5087	66.6195	57.1984	24.691	28.0259	23.2417	14.084	28.3417	86.3262	113.594	60.6265	33.213	86.8264	18.598	43.8192	31.7742	39.8044	50.365	31.1028	40.8524	32.7162	32.2258	16.1586	33.3236	22.1458	35.5068	35.0846	33.9039	29.0973	49.1494	30.2557	39.2259	28.8922	40.9181	72.8593	18.5796	29.231	100.466	105.402	71.3232
ENSMUSG00000024301.10	Kifc5b	same	53.1332	21.5566	53.1332	21.5566	0.922488	56.9643	88.2827	131.573	91.2397	119.265	71.8945	127.253	79.7966	62.9639	82.6633	69.2741	33.1317	65.2901	26.5704	46.8862	90.8443	50.2095	52.1422	43.9221	72.7495	52.6355	68.3222	54.24	71.7025	53.3234	188.18	95.9652	108.252	126.138	83.2856	45.4646	83.4051	130.704	139.805	89.0193	50.5082	110.136	81.0748	65.0625	42.1708	42.1608	46.9469
ENSMUSG00000024312.10	Wdr46	same	159.9	15.9905	159.9	15.9905	0.952465	311.523	472.006	395.59	328.753	559.814	533.762	549.157	588.79	478.028	497.555	555.259	492.242	425.94	429.555	350.778	575.109	638.116	547.493	588.831	538.026	589.358	674.77	600.945	627.598	736.832	511.616	649.61	409.627	669.114	669.97	405.544	391.706	468.358	515.972	602.052	626.558	580.333	720.383	636.481	354.731	443.692	496.554
ENSMUSG00000024317.15	Rnf138	same	145.383	1.36292	145.383	1.36292	0.663551	1034.26	445.784	474.883	780.606	429.596	474.939	442.355	473.356	552.591	385.762	366.62	457.533	335.778	608.905	672.036	381.26	352.379	433.432	370.593	408.516	390.779	424.725	394.316	377.848	534.849	435.167	442.916	454.66	318.268	434.117	891.106	704.475	531.289	427.462	422.451	413.017	357.519	385.105	412.063	540.778	408.558	385.507
ENSMUSG00000024335.20	Brd2	same	703.513	9.30193	703.513	9.30193	0.86772	2777.01	4149.29	4218.18	3242.63	4285.01	4842.35	5579.43	5033.38	5020.54	5094.42	4498.55	5313.69	4747.52	3580.36	4864.01	4977.84	4514.29	4866.34	4968.69	5125.24	4961.3	4445.17	4916.9	4524.51	4482.39	4500.65	4981.88	4479.92	4188.44	4378.76	2986.11	3811.31	3953.81	3997.02	4432.23	5031	5084.9	4834.93	4427.08	4864.53	4793.28	4945.68
ENSMUSG00000024352.12	Spata24	same	6.18561	23.7366	6.18561	23.7366	0.64006	8.90067	10.489	12.1988	23.172	9.73589	6.53586	17.4215	13.1703	14.084	4.72362	8.52605	1.5777	7.77263	4.4284	1.73653	7.86841	10.0419	3.25889	2.74513	5.59611	10.3676	4.93047	6.02667	5.63952	16.1586	9.80106	13.8411	12.1243	5.84744	6.63336	23.6416	5.95751	6.05113	19.1101	7.02784	11.5082	11.0136	22.8023	5.65761	2.48064	7.0268	2.70848
ENSMUSG00000024359.10	Hspa9	same	2481.39	14.7738	2481.39	14.7738	0.922531	3120.57	6298.66	5187.11	4126.06	5858.57	6784.95	7386.72	7098.79	7010.53	6931.91	7489.06	5348.4	5175.02	5942.91	4697.31	8753.24	8673.45	7400.94	7816.76	7645.09	8645.78	9362.96	8637.94	9217.39	9447.93	5286.69	8144.12	5029.84	6282.65	8809.11	3908.14	3501.52	5303.21	6281.18	8123.4	7505.27	7465.54	8264.56	7945.17	4091.81	6461.64	6164.49
ENSMUSG00000024366.8	Gfra3	same	13.8935	17.9308	13.8935	17.9308	0.66938	24.9219	27.0967	25.269	40.551	49.8965	26.8697	41.6602	38.7362	42.2521	44.8744	21.3151	7.88849	32.645	15.4994	6.94611	44.3492	48.3837	43.995	28.8239	39.9722	49.4455	41.5568	33.5772	40.2823	33.933	37.244	38.7552	62.3534	38.426	44.2224	12.7301	28.2982	21.7841	27.1564	40.6053	49.8689	34.7353	43.071	32.0598	13.6435	23.0881	16.2509
ENSMUSG00000024383.9	Map3k2	same	208.985	4.2377	208.985	4.2377	0.658997	1012.9	970.235	1049.97	950.051	904.221	1052.27	1006.66	872.339	1082.81	1123.43	670.36	1038.13	822.344	1025.17	1232.93	860.517	807.003	944.263	835.892	922.559	1026.39	732.527	984.93	878.154	937.199	968.345	764.953	1155.27	555.506	961.838	965.668	889.158	1133.98	1150.63	1165.84	793.427	752.315	721.228	1020.26	1091.48	901.438	1002.14
ENSMUSG00000024388.11	Myo7b	same	2072.51	8.14904	2072.51	8.14904	0.952451	4291.9	6490.09	6813.91	3848	6734.81	7275.14	7427.63	6476.69	6629.43	6339.89	8641.15	9868.5	10678	6277.26	7449.7	5642.36	7803.46	6195.15	6478.51	6730.52	5476.49	4827.63	5429.17	5810.32	4795.87	6815.66	6313.4	7242.52	7957.53	5054.62	4575.56	5589.63	5778.83	6627.17	5644.14	6064.18	5911.77	6653.2	6254.49	9216.8	8895.93	9514.88
ENSMUSG00000024403.16	Atp6v1g2	same	35.0147	23.3611	35.0147	23.3611	0.969168	76.5457	78.6677	108.047	70.9642	107.095	54.4655	71.201	65.0768	72.9055	66.9179	42.6302	50.4864	73.0627	48.7124	39.9401	54.3635	52.9481	54.5864	38.4318	46.3678	42.2679	46.4873	58.5448	63.646	37.1648	78.4085	47.9826	74.4777	83.5348	59.7003	94.5663	110.214	85.9261	93.5388	59.3462	62.0164	60.9985	55.7389	53.7473	50.853	53.2029	45.1413
ENSMUSG00000024404.7	Riok3	same	640.607	8.02453	640.607	8.02453	0.918907	3556.71	2430.83	2601.83	3120.98	2677.37	2339.11	2551.87	2396.22	2458.08	2367.32	3055.52	3739.15	3650.03	3381.08	3752.63	2400.58	3169.59	2590	2488.46	2977.13	2254.55	2407.48	2253.11	2532.95	2478.73	2377.74	2323.46	2589.4	2239.57	2262.71	3484.41	2601.94	2612.88	2507.44	2107.57	2176.33	2317.1	2248.14	2183.84	3402.19	3474.25	3466.85
ENSMUSG00000024421.16	Lama3	same	596.296	5.22145	596.296	5.22145	0.923418	1418.77	763.951	1503.94	615.506	1000.36	811.173	822.599	773.949	758.052	925.042	942.128	2002.1	2128.15	1304.16	1736.53	298.284	582.43	659.11	739.813	724.297	559.85	445.151	412.396	469.691	491.221	880.136	544.418	1033.16	832.842	451.806	1273.01	1145.33	936.715	1184.82	651.247	709.033	548.14	469.558	760.949	1920.01	1257.8	1255.83
ENSMUSG00000024424.15	Ttc39c	same	61.46	13.0005	61.46	13.0005	0.954428	58.7444	28.8448	50.538	26.0685	27.9907	30.5007	43.9325	44.1593	28.168	36.2144	50.0905	110.439	93.2716	33.213	57.3054	70.1003	114.112	72.5103	111.178	55.9611	83.7383	79.5918	79.2076	104.734	50.0916	37.244	50.7508	80.5398	74.346	14.7408	54.5575	37.2344	37.517	28.1622	32.7966	16.623	24.5688	25.3359	35.8315	45.8918	92.3522	84.8656
ENSMUSG00000024429.9	Gnl1	same	228.767	12.0047	228.767	12.0047	0.905788	865.145	1124.95	948.894	773.365	962.637	1053	908.191	983.899	929.545	959.682	1049.77	1202.21	1156.57	918.893	1069.7	1111.59	1082.7	1273.41	1089.82	1175.18	1051.91	1150.21	1084.8	1097.29	1124.64	995.788	1047.31	948.292	1253.86	1023.01	1089.33	938.307	841.107	905.214	1126.02	1016.56	1033.59	1194.16	1075.89	1490.86	1157.41	1328.06
ENSMUSG00000024431.15	Nr3c1	same	536.451	8.00037	536.451	8.00037	0.953111	1545.16	1756.04	2149.61	1982.65	1930.14	2026.12	2287.52	1895.75	2412.51	2039.82	1923.69	2508.54	1804.8	1955.14	2502.34	2084.41	2214.69	1891.79	1921.59	2183.28	1886.9	1705.24	1909.59	1935.97	1635.25	1509.36	2148.14	1815.18	1344.91	1948	1813.13	1742.57	1904.9	2020.64	1770.24	1846.43	1592.74	1506.64	1778.38	2615.83	2476.44	2591.11
ENSMUSG00000024436.16	Mrps18b	same	97.1637	15.2246	97.1637	15.2246	0.920577	526.919	406.45	309.327	425.785	292.077	452.427	400.695	377.29	369.498	371.591	433.763	407.046	394.85	480.481	394.192	496.425	504.833	380.475	450.201	469.274	413.109	529.673	431.337	486.61	492.837	421.446	472.444	344.676	466.96	403.898	421.911	494.473	371.539	395.277	399.025	386.803	486.294	495.738	351.715	357.211	421.608	380.09
ENSMUSG00000024454.16	Hdac3	same	214.582	14.0527	214.582	14.0527	0.966906	1322.64	1321.62	1207.68	1244.05	1279.05	1343.48	1339.18	1387.53	1186.37	1317.1	1398.27	1307.91	1392.86	1556.58	1338.86	1540.78	1684.3	1458.35	1438.45	1366.25	1382.08	1679.18	1395.6	1448.55	1549.61	1450.56	1555.74	1404.68	1589.67	1348.05	1398.49	1304.69	1303.41	1394.03	1401.66	1340.07	1483.45	1532.82	1446.46	1268.84	1589.06	1467.09
ENSMUSG00000024456.16	Diaph1	same	517.345	6.42375	517.345	6.42375	0.897825	3305.71	3946.5	3918.44	2851.6	3529.26	4392.83	3888.79	3545.91	3903.76	3919.82	3759.99	4363.91	4731.98	4065.27	4158.98	3603.73	3675.33	3621.44	3346.31	3807.76	3866.32	3206.21	3467.06	3328.93	3564.59	4173.29	3559.94	4075.49	4230.2	4200.39	3400.75	3547.7	3650.04	3852.19	4110.51	3714.59	3681.09	3709.17	3811.34	4543.28	4248.2	4359.75
ENSMUSG00000024474.7	Ik	same	373.134	13.0956	373.134	13.0956	0.959375	1055.62	1756.91	1513.53	1181.77	1612.51	1813.34	1588.39	1665.66	1701.68	1780.8	1954.6	1861.68	1761.28	1702.72	1581.98	1965.67	2044.89	1860.83	1759.63	2124.12	2014.5	1846.11	1832.11	1985.92	1922.87	1742.63	1892.54	1599.54	1903.76	1890.51	1320.29	999.372	1438.96	1697.78	1880.34	1989.64	1901.97	2001.53	1926.42	1706.68	1949.43	1824.61
ENSMUSG00000024479.3	Mal2	same	1737.44	8.49851	1737.44	8.49851	0.969129	7763.16	4803.98	5174.91	6262.23	4970.17	5386.28	6424.75	5982.42	6462.91	5843.9	7123.51	7093.33	6897.43	8013.19	8852.81	5836.21	7078.62	6572.37	6238.31	6744.12	5931.86	5579.18	5411.09	5978.7	5792.86	4461.44	5899.09	4546.6	5266.03	5959.71	8199.99	6440.06	5379.46	5607.3	4795.33	6124.92	5463.6	5468.32	5542.57	7928.11	7691.33	7897.92
ENSMUSG00000024501.20	Dpysl3	same	79.8965	1.27164	79.8965	1.27164	0.923476	140.631	269.218	299.742	256.34	346.841	372.544	381.001	323.06	391.867	311.759	238.729	205.101	242.506	152.78	243.114	249.643	199.012	233.825	240.199	303.789	240.847	203.558	265.173	232.026	290.855	337.157	325.728	227.763	219.697	355.253	167.31	250.215	320.71	299.726	239.728	309.443	294.826	305.719	335.685	234.42	245.938	281.682
ENSMUSG00000024511.15	Rab27b	same	372.294	2.60724	372.294	2.60724	0.810157	1336.88	1145.05	1343.61	1538.04	1327.73	1353.65	1495.22	1401.48	1375.26	1437.55	1222.42	995.528	1187.66	1744.79	1677.49	1090.13	1062.61	1043.66	790.598	1159.19	1243.31	1150.91	977.181	1115.01	1108.48	1025.19	1203.26	1085.99	789.404	1285.4	1387.58	1371.72	1484.95	1526.79	1202.54	1295.95	1070.02	949.25	1252.22	1194.43	1230.69	1286.53
[truncated: 2,685 more rows]
[truncated: 17 more columns]

## Sheet: Change
Original_ID	Gene_Symbol	Category	Ad_lib_amp	Ad_lib_phase	IF_amp	IF_phase	weights	AL_ZT0_1	AL_ZT0_2	AL_ZT0_3	AL_ZT0_4	AL_ZT0_5	AL_ZT4_1	AL_ZT4_2	AL_ZT4_3	AL_ZT4_4	AL_ZT4_5	AL_ZT8_1	AL_ZT8_2	AL_ZT8_3	AL_ZT8_4	AL_ZT8_5	AL_ZT12_1	AL_ZT12_2	AL_ZT12_3	AL_ZT12_4	AL_ZT12_5	AL_ZT16_1	AL_ZT16_2	AL_ZT16_3	AL_ZT16_4	AL_ZT16_5	AL_ZT20_1	AL_ZT20_2	AL_ZT20_3	AL_ZT20_4	IF_ZT0_1	IF_ZT0_2	IF_ZT0_3	IF_ZT0_4	IF_ZT0_5	IF_ZT4_1	IF_ZT4_2	IF_ZT4_3	IF_ZT4_4	IF_ZT4_5	IF_ZT8_1	IF_ZT8_2	IF_ZT8_3
[truncated: 217 more rows]
[truncated: 17 more columns]

[truncated: 3 more sheets: Gain, Loss, Arrhythmic]
