# Supplementary material for: The importance of meal timing for maintenance of daily rhythms in the gut transcriptome and microbiota
Source: NPJ Biol Timing Sleep. 2026 Jun 22;3:29. doi: 10.1038/s44323-026-00089-x (PMC13287471; doi:10.1038/s44323-026-00089-x)
Supplement: Supplementary file 3 — Supplementary Data 2 [file 44323_2026_89_MOESM3_ESM.xlsx]

## Sheet: Mineral absorption
Gene	Ad_lib_ZT0_1	Ad_lib_ZT0_2	Ad_lib_ZT0_3	Ad_lib_ZT0_4	Ad_lib_ZT0_5	IF_ZT0_1	IF_ZT0_2	IF_ZT0_3	IF_ZT0_4	IF_ZT0_5	Ad_lib_ZT4_1	Ad_lib_ZT4_2	Ad_lib_ZT4_3	Ad_lib_ZT4_4	Ad_lib_ZT4_5	IF_ZT4_1	IF_ZT4_2	IF_ZT4_3	IF_ZT4_4	IF_ZT4_5	Ad_lib_ZT8_1	Ad_lib_ZT8_2	Ad_lib_ZT8_3	Ad_lib_ZT8_4	Ad_lib_ZT8_5	IF_ZT8_1	IF_ZT8_2	IF_ZT8_3	IF_ZT8_4	IF_ZT8_5	Ad_lib_ZT12_1	Ad_lib_ZT12_2	Ad_lib_ZT12_3	Ad_lib_ZT12_4	Ad_lib_ZT12_5	IF_ZT12_1	IF_ZT12_2	IF_ZT12_3	IF_ZT12_4	IF_ZT12_5	Ad_lib_ZT16_1	Ad_lib_ZT16_2	Ad_lib_ZT16_3	Ad_lib_ZT16_4	Ad_lib_ZT16_5	IF_ZT16_1	IF_ZT16_2	IF_ZT16_3	IF_ZT16_4
Slc34a2	2522.45	1332.98	1615.47	1152.81	1347.2	409.794	1976.8	1831.93	1280.42	1430.24	1274.49	543.854	585.691	434.948	588.878	558.323	364.426	422.754	336.123	379.06	906.958	784.116	1220.3	1988.35	1271.14	491.166	321.225	433.356	485.761	464.298	75.1075	127.806	196.348	223.728	112.722	232.764	653.299	329.497	251.361	428.796	242.442	426.838	226.431	215.913	219.757	589.055	642.809	342.496	260.282
Vdr	7937.61	11003.9	11662.9	8997.97	11500.5	9601.42	8569.16	8215.4	10101.8	11344.3	12923.6	11335.3	11565.1	12814	11291.8	10523	11553	11665.1	10837.8	10958.8	15114.5	16894	15417.8	11730.8	14803.9	16315.1	16561.2	15324.6	14434.7	16400.5	12985	13753.7	12217.6	12317.4	13746.5	13398.7	13108.3	12375	12769.3	14403.6	11014.4	11895.1	12557	12311.9	11260.9	12680.7	12592.7	11626.9	10912.9
Trpm6	3206.02	2726.27	3102.86	1249.84	2005.59	1768.16	2680.59	2396.41	2444.66	3429.76	2975.27	2596.56	2018.93	2048.81	2294.1	2972.78	1951.92	1839.27	2084.3	2440.32	2848.76	3524.58	2477.91	2167.7	1953.59	1586.37	1946.42	1933.85	2437.43	1528.94	1378.4	2241.17	1478.72	2531.01	1079.25	1965.79	1685.69	2376.87	2529.45	1793.07	1966.65	1993.32	2258.28	1827.2	2053.76	2868.06	2253.24	1804.08	1568
Trpm7	914.989	1346.09	1635.51	983.361	1363.03	1231.59	1003.86	1234.69	1581.77	1594.18	1658.66	1768.66	1551.77	1676	1691.06	1485.22	1450.67	1216.58	1104.64	1434.2	1210.7	1563.5	1187.66	1027.39	1326.71	1387.92	1489.68	1487.86	1197.14	1335.67	1375.54	1349.26	1313.33	1362.96	1331.08	1356.08	1139.13	1193.88	1345.21	1182.83	1469.01	1266.43	1422.29	1361.54	1326.62	1345.54	821.84	1257.81	526.874
Trpv6	154.872	194.047	70.5789	27.5167	77.8872	119.401	94.5663	47.6601	95.6079	139.805	214.231	79.533	198.329	64.6208	189.732	218.644	86.9509	90.6506	72.6295	80.1495	183.31	220.878	124.362	123.995	112.874	99.2254	134.513	64.1006	102.33	89.6203	99.428	124.154	160.5	118.041	80.7439	85.141	50.6076	92.8977	55.4183	153.203	137.969	123.262	133.448	128.903	148.659	170.036	69.055	99.5627	69.4085
Slc8a1	621.267	1004.32	1357.55	786.399	1135.45	1271.39	1025.68	1334.48	1342.14	2065.9	1657.93	1889.1	1642.41	1764.64	1651.69	1076.04	1497.34	1342.81	1342.8	1381.4	2159.22	1743.36	1699.1	2006.07	1871.98	1850.55	1912.29	2317.55	1764.27	2270.74	1172.39	1639.57	1385.03	1468.64	1273.52	1457.01	1379.29	1595.23	1880.92	1639.87	845.358	773.379	959.962	1037.67	704.515	1052.32	1011.95	859.558	761.916
Atp2b1	3935.87	5225.29	6705.87	3823.38	5643.17	4812.87	4555.55	6195.81	6369.42	6161.49	5538.05	7014.81	6117.22	5816.7	6232.03	4952.29	4348.82	3943.72	4240.38	4398.79	7542.35	8259.25	7073.09	6301.61	6456.41	8313.85	8028.62	9220.56	6642.84	8947.99	4618.75	7691.18	4753.9	4965.94	5724.02	6513.97	6089.48	5846.75	6163.96	6800.83	4442.12	4579.7	4446.82	5004.67	4222.24	5167.03	3757.96	4366.82	3462.54
Atp2b4	64.0848	60.3119	60.9941	76.7572	62.0663	25.7964	30.9159	80.4263	50.8295	50.2897	21.06	42.4176	41.8351	28.9965	22.8308	34.3583	33.2459	32.1937	35.4702	27.3451	42.6302	91.5065	66.8446	17.7136	53.8323	100.466	85.3254	107.436	83.8368	103.657	26.4665	37.4289	39.1067	35.6867	36.7745	54.243	34.9653	68.9475	65.9741	66.7587	19.9377	21.1306	37.8819	39.4766	6.46344	25.1585	58.8247	27.2138	80.4507
S100g	914.989	1151.17	1135.36	3284.63	2006.81	260.175	2538.74	4162.81	945.187	898.173	319.531	484.773	397.433	281.68	445.595	258.468	546.64	335.492	325.144	78.2636	1147.82	2292.4	2118.82	1939.64	2936.47	1386.68	581.217	517.319	736.038	842.214	267.526	636.291	573.565	947.07	1299.1	294.56	424.184	348.366	241.465	1004.8	238.455	372.602	284.975	707.357	319.94	493.626	282.188	247.579	774.536
Slc26a3	38792.7	15021.2	17191.6	10381	11238.9	7993.2	30448.5	16374.2	14010.8	14197.8	15598.2	12404.9	11481.4	10528.2	12203.5	14322.7	10563.3	11325.4	15433.8	16800.3	14682.9	28348.1	25172.4	25520.9	22871.8	25231.8	27767.9	23554.7	28274	30499	12967.1	19872.9	19755.4	21749.7	16964.2	17622.1	19492.2	21100.8	19248	17799.7	17181.5	18902	16513.9	17170.7	17984.5	14328.2	13149.4	11719.9	9497.92
Slc26a6	40.9431	83.9122	73.1929	41.9992	52.3304	55.278	41.8274	53.6176	55.6704	78.4519	39.9414	54.5369	31.7637	37.2812	29.9163	28.8922	56.9017	38.9713	42.2264	28.2881	45.8275	50.4864	46.6358	68.6402	20.8383	39.6902	51.1952	25.2791	54.2474	42.1107	32.9042	41.9934	32.5889	166.08	33.5767	51.4965	88.3333	56.6095	60.0365	44.5058	43.0654	76.7744	51.6572	43.5049	43.6282	50.3169	100.599	39.8251	39.4366
Clcn2	4455.67	4132.68	4946.62	2499.68	3274.91	4778.97	4522.82	4319.19	4200.7	6533.63	6158.23	5549.13	5446.31	5728.05	5164.49	5470	4988.81	5741.49	6737.65	6537.37	8138.11	7817.5	8266.97	7382.14	5702.75	6796.94	7354.05	8311.41	9672.06	8461.02	6105.17	8407.8	6969.95	6777.73	7829.76	5066.57	5830.92	5880.13	5649.37	6284.73	6589.01	5541.84	5024.52	5473.56	6676.73	5581.71	4479.2	5299.39	5372.85
Slc9a3	2654.18	1710.59	2784.82	1905.9	2618.96	1584.64	2680.59	3355.57	3238.57	5437.32	2185.88	5110.56	4111.46	2526.84	4603.95	4059.75	2981.26	2740.7	5182.03	4952.3	5248.85	6886.65	6081.31	6102.34	4377.78	6493.06	5561.21	7035.72	4704.73	8264.5	3922.76	5417.14	4565.7	7388.52	6720.93	3818.98	4676.15	5530.32	5291.13	6975.43	3049.67	2414.52	1777.01	4315.84	3309.28	1804.47	1400.71	1516.67	2137.47
Slc5a1	4096.09	2891.48	3070.62	1937.76	2758.91	3291.62	4029.98	3282.59	2865.82	3017.38	3909.17	3559.29	3807.77	3636.16	3609.63	4205.77	4096.28	3846.3	4063.87	4351.65	4082.91	3403.1	4037.1	4632.11	3761.32	4364.68	5153.65	4996.24	4649.25	5034.93	4839.07	4690.48	4624.36	4839.67	4611.2	4211.73	4108.42	4042.5	3804.73	4344.45	3956.44	4280.35	3803.69	4131.35	4577.73	3579.44	3076.79	3049.27	2388.28
Slc6a19	40.9431	40.208	25.269	52.137	37.7266	22.1112	29.0973	55.1069	45.9886	48.2781	35.5841	28.7834	34.0878	42.2521	30.7035	22.6453	40.9181	21.18	38.8483	22.6304	31.9727	33.1317	40.4177	119.567	123.293	52.0933	147.563	55.0724	53.0145	51.8286	30.043	41.9934	33.4036	288.239	50.365	59.0494	183.108	109.59	66.6339	24.8205	41.4704	90.8615	84.3734	49.1444	43.6282	29.4961	140.668	19.9125	18.9296
Atp1a1	44549.6	41547.1	43017.4	24972.2	35452	53610.8	46472.1	37017	39770.5	52895.7	69463.9	57106.2	59260.9	54457.1	55431.7	66132	62116.2	66847.6	75272	75161.4	81747.7	65548.6	70421.6	91167.5	61742.2	57150.1	74964.9	73298.6	70247.9	70468.5	82111.8	92269.5	83236.9	81637.4	88417.8	66574.7	67296.2	71830.2	65159.4	78642.6	75178.7	77934.5	65981.7	71204.6	74369.9	59785.2	57974.7	54374.5	52386.1
Atp1b1	45861.6	32297.5	33166.9	21216.8	25089.4	33092.4	42067.5	28733.1	27911.4	33265.6	37433.1	33150.9	34104.9	33770.2	36344.3	41648.6	38098.5	36430.5	41711.3	41558.9	43949.6	39546.6	40671.1	53470.7	41011.6	40601.8	43141.5	42922.1	42495.4	45501.2	48038.8	46911.1	47803	43051.9	52383.6	41827.6	38562.1	43480.5	39317.3	45466.9	42701.8	42527.4	40020.5	41717.1	45756.3	36918.7	30068.8	34948.5	26559.8
Atp1b3	1440.13	941.391	969.806	1254.18	1032	989.108	1340.3	1067.88	1000.86	910.243	758.16	1050.59	956.009	889.779	969.917	980.774	1018.48	942.935	951.784	1039.11	862.196	727.319	851.88	1053.96	800.539	803.726	820.128	806.223	972.754	826.018	968.529	947.589	937.745	942.952	936.949	1010.02	871.372	1037.84	1000.83	944.036	1047.93	1093.15	957.379	1111.79	1047.08	1052.32	1190.99	1087.22	1179.94
Slc46a1	1482.85	683.535	376.421	188.272	367.53	339.039	998.402	428.94	340.074	329.9	548.286	405.24	455.538	357.9	483.384	566.913	439.869	439.698	415.508	390.375	571.245	875.623	696.428	976.462	902.994	473.801	485.853	359.325	842.067	506.408	321.174	293.041	596.377	454.319	355.753	346.743	311.007	390.461	265.876	295.279	459.364	582.499	357.295	391.544	647.96	523.122	392.164	402.897	400.676
Hmox1	39.1629	62.0601	60.1228	89.7914	40.1606	36.852	29.0973	58.0857	37.517	39.2259	46.4772	93.1672	60.4285	45.5659	58.258	30.454	72.2459	53.3737	43.071	35.8315	80.9974	121.483	108.817	75.2828	79.8802	53.3337	85.3254	71.3232	56.7132	66.9453	72.2463	73.0319	69.2514	61.7654	100.73	68.6621	57.0486	68.2218	42.2235	70.1822	83.7383	43.6699	45.6305	85.3984	54.9392	45.1117	51.1519	42.4801	69.4085
Hmox2	1173.11	638.957	684.877	879.087	640.135	788.633	1049.32	643.411	629.318	600.459	702.242	657.473	631.4	599.814	610.134	666.864	767.213	748.079	737.274	714.745	793.988	929.264	637.356	952.106	975.928	739.229	763.913	741.22	791.518	788.226	808.3	828	908.415	804.323	775.461	795.107	832.726	939.138	842.49	824.213	726.53	957.215	808.435	813.702	861.253	802.468	996.609	766.633	1107.38
Slc11a2	1226.51	964.117	859.146	541.645	767.919	874.13	803.814	1057.46	929.454	979.643	994.903	1094.53	961.432	847.527	1058.09	1281.41	1049.8	1578.34	1096.2	903.332	1011.4	1577.7	1158.12	781.613	939.461	1520.63	1272.85	1068.04	1578.11	1238.49	1066.53	923.854	1174.01	1376.68	1215.16	1125.37	1080.24	939.863	1058.23	1159.72	1028.79	991.024	1052.08	1034.45	1139.18	904.837	872.992	673.044	676.733
Fth1	144657	54953.8	48965.2	101719	63092.2	41219.7	144425	73831.4	47641.8	37107.7	40231.9	45299.7	43032	44503.8	40369.6	36002.9	44398.6	41343.4	43331.9	34223.8	70319.6	118110	104508	94962.6	123519	101033	75963.7	80768.6	78525.5	80454.2	45133.2	66621.6	52921.9	58239.3	59177.3	51489	57586.9	72648.9	58633.9	63812.7	42930.6	57759.7	45353.3	52727.1	46496.4	54928.7	67107	35150.9	64761.3
Ftl1	16886.3	9996.05	9521.18	15856.9	11505.4	10341.4	19173.3	11083.9	9667.29	8359.15	8853.91	10427.9	10103.2	9546.48	9543.29	8913.65	8725.14	10770.5	12171.4	9666.97	15761.5	17723.9	17544.4	17357.1	20713.3	16815	14862.7	15549.4	14602.4	15565.9	11847	14509.6	13202.6	14111.3	13330.7	11646.5	13551.8	15122.7	12565.4	13969.7	10439.4	12472.7	10664.6	12281.3	10973.3	11517.4	16727.5	9414.65	16828.4
Slc40a1	8783.18	4612.55	3860.93	3691.59	3772.66	3304.89	9465.73	4642.39	3865.46	3840.12	5548.22	4856.82	4763	4506.06	5047.19	4746.14	5019.49	4206.36	3728.6	4072.54	7359.04	10442.8	7175.69	9239.86	10459.1	7459.27	6083.2	5563.21	6238.45	6986.06	4354.8	4141.82	5450.49	4878.1	4803.86	4160.92	4133.26	4197.81	3400.97	4548.15	3616.7	4210.62	3553.15	3370.82	4433.92	3862.26	2305.24	2597.26	1823.55
Heph	4623.01	2705.3	3372.1	2599.61	2893.99	2760.22	3873.58	2606.41	2902.12	3275.87	3633.21	3408.56	2988.11	3510.24	3054.61	2993.08	2832.3	2617.01	2630.71	3427.57	3304.91	3786.48	3421.51	4753.89	3601.56	3847.47	4011.3	4157.51	3339.91	4057.75	2939.92	3996.67	3346.88	3210.43	3337.68	3423.49	3098.11	3641.88	3414.82	3596.41	3353.52	3068.86	3219.1	3465.08	3113.76	3003.4	2428.01	2698.81	1916.62
Trf	265.24	176.565	65.3508	30.4132	63.2833	199.738	54.5575	61.0644	180.324	125.724	442.26	292.379	472.582	183.921	399.933	598.147	241.033	350.742	401.151	336.628	122.562	89.9288	73.0627	53.1408	93.7725	39.6902	46.1761	37.0159	66.5763	35.6322	417.741	128.719	328.333	284.121	195.864	317.219	183.108	139.347	127.33	87.2998	379.614	419.09	451.139	438.271	513.843	301.034	305.206	343.159	252.394
Slc39a4	7079.59	5017.25	5767.43	3465.66	5493.48	4262.3	4717.41	5683.46	4246.68	4773.5	3876.49	4672.75	4505.02	3912.87	3938.71	3916.85	4330.28	5117.1	5098.42	4592.09	6071.61	5228.49	6154.37	5772.42	4582.69	6882.52	7303.85	9008.4	10536.3	8594.91	4003.59	6142.9	5259.03	5239.08	5155.62	4774.07	5036.84	6247.37	5588.01	6636.5	4668.61	4925.54	4163.57	5318.07	4388.67	4642.17	5453.64	4193.58	7002.37
Slc30a1	1338.66	1159.04	1189.39	860.26	913.957	905.823	1587.62	957.669	1071.05	858.948	1055.9	1265.71	1158.21	1391	1218.69	912.839	788.312	872.618	744.874	837.326	1051.9	1132.79	1260.72	1255.45	1160	1697.99	1358.18	1653.07	1393.17	1524.62	1035.05	1417.73	1152.83	905.893	1614.88	1365.69	1382.97	1400	1504.21	1609.06	985.72	1114.29	1118.38	1115.01	845.095	1083.55	1135.57	1007.57	878.648
Slc31a1	8533.96	4036.53	3519.36	3525.04	3396.61	3879.78	5937.67	4070.47	3558.07	3489.1	4286.8	4019.83	4025.46	3696.64	3727.72	4602.46	3742.72	3376.1	3838.38	4272.44	3755.72	3489.87	3353.11	4886.74	3867.25	3341.42	3354.79	3448.79	3392.93	3215.53	3516.46	3420.63	3850.38	3653.77	3579.91	3700.88	3329.06	3522.86	3090.23	3581.86	4116.74	4263.45	4221.25	3768.81	4107.51	3595.92	3668.44	3677.85	3206.99
Steap1	153.091	78.6677	87.1344	147.721	45.0285	84.7596	83.6548	83.4051	87.1363	92.533	77.7041	87.1076	79.0218	81.1902	85.8124	140.557	90.1476	100.817	97.1208	127.296	71.4056	34.7094	45.0813	141.709	46.8862	33.4886	52.1991	64.1006	53.0145	33.4726	87.2678	100.419	90.4342	87.8442	107.126	102.993	112.257	112.493	102.92	84.7322	122.019	133.123	135.17	93.4549	109.878	85.8858	109.124	125.449	119.887
Steap2	231.417	319.915	346.795	238.961	220.275	399.476	209.137	211.491	365.488	416.398	615.823	496.135	502.021	454.831	488.895	563.789	425.803	406.657	360.614	482.783	323.99	312.384	228.515	292.274	258.743	250.544	321.225	255.5	188.633	224.591	407.726	360.595	312.853	321.18	342.962	411.972	389.219	357.801	385.289	310.685	438.629	417.681	401.204	326.287	360.337	341.808	277.925	405.552	214.535
Mt2	250.999	772.692	691.847	826.95	525.738	410.531	1049.32	463.196	324.341	275.587	1723.29	851.382	1474.3	1254.31	1020.3	418.547	665.558	1013.25	619.04	469.582	1363.1	1957.92	1720.86	2900.6	2042.16	637.523	1032.94	422.522	461.103	1023.61	754.652	1810.28	1135.72	1044.52	1228.75	1349.9	2579.15	2267.28	1324.1	1923.16	324.586	498.682	725.783	961.135	609.179	1557.22	2438.24	1596.32	1265.13
Mt1	1849.56	2332.06	2160.06	2530.09	1647.8	1877.98	3713.55	1446.18	1142.45	1069.16	3130.68	2023.17	2888.95	2430.74	2240.57	1638.27	2065.08	2457.73	2011.67	1562.44	3737.61	4963.44	4035.55	6232.97	4301.38	2213.97	2582.85	1566.4	1899.89	2873.25	2900.58	4165.56	3507.38	3635.93	3424.82	3122.06	5509.79	4959.87	2915.4	4228.05	1985	2549.05	2551.86	2856.82	2645.16	4001.06	5283.14	3584.26	3684.96
Atox1	3277.23	810.278	682.263	2241.89	1022.27	741.463	2813.35	2116.4	1255	775.467	665.932	638.537	718.169	797.818	683.35	653.589	626.558	830.258	840.306	694	918.681	979.751	1114.6	2059.21	1654.91	1201.87	848.235	882.964	845.766	984.743	708.872	831.651	821.24	856.481	700.314	601.48	795	899.947	620.817	811.375	682.667	926.928	808.435	699.3	953.357	788.587	978.706	702.249	1003.27
Atp7b	62.3047	40.208	33.1111	8.68949	18.2548	36.852	61.8318	38.7238	35.0966	48.2781	95.8593	53.7795	69.7251	41.4236	72.4288	103.856	49.8689	61.8457	48.1381	60.3479	51.1563	58.3748	41.9722	68.6402	95.509	88.0625	54.2067	56.878	77.6724	84.2214	65.0932	42.9063	119.764	85.0991	49.5656	85.8276	69.0104	63.8672	71.2521	53.9205	55.8255	63.3917	79.2076	33.8371	92.104	46.8468	42.6266	53.7638	12.6197
Atp7a	299.062	504.348	476.625	317.167	344.407	512.98	170.947	199.576	613.585	484.792	580.239	543.097	550.829	637.923	766.014	775.405	441.148	335.492	259.27	502.584	312.266	425.979	349.768	511.48	283.054	365.894	426.627	453.219	198.496	401.672	538.628	440.017	435.876	275.886	398.123	668.768	468.351	349.818	442.686	418.526	512	438.107	521.737	370.597	415.276	254.187	116.797	352.452	41.0141
[truncated: 10 more columns]

## Sheet: Bile Secretion
Gene	Ad_lib_ZT0_1	Ad_lib_ZT0_2	Ad_lib_ZT0_3	Ad_lib_ZT0_4	Ad_lib_ZT0_5	IF_ZT0_1	IF_ZT0_2	IF_ZT0_3	IF_ZT0_4	IF_ZT0_5	Ad_lib_ZT4_1	Ad_lib_ZT4_2	Ad_lib_ZT4_3	Ad_lib_ZT4_4	Ad_lib_ZT4_5	IF_ZT4_1	IF_ZT4_2	IF_ZT4_3	IF_ZT4_4	IF_ZT4_5	Ad_lib_ZT8_1	Ad_lib_ZT8_2	Ad_lib_ZT8_3	Ad_lib_ZT8_4	Ad_lib_ZT8_5	IF_ZT8_1	IF_ZT8_2	IF_ZT8_3	IF_ZT8_4	IF_ZT8_5	Ad_lib_ZT12_1	Ad_lib_ZT12_2	Ad_lib_ZT12_3	Ad_lib_ZT12_4	Ad_lib_ZT12_5	IF_ZT12_1	IF_ZT12_2	IF_ZT12_3	IF_ZT12_4	IF_ZT12_5	Ad_lib_ZT16_1	Ad_lib_ZT16_2	Ad_lib_ZT16_3	Ad_lib_ZT16_4	Ad_lib_ZT16_5	IF_ZT16_1	IF_ZT16_2	IF_ZT16_3	IF_ZT16_4
Ephx1	302.623	263.1	280.573	211.444	327.369	313.979	221.867	297.875	262.619	287.657	346.401	390.091	355.598	338.016	331.441	400.587	379.131	431.226	477.159	410.177	420.973	277.675	234.733	309.988	192.754	229.459	300.145	288.001	262.607	265.621	407.726	281.173	367.44	322.553	362.948	324.085	317.448	319.336	308.099	306.405	301.458	373.307	309.082	342.399	387.806	278.478	369.999	348.469	455.888
Slc22a1	591.004	477.251	437.415	556.128	467.323	597.74	514.659	612.134	470.778	711.096	611.466	551.429	535.334	599.814	460.553	527.088	603.541	581.18	602.994	600.65	671.426	396.002	480.349	673.117	448.024	297.676	467.784	408.98	552.337	437.304	729.616	897.38	639.557	638.243	605.979	672.888	596.25	715.603	790.37	608.531	531.14	693.083	688.762	728.304	526.77	806.806	1116.82	717.515	913.353
Hmgcr	2595.43	1936.97	2521.67	1807.41	1801.14	2363.69	2284.14	3047.26	3228.88	3937.68	2794.44	5024.97	4354.72	2850.77	3469.5	5198.26	3751.03	4649.44	4402.53	4867.43	3428.54	2863.52	3189.89	3396.58	2639.52	2729.94	3337.73	3752.14	3145.11	2824.66	3656.66	5485.61	3535.9	4377.11	4443.31	2799.35	2466.89	2540.17	2448.3	3012.7	3718.78	4836.08	3659.91	3549.67	4018.64	2680.68	2055.45	2311.85	2287.33
Scarb1	402.31	414.317	417.374	404.061	528.172	533.617	300.066	384.259	458.676	470.711	553.37	572.638	568.647	490.455	513.3	603.614	507.64	577.792	511.785	688.343	491.313	384.958	458.585	502.623	331.677	302.637	314.198	452.316	405.622	320.689	586.554	440.017	578.453	510.594	537.227	552.73	504.236	463.763	446.645	509.249	546.293	642.369	482.994	509.168	525.154	518.785	602.74	560.206	525.296
Ldlr	2401.4	2691.31	3719.77	2107.2	2648.16	3136.84	2000.44	3529.82	4503.25	5379.99	4040.62	6895.13	6035.1	4569.85	5147.17	6507.78	5689.53	6914.01	6513.01	7047.5	4809.76	4010.51	4449.05	4105.13	3051.08	3487.77	4397.77	4863.52	4643.08	3687.39	5379.13	7421.87	5266.37	6578.71	6421.94	4081.27	3939.11	3609.95	3568.54	4385.53	5072.15	6460.32	5541.95	5305.98	5931.82	4449.58	3267.75	3586.25	4032
Nceh1	838.443	1250.82	1772.31	1044.19	1700.13	1340.68	929.296	1492.36	1195.7	961.538	1192.43	1695.19	1385.98	1770.44	1423.38	812.887	1059.39	927.686	1033.7	910.875	1546.41	1252.69	1329.12	1359.52	1371.86	1493.34	1936.38	1865.24	1481.94	1603.45	1141.63	1414.08	1143.87	1078.84	1217.55	1532.54	1232.99	1517.57	1529.28	1633.02	1037.56	1009.34	1125.27	1181.88	693.204	1367.23	1212.3	977.706	1162.59
Nr1h4	1760.55	2040.12	2011.93	2262.16	1870.51	2219.23	2184.12	2266.83	1677.37	1848.65	1588.94	1853.5	1947.66	1692.57	1760.34	1478.19	1596.44	1594.43	1922.99	1315.39	2588.72	2469.1	2407.96	2207.56	2618.68	3200.02	2818.75	2849.32	2545.93	3312.71	1589.42	2067.72	1642.48	1960.02	1861.11	1645.14	2340.83	2404.45	2440.38	2580.48	1280.8	1572.82	1151.09	1581.48	1244.21	1591.92	1637.71	1307.59	1700.51
Rxra	2006.21	2673.83	2703.78	2309.96	2829.49	2765.38	2549.65	2584.07	2477.33	2520.52	3235.98	3110.12	2857.18	2982.5	2672.78	2759.6	3022.82	2975.37	3095.2	3180.52	3639.56	4073.62	3721.54	3445.3	3480	4079.4	4318.47	4522.25	3654.3	3840.71	3344.07	4498.77	3322.44	3748.48	3453.6	3669.3	3539.77	4096.21	3975.6	3943.04	3031.33	3240.73	3071.88	3455.41	3029.74	3247.18	3616.44	2603.23	2889.92
Ugt2b5	528.7	510.466	596	844.329	624.314	658.177	660.146	1210.86	626.897	417.404	418.295	640.051	606.609	641.237	480.235	183.505	479.508	571.014	532.898	319.655	697.004	299.763	620.256	777.184	647.725	689.617	984.756	808.029	834.67	853.012	586.554	817.045	465.206	479.025	678.729	782.061	720.469	818.661	918.36	884.98	389.184	479.664	503.657	585.704	334.483	698.364	849.121	414.845	716.169
Ugt1a6a	85.4464	162.58	167.298	81.1019	139.953	80.3374	154.58	288.939	133.125	187.078	103.848	117.406	122.406	117.643	103.92	74.9637	95.9017	108.442	131.747	81.0924	167.324	160.925	209.861	33.213	90.2994	230.699	176.674	204.941	255.209	196.517	114.45	125.067	99.3961	96.0796	133.507	121.532	128.819	68.2218	139.865	144.644	90.9159	78.1831	70.5981	118.43	75.9454	127.527	115.092	82.3052	110.423
Ugt1a7c	2892.72	2646.73	2871.08	2460.57	2604.35	3094.83	2231.4	2155.13	2416.82	2566.78	3034.09	3671.4	3274.76	3472.95	3029.41	2661.99	3202.48	2747.48	2662.8	3073.97	4085.04	2849.32	2903.85	4306.62	3193.47	3259.55	3959.1	4059.11	2868.95	3540.54	3580.12	4813.72	3363.99	3325.73	3667.05	3938.46	3787.29	3654.94	3722.26	4068	3237.08	3380.19	3447.25	3875.96	3062.05	3377.31	3198.7	2813.64	2216.34
Ugt1a1	544.721	739.477	831.263	787.847	1150.05	798.952	736.526	914.477	773.335	593.418	776.315	955.911	905.652	1100.21	783.334	448.22	982.673	876.007	673.09	438.465	1309.81	1071.26	1196.99	1158.03	1309.34	2417.38	1900.25	2142.41	1515.23	2182.2	1002.15	1248.85	892.121	1137.86	1347.06	1269.56	1327.76	1352.1	1459.35	1768.25	907.564	941.719	801.547	1066.67	798.235	988.12	768.983	581.446	643.606
Ugt2b34	16743.9	9346.6	10529.3	9803.2	8927.82	10429.1	14274.1	11431	10219.2	10740.9	11692.7	11781.5	11269.1	11760.2	10987.9	10674.5	11693	9966.48	9359.07	10879.6	12847.7	12396	12417.6	17782.2	15179	15499	15601.5	15774.2	13280.7	16150	14090.9	14175.5	14236.5	12379.2	13828	14590	12733.8	15339.7	14214.8	14466.9	12034.4	12181.8	13050.3	12903.2	10562.9	11633.6	10237.2	9623.73	6186.82
Ugt2b36	62.3047	67.3046	61.8655	165.1	88.84	63.3855	123.664	199.576	119.812	48.2781	52.2869	102.257	80.5713	86.1611	74.7906	30.454	71.6066	65.2345	65.0287	44.318	96.9838	70.9964	99.4897	143.923	69.4611	101.706	108.413	120.076	85.0697	99.3381	77.2534	118.677	53.7717	59.0203	60.7578	102.306	79.1319	94.3492	114.795	125.814	50.243	61.983	57.6838	83.7872	33.933	57.2572	98.0411	53.1001	82.0282
Ugt2b35	961.272	484.244	640.438	942.81	663.258	697.24	631.048	790.859	672.886	673.882	878.71	815.782	778.597	818.53	788.057	844.903	732.689	681.15	747.408	707.201	522.22	386.536	458.585	1029.6	557.425	486.204	577.201	613.922	543.707	536.642	1067.24	870.906	772.357	660.204	665.937	926.251	758.194	746.81	762.001	720.651	701.009	892.415	812.739	721.053	651.191	843.242	632.578	637.201	411.719
Baat	56.9643	15.7335	11.3275	13.0342	26.7737	16.2149	50.9203	19.3619	7.26136	11.0637	28.3221	2.27237	9.29669	10.7701	5.51089	10.9322	9.59017	5.93041	10.1343	5.65761	5.32878	17.3547	15.5453	19.9278	13.8922	12.4032	9.03446	9.93108	14.7947	16.1964	12.8756	10.9548	9.77667	19.2159	13.5906	11.6725	17.4826	15.241	13.1948	27.3882	17.5452	16.9045	18.08	8.05646	4.84758	9.54286	11.9354	4.64626	4.7324
Acnat1	487.757	436.169	534.134	615.506	541.559	428.957	469.195	350.003	520.397	444.561	419.748	377.214	283.549	564.189	369.23	244.413	299.213	280.424	231.401	360.201	373.014	441.756	380.859	442.84	479.281	435.351	446.704	492.04	350.142	481.574	243.921	332.295	329.148	281.376	338.165	322.025	388.299	344.738	403.102	380.011	456.174	286.671	386.568	418.13	370.032	345.278	317.994	419.491	217.69
Aqp8	27770.1	7841.42	8786.64	6966.08	6347.8	2990.17	20104.4	10226.1	6571.53	7289.99	5009.38	4601.55	3397.16	3202.04	3678.13	4820.32	3123.84	3665.84	4296.12	5660.44	6711.06	15508.8	14461.8	20802.4	14402.8	10185.5	9856.59	8205.78	11395.6	10419.7	3182.41	6336.43	7420.49	8047.35	3687.04	5190.85	6616.72	9501.69	5411.2	5525.56	4640.7	6475.82	5120.09	6674.77	6043.31	6031.96	9262.75	3176.05	8018.26
Abcg5	589.224	428.302	345.924	175.238	225.143	176.153	701.973	366.387	182.744	185.066	225.85	231.782	396.659	193.034	294.439	266.277	134.262	213.495	229.712	158.413	235.532	239.81	388.632	294.489	361.198	313.8	175.67	241.957	488.226	339.045	159.514	107.722	185.757	253.925	204.658	144.877	212.552	163.297	161.637	191.717	125.209	171.862	120.533	82.1759	127.653	194.327	98.8936	134.078	85.1831
Abcg8	163.772	218.521	194.31	85.4467	169.161	96.5523	261.876	207.023	75.034	122.707	151.051	150.734	218.472	133.384	188.945	148.366	93.3443	77.9426	111.478	67.8913	153.469	143.571	219.188	252.419	237.904	128.993	176.674	133.618	220.688	212.713	100.859	68.4674	135.244	141.374	83.1422	78.9614	160.104	88.5431	102.92	74.4616	92.5109	104.244	75.7638	83.7872	93.7199	170.036	104.861	73.6764	72.5634
Abcc2	16.0212	20.104	15.6842	31.8615	18.2548	18.426	18.1858	31.2769	20.5738	29.168	29.0483	36.358	41.8351	28.168	32.2781	24.207	24.9344	52.5265	21.9578	13.2011	73.5371	138.837	116.589	84.1396	137.186	114.109	162.62	151.675	167.674	138.21	38.6267	42.9063	66.8072	178.433	71.95	50.8099	74.5313	54.4322	46.1819	53.9205	26.3178	23.2436	15.4971	21.7524	8.0793	25.1585	35.8063	17.9213	20.5071
Abcg2	5251.39	1828.59	2206.24	2634.36	2281.85	1541.89	4302.77	3380.88	2130	1942.19	1855.46	2159.51	1736.93	1935.31	1684.76	1626.56	1361.16	1242.84	1414.59	1676.54	2145.37	2251.38	2457.71	4193.7	3000.72	2450.87	2378.07	2604.65	1983.73	2326.89	1193.85	2021.16	1236.75	1400.02	1514.15	1426.11	1644.29	1894.97	1756.23	1529.46	1206.63	1424.9	1175.2	1445.33	1295.92	1583.25	1708.47	1123.73	1266.7
Car2	19752.4	19158.2	15537.8	16172.6	14786.4	22907.2	23792.5	14237	17134.4	21190.1	24361.3	19650.7	20625.5	18381.3	20559.6	23764.3	23729.9	24363.8	25515.8	24830.3	30497.7	29544	23041.2	31202.5	25976.7	24216	27617.3	25633	25940.1	28558.6	39251.2	31647.5	38586.9	40884.6	30753	33666.4	36488.1	41737.9	33156	34949.9	34599.1	40576.3	38241.8	37680.9	38785.5	31325.7	31762.8	28391.3	19688.3
Slc4a2	4688.87	6786.4	7341.95	4446.12	6751.84	6437.31	5459.39	7074.54	6341.59	8255.55	7521.32	7487.47	6972.51	8263.18	7077.56	5891.67	6903	7019.91	7296.73	6212.06	9063.19	7738.61	9016.25	6624.89	6374.79	8993.54	9312.52	10042.1	10747.1	9223.33	6459.25	8075.51	7249.4	6904	8362.19	6805.1	7270.94	7153.85	7794.19	8754.8	6282.77	6059.54	6048.19	6569.24	6130.57	7424.35	6644.63	5860.92	7571.83
Abcb1a	10121.8	11346.5	12770.4	6268.02	10731.4	9221.85	10720.5	12376.7	10717.8	11677.3	15535.7	17370	15682.7	16061.6	16243	10610.5	12886.6	11694.8	9874.23	10760.8	23139.7	28535.8	24763.6	20767	23245.2	31163	28281.9	29633.5	23279.5	32553.7	17771.2	22078.5	17574.4	18996.3	20048.5	20856.1	18090.9	19810.4	19876	22248.6	13084.7	12714.3	13465.3	14297	9995.71	13952.5	12033.5	10213.8	9482.15
Slc9a1	1206.93	2517.37	2768.26	1399.01	2506.99	3015.97	1613.08	1915.34	2312.74	2504.43	2669.54	2854.1	2641.03	2867.34	2513.75	2348.08	2830.38	2825.42	2937.27	2600.62	3187.68	2366.55	2549.42	1784.65	1727.84	2536.45	3014.5	3056.07	2939.22	2546.08	2655.23	3053.65	2596.52	2384.15	2823.64	2670.95	2752.14	2397.2	2852.06	3056.35	2638.16	2212.37	2609.55	2638.49	2229.89	2838.57	2934.41	2550.13	2979.83
Abcc3	5060.92	7022.41	8175.82	3722	5870.74	8003.52	6139.54	6340.28	6693.76	8891.21	9108.81	10446.9	8908.55	9178.64	8401.75	7420.62	7769.95	8539.79	9173.27	8749.5	13353.9	9565.59	11096.2	10043.6	7423.65	8687.18	12368.2	11918.2	11200.8	10841.9	9194.59	12664.6	9581.13	8831.09	9645.3	8825.82	9367.93	9180.18	9117.63	10308.2	7423.2	6750.51	7481.68	8102.38	6967.59	8954.67	8873.15	7500.39	9958.54
Abcc4	142.411	226.388	176.012	114.412	236.095	264.597	60.0133	111.703	219.051	209.205	369.639	329.494	397.433	291.622	375.528	488.825	317.754	311.77	358.08	358.315	299.477	187.746	276.706	170.493	119.82	88.0625	161.616	153.48	172.605	115.535	495.71	299.431	308.78	263.533	294.995	365.969	295.365	305.546	271.813	280.729	291.09	359.924	303.916	310.174	310.245	241.174	237.004	331.876	201.916
Slc51a	1146.41	1087.36	1009.02	1164.39	1408.05	948.571	1680.37	2251.94	998.437	613.534	797.375	1238.44	1239.56	1122.58	942.362	458.372	1189.82	1120	1151.09	542.188	2164.55	1257.43	1938.49	1616.37	1934.49	2458.31	2138.15	2559.51	2145.24	2283.7	869.816	2120.66	904.342	1439.82	1407.82	1279.86	1647.05	1705.54	1768.11	1844.42	725.732	1224.87	817.044	1127.9	749.759	1082.68	1694.83	471.927	1508.06
Slc51b	952.371	416.065	523.678	1315.01	652.305	439.276	1491.24	1106.61	745.499	618.563	496.726	518.101	497.373	517.795	477.086	431.041	494.213	561.695	666.333	408.291	902.695	886.667	1330.67	2012.71	1993.53	1463.57	955.645	1079.78	813.711	1324.87	437.054	837.129	567.047	610.792	847.411	530.758	581.528	735.924	634.671	883.269	419.489	519.108	365.044	465.663	405.581	458.925	569.491	263.509	676.733
Atp1a1	44549.6	41547.1	43017.4	24972.2	35452	53610.8	46472.1	37017	39770.5	52895.7	69463.9	57106.2	59260.9	54457.1	55431.7	66132	62116.2	66847.6	75272	75161.4	81747.7	65548.6	70421.6	91167.5	61742.2	57150.1	74964.9	73298.6	70247.9	70468.5	82111.8	92269.5	83236.9	81637.4	88417.8	66574.7	67296.2	71830.2	65159.4	78642.6	75178.7	77934.5	65981.7	71204.6	74369.9	59785.2	57974.7	54374.5	52386.1
Atp1b1	45861.6	32297.5	33166.9	21216.8	25089.4	33092.4	42067.5	28733.1	27911.4	33265.6	37433.1	33150.9	34104.9	33770.2	36344.3	41648.6	38098.5	36430.5	41711.3	41558.9	43949.6	39546.6	40671.1	53470.7	41011.6	40601.8	43141.5	42922.1	42495.4	45501.2	48038.8	46911.1	47803	43051.9	52383.6	41827.6	38562.1	43480.5	39317.3	45466.9	42701.8	42527.4	40020.5	41717.1	45756.3	36918.7	30068.8	34948.5	26559.8
Atp1b3	1440.13	941.391	969.806	1254.18	1032	989.108	1340.3	1067.88	1000.86	910.243	758.16	1050.59	956.009	889.779	969.917	980.774	1018.48	942.935	951.784	1039.11	862.196	727.319	851.88	1053.96	800.539	803.726	820.128	806.223	972.754	826.018	968.529	947.589	937.745	942.952	936.949	1010.02	871.372	1037.84	1000.83	944.036	1047.93	1093.15	957.379	1111.79	1047.08	1052.32	1190.99	1087.22	1179.94
Sct	1226.51	589.134	445.257	1135.43	586.588	377.365	1200.27	999.372	502.244	464.677	188.088	266.625	306.791	346.301	281.055	209.274	237.197	283.813	231.401	161.242	765.213	1083.88	1293.37	805.969	1641.02	1205.59	1343.12	1272.08	1086.18	1132.67	338.341	773.226	542.605	632.753	597.985	512.219	790.399	585.691	593.108	787.41	366.056	428.951	316.831	348.039	292.471	406.005	649.629	191.824	653.071
Gnas	14052.4	12447	11980.1	12699.7	11986.1	14122.4	13370.2	9938.61	12364.9	13245.3	14722.4	14679.5	14490.4	13692.2	13516.6	15824.4	14663.4	15115.8	13813.1	15259.5	15229.6	15794.3	14732.2	17454.5	15630.5	12754.2	14009.4	14534.6	12908.4	13720.5	14855.5	15582.3	15228.8	14810	14101.4	13891	14474.7	15331	13104.4	14317.2	14727.6	16330.4	15065	14245.4	16328.3	14897.3	15335.3	14939.7	14361.2
Adcy2	19.5815	29.7189	30.4971	13.0342	24.3397	55.278	7.27433	25.3194	41.1477	55.3186	47.2034	29.5408	30.989	34.7958	30.7035	47.6332	46.0328	32.1937	20.2687	34.8886	40.4987	47.331	52.8539	30.9988	32.994	26.0467	58.222	39.7243	44.3842	66.9453	33.6196	39.2547	59.4747	57.6477	48.7661	26.7782	58.8889	32.6593	41.5637	30.8117	23.1277	55.6438	31.8552	29.8089	38.7806	29.4961	27.281	35.1788	28.3944
Adcy5	71.2053	58.5638	111.532	76.7572	99.7929	56.7521	25.4602	50.6388	111.341	108.626	78.4303	70.4435	75.9229	57.993	51.9598	66.3741	101.656	77.9426	59.117	75.4348	77.8002	34.7094	52.8539	84.1396	57.3054	68.2175	101.387	99.3108	40.6855	73.4238	50.0717	50.2095	65.1778	85.0991	88.7384	62.4825	64.4097	62.4156	42.2235	66.7587	60.6106	67.6178	53.3791	54.7839	74.3295	84.1507	51.1519	69.0301	55.2113
Adcy6	4080.07	7486.55	8629.8	3819.03	6757.93	6670.95	3926.32	6166.02	7221.42	7873.35	7849.57	6604.27	7356.78	8533.26	9031.56	7241.8	7762.92	8070.44	7910.7	7895.2	7561.54	7465.67	7743.09	3706.57	4843.17	7445.63	7434.35	7469.98	9241.78	7679.27	8959.25	7284.94	7518.26	7907.35	8095.18	7600.89	6938.77	5564.43	7693.9	6823.08	7342.65	6051.8	7877.72	7202.47	7127.56	7834.69	5937.03	8081.17	5975.44
Adcy7	24.9219	65.5564	114.146	165.1	111.963	52.3299	58.1947	96.8095	66.5624	76.4403	43.5724	38.6303	25.5659	28.9965	51.1725	37.4818	51.7869	62.6929	37.1593	30.1739	93.7865	249.276	233.179	46.4982	125.03	163.722	129.494	120.979	96.1658	149.007	26.4665	62.0771	26.8858	70.0008	71.1506	46.0036	69.9306	39.1912	93.0235	82.1645	61.4081	43.6699	39.6038	48.3387	38.7806	25.1585	38.3639	18.585	44.169
Adcy9	92.5669	229.885	305.842	170.893	248.265	332.405	65.469	129.576	200.898	234.35	244.732	285.561	257.208	337.188	280.268	220.206	234	193.162	172.284	231.962	195.033	126.216	183.434	192.635	116.347	171.164	249.953	218.484	151.646	204.075	306.868	251.96	177.609	226.473	294.196	304.173	291.684	213.374	232.229	225.952	244.835	247.228	230.735	207.051	208.446	176.109	117.649	185.85	74.1409
Prkaca	1660.86	1794.5	1611.99	1626.38	1687.96	1919.25	1949.52	1332.99	1679.79	1471.48	1678.99	1906.52	1751.65	1671.03	1559.58	1803.03	1874.56	1855.37	1923.84	1867.01	1983.37	1815.93	1793.92	1886.5	1774.73	1643.42	1843.03	1965.45	1946.74	1657.43	1703.87	2066.8	1789.13	1957.28	1885.89	1707.63	1797.03	1929.8	1626.26	2025.87	1936.35	1970.78	1788.2	1780.48	2061.84	1693.42	2092.96	1787.48	2367.78
Prkacb	1174.89	1143.3	1006.4	828.398	687.598	1428.38	1207.54	616.602	1261.06	1531.82	2106	1541.43	1808.21	1654.46	1935.11	2414.45	1831.08	1671.53	1356.31	2340.37	1518.7	1866.42	1083.5	2185.42	1581.98	1123.73	1193.55	1216.11	1068.92	1129.43	2419.18	1603.05	2308.92	2016.3	1576.5	1681.53	1567	1398.55	928.916	1356.57	2215.48	1853.86	1758.07	1632.24	1958.42	1299.56	905.388	1779.52	902.31
Cftr	1408.09	2700.93	3220.49	1911.69	2598.27	3041.03	1182.08	1830.44	2926.33	3232.62	3467.64	3312.36	3326.66	3366.08	3916.67	3253.89	3857.81	3192.26	3008.21	3664.25	3138.65	1901.13	2218.31	2211.99	1620.18	1871.64	2965.31	2828.55	1999.76	2067.74	4155.95	3693.59	3022.62	2956.51	3356.07	4364.16	3495.61	3374.8	3509.82	3534.79	3054.45	3053.37	3207.05	2711.8	2150.71	2895.82	2166.28	3247.73	1591.66
Slc4a4	1684.01	2110.92	2218.44	1222.32	2146.76	2570.06	1911.33	1952.57	2011.4	2300.25	3071.13	3127.54	3765.16	2948.53	3275.83	3005.57	1943.61	2012.95	1968.6	2409.2	2132.58	2057.32	2233.85	2289.48	2479.76	2514.12	2874.96	2830.36	2236.47	3027.65	2741.07	2787.99	2261.67	2385.52	2552.63	3203.77	2591.11	3003.93	3274.3	2699.45	2532.09	2483.55	2602.66	2545.03	2105.46	2270.33	1416.05	2141.93	854.986
Aqp4	6397.8	6022.45	9558.65	7887.16	2902.51	12611.5	8079.97	3882.8	9991.63	16699.2	12633.8	9959.05	8205.1	11007.1	9196.89	12250.3	13086.7	10099.5	9336.27	18009.1	10275	8631.59	5638.27	16622	7199.64	4718.17	7234.59	9318.97	7020.1	6762.55	10061.5	9676.73	12568.7	11710.7	8606.82	6793.42	7755.85	8242.49	4912.43	6927.5	11719.4	7691.53	8317.66	7924.33	10112	7557.95	4795.49	12698.2	5454.88
Aqp1	829.542	1883.66	1922.19	2053.62	4034.31	3007.86	809.27	1913.85	2119.11	1601.22	2093.65	2357.21	2529.47	3129.14	2099.65	1217.38	2799.05	3063.48	2979.5	1922.64	1713.74	790.427	1036.87	1330.73	882.156	890.548	1325.05	1224.23	1431.39	1525.7	2995.72	2210.13	1814.39	2123.36	2220.06	3158.45	2703.37	2384.86	2899.56	2597.6	2506.57	2906.86	2736.11	3241.11	1879.24	3078.01	2708.49	2465.17	3120.23
Slc10a2	1858.46	1138.06	1707.84	2078.24	1989.77	896.978	3033.4	5398.99	2376.88	1349.77	1084.23	2138.3	2042.17	1009.91	1830.4	840.218	1549.77	1261.48	1518.46	641.196	2954.27	3026.03	4414.85	2384.69	5258.2	7629.19	5435.73	7175.66	5078.29	8402.71	1679.55	2666.58	2636.44	2708.07	3273.73	2872.82	2926.96	3046.03	3108.04	4266.56	1265.64	1285.44	853.204	1882.79	1087.47	982.047	1155.18	645.166	853.409
Slc5a1	4096.09	2891.48	3070.62	1937.76	2758.91	3291.62	4029.98	3282.59	2865.82	3017.38	3909.17	3559.29	3807.77	3636.16	3609.63	4205.77	4096.28	3846.3	4063.87	4351.65	4082.91	3403.1	4037.1	4632.11	3761.32	4364.68	5153.65	4996.24	4649.25	5034.93	4839.07	4690.48	4624.36	4839.67	4611.2	4211.73	4108.42	4042.5	3804.73	4344.45	3956.44	4280.35	3803.69	4131.35	4577.73	3579.44	3076.79	3049.27	2388.28
Slc9a3	2654.18	1710.59	2784.82	1905.9	2618.96	1584.64	2680.59	3355.57	3238.57	5437.32	2185.88	5110.56	4111.46	2526.84	4603.95	4059.75	2981.26	2740.7	5182.03	4952.3	5248.85	6886.65	6081.31	6102.34	4377.78	6493.06	5561.21	7035.72	4704.73	8264.5	3922.76	5417.14	4565.7	7388.52	6720.93	3818.98	4676.15	5530.32	5291.13	6975.43	3049.67	2414.52	1777.01	4315.84	3309.28	1804.47	1400.71	1516.67	2137.47
Slc2a1	5623.44	3029.58	3077.59	2146.3	2463.18	2339.37	4906.54	3233.44	2237.71	3048.56	2685.51	3077.55	2940.08	2853.26	2808.19	2661.99	2756.85	2495.01	2863.8	2851.44	3344.34	4671.57	4212.77	5495.65	4719.88	4346.07	4210.06	4658.58	4320.06	4753.11	2432.77	3501.88	3208.38	3172	3563.12	2763.65	3039.22	3586.72	2920.02	3509.97	2857.47	2785.01	2539.81	2709.39	3302.82	2903.63	3024.78	2300.56	3031.89
[truncated: 10 more columns]

## Sheet: Steroid biosynthesis
Gene	Ad_lib_ZT0_1	Ad_lib_ZT0_2	Ad_lib_ZT0_3	Ad_lib_ZT0_4	Ad_lib_ZT0_5	IF_ZT0_1	IF_ZT0_2	IF_ZT0_3	IF_ZT0_4	IF_ZT0_5	Ad_lib_ZT4_1	Ad_lib_ZT4_2	Ad_lib_ZT4_3	Ad_lib_ZT4_4	Ad_lib_ZT4_5	IF_ZT4_1	IF_ZT4_2	IF_ZT4_3	IF_ZT4_4	IF_ZT4_5	Ad_lib_ZT8_1	Ad_lib_ZT8_2	Ad_lib_ZT8_3	Ad_lib_ZT8_4	Ad_lib_ZT8_5	IF_ZT8_1	IF_ZT8_2	IF_ZT8_3	IF_ZT8_4	IF_ZT8_5	Ad_lib_ZT12_1	Ad_lib_ZT12_2	Ad_lib_ZT12_3	Ad_lib_ZT12_4	Ad_lib_ZT12_5	IF_ZT12_1	IF_ZT12_2	IF_ZT12_3	IF_ZT12_4	IF_ZT12_5	Ad_lib_ZT16_1	Ad_lib_ZT16_2	Ad_lib_ZT16_3	Ad_lib_ZT16_4	Ad_lib_ZT16_5	IF_ZT16_1	IF_ZT16_2	IF_ZT16_3	IF_ZT16_4
Fdft1	2031.13	965.865	1319.22	1286.05	1190.21	1468.92	2189.57	1758.95	1742.73	2314.33	1579.5	3059.37	2921.48	1889.74	2130.35	2739.3	2486.41	3143.12	3580.8	3352.13	2422.46	2241.91	2283.6	3432.01	2257.49	1569	2097	2262.48	2148.94	2009.44	2769.68	3458.06	2507.72	3391.61	2761.28	1355.39	1508.11	1451.53	1318.82	1759.69	2361.42	3223.12	2406.36	2525.7	2630.62	2043.91	1959.12	1741.68	2582.31
Sqle	2283.91	1179.14	1526.6	1180.32	1225.51	1953.16	2176.84	1730.66	1953.31	2947.98	1842.39	3653.97	3607.89	2239.36	2578.31	3657.6	2722.33	3402.36	4095.97	4451.6	2557.81	2409.15	2051.97	3615.79	2068.2	1823.27	2346.95	2692.23	2446.06	2006.2	3482.13	3773.01	3321.62	3413.57	3756.59	2178.65	2103.44	1754.9	1630.88	2364.8	3270.58	4045.1	2906.58	3065.48	3529.04	2047.38	1961.67	2160.51	1941.86
Lss	681.791	617.979	809.479	577.851	831.202	1121.78	711.066	1779.81	1550.3	2012.59	908.485	2270.1	1977.1	1183.89	1421.81	1779.61	1575.34	2108.69	2060.65	2136.69	1376.96	1224.29	1366.43	1414.87	1005.45	1054.27	1508.75	1722.59	1525.09	1163.98	2357.66	2115.19	1701.95	2271.6	1965.83	1346.46	1330.52	944.218	1154.55	1305.22	1820.71	2184.2	1503.22	1917.44	1827.54	1100.03	920.734	970.404	1072.68
Cyp51	2574.07	1189.63	1706.96	1569.9	1327.73	2366.64	2193.21	1799.17	2169.94	2898.7	1937.52	3736.54	3541.26	2448.13	2693.25	3075.85	2941.62	3609.93	3667.79	4207.38	2566.34	2103.07	2347.33	4543.54	2276.59	1534.27	2618.99	2733.76	2198.25	2089.34	3915.6	3871.61	3419.39	4046.32	3734.21	2300.18	2050.99	1924	1977.25	2317.72	3576.02	3792.23	3274.2	3357.13	4008.95	2263.39	2311.21	2165.16	2233.69
Tm7sf2	845.563	451.028	503.637	486.612	417.426	466.547	572.854	761.071	599.062	558.215	401.592	521.131	581.043	534.364	545.578	387.312	414.935	540.515	472.936	503.527	528.615	348.671	506.776	768.328	421.976	382.018	430.642	390.021	485.761	386.555	492.133	567.823	573.565	564.124	569.205	504.666	456.389	445.619	367.476	416.814	585.371	555.03	585.448	551.062	689.972	568.234	591.657	594.057	563.155
Lbr	1304.84	1030.55	1183.29	948.603	1053.91	1395.22	1254.82	1242.14	1156.98	1296.47	1302.09	1477.04	1255.05	1183.89	1417.09	1589.85	1186.62	1332.65	1326.75	1415.35	1036.98	844.069	867.426	1000.82	843.952	894.269	1100.2	982.275	1028.23	1125.11	1484.27	1268.93	1300.3	1268.25	1351.06	1467.99	1359.97	1354.27	1381.5	1253.86	1393.25	1479.84	1435.21	1604.04	1523.76	1411.48	1220.82	1313.56	913.353
Msmo1	5472.13	1409.9	1807.17	1997.14	1342.34	2010.65	4053.62	2940.03	2276.44	2992.24	1802.45	3930.45	3757.41	2236.05	2689.31	3705.23	3015.15	3943.72	4177.04	4209.26	3100.28	2811.46	2964.48	5841.06	3247.31	2213.97	2726.4	2994.67	3164.84	2584.95	4092.29	4211.2	3764.83	4526.72	4036.4	2228.08	2024.31	2076.41	1879.6	2400.74	3209.17	4014.81	3078.77	3349.87	3795.65	2517.58	2179.07	2143.25	2590.2
Nsdhl	1062.74	592.63	691.847	712.538	570.767	931.619	1089.33	817.668	844.738	1026.92	835.864	1127.1	1085.39	985.881	878.593	1111.18	967.968	1337.73	1249.9	1220.16	1040.18	943.464	1002.67	1645.15	1106.17	796.284	1205.6	1182.7	1124.4	996.62	1444.21	1529.11	1398.06	1306.68	1431.81	1114.39	970.747	1020.42	1066.14	1218.77	1311.9	1510.84	1227.72	1246.33	1354.09	943.876	1179.05	941.199	982.761
Hsd17b7	359.587	284.078	373.807	196.962	273.822	405.372	365.535	382.77	484.09	713.107	461.141	847.595	716.62	455.659	597.538	744.17	593.951	698.094	654.51	787.351	513.694	520.641	590.72	476.053	472.335	355.971	606.312	553.432	431.513	456.739	786.125	833.477	626.521	739.813	793.049	504.666	490.434	351.995	434.77	572.584	519.178	572.639	534.652	571.203	499.301	375.642	273.663	362.408	250.817
Ebp	3339.53	1246.45	1297.43	1607.56	1163.44	1407.01	2531.47	1538.53	1261.06	1385.98	1556.99	1445.23	1450.28	1309.81	1336.78	1594.54	1409.75	1570.71	1599.54	1606.76	1675.37	1317.38	1433.27	2320.48	1741.74	1240.32	1303.97	1201.66	1342.62	1287.08	1449.22	1659.65	1701.95	1432.96	1408.62	1316.25	1445.54	1521.2	1153.23	1351.44	1492.14	1669.32	1528.19	1605.65	1762.9	1592.79	1854.26	1563.13	2031.78
Dhcr24	3959.02	3660.67	4444.73	2496.78	3810.39	4762.02	3808.11	3811.31	4124.45	4802.66	4627.39	6717.89	5868.53	5467.09	5303.84	5801.87	5327.02	6309.96	6545.1	6695.78	6136.62	5637.12	6034.67	6675.81	4337.84	4414.29	6276.94	6591.53	5936.39	5251.96	6964.97	9384.6	6699.46	7208.71	7361.29	6086.2	5385.57	6255.35	6214.1	6471.31	5868.06	6990.7	6621.59	7171.05	6775.3	6378.1	6635.25	5091.64	6131.61
Sc5d	3017.33	1396.79	1636.38	1484.46	1336.25	1359.1	2364.16	1885.55	1662.85	1784.28	1465.49	1954.24	1900.4	1705.82	1741.44	1892.05	1687.23	1851.14	1831.78	1918.87	1817.11	1863.26	2109.49	2610.54	2149.82	1999.39	1898.24	1894.13	2002.22	1987.84	1723.9	2039.42	1763.06	1944.93	1901.08	1547.64	1503.51	1463.14	1434.28	1679.24	1807.15	1905.98	1669.39	1830.43	1770.98	1477.41	1387.07	1418.44	1227.27
Dhcr7	3779.22	2755.99	2596.61	2220.17	2306.19	2741.79	3440.76	2455.98	2487.01	2711.62	2889.58	3510.06	3247.64	3091.86	2809.77	3050.86	2762.61	3160.06	3128.14	3283.3	3026.75	2593.74	2823.02	3427.58	2599.58	2670.4	2961.29	3272.74	3153.74	2561.2	3412.03	3492.75	3438.94	3299.65	3130.63	2819.26	2540.5	2768.79	2514.93	2897.16	3632.65	4154.27	3354.27	3415.13	4025.11	3095.36	3242.18	2739.97	3080.79
Lipa	1607.46	925.657	1025.57	887.777	793.475	689.87	1291.19	974.052	744.289	788.542	754.529	897.587	702.674	861.611	785.695	648.904	752.509	621.846	628.33	731.718	1146.75	1326.84	1364.87	1288.66	1406.59	1542.96	1364.2	1496.89	1372.21	1409.09	864.809	1372.09	967.89	1060.99	1092.04	971.568	1118.89	1172.11	1158.51	1232.47	842.966	930.45	863.536	1019.14	859.637	944.743	988.084	722.825	807.662
Soat1	1685.79	1301.51	1331.41	922.535	1337.47	1324.46	1389.4	1176.61	1553.93	1378.94	1556.26	1367.21	1422.39	1449.83	1437.55	1483.66	1358.61	1288.59	1322.53	1464.38	945.325	1017.62	973.133	1073.89	1083.59	962.486	996.802	916.368	1038.1	973.945	959.945	878.209	924.71	852.363	974.523	1126.06	985.469	865.11	957.945	861.016	1275.21	1067.8	1050.36	1115.82	1131.1	1100.03	935.227	1259.8	951.212
Soat2	10.6808	36.7116	56.6374	50.6887	34.0756	50.1187	32.7345	37.2344	52.0397	60.3476	61.0014	31.0557	50.357	41.4236	27.5544	49.1949	42.1967	43.2073	61.6506	25.4592	82.0632	23.6655	83.9444	55.355	62.515	79.3803	65.2488	48.7526	56.7132	72.3441	45.0645	26.4741	43.1803	86.4716	53.5628	27.4648	66.25	48.6261	51.4598	42.794	36.6854	30.2872	36.16	27.392	14.5427	32.9662	43.4791	15.2663	37.8592
Cyp2r1	76.5457	35.8375	37.4678	55.0335	21.9058	50.8558	29.0973	13.4044	64.142	25.1448	31.9531	24.2386	28.6648	19.8833	34.6399	32.0157	34.5246	27.1105	21.1132	33.0027	30.9069	28.3986	32.645	22.142	39.9401	24.8064	14.0536	27.9876	20.9592	16.1964	19.3134	17.3451	21.1828	37.0593	26.3817	24.7183	18.4028	15.9668	25.7299	14.55	35.8878	42.2611	40.4648	33.8371	38.7806	38.1714	30.6911	27.2138	22.0845
[truncated: 10 more columns]

## Sheet: Ether lipid metabolism
Gene	Ad_lib_ZT0_1	Ad_lib_ZT0_2	Ad_lib_ZT0_3	Ad_lib_ZT0_4	Ad_lib_ZT0_5	IF_ZT0_1	IF_ZT0_2	IF_ZT0_3	IF_ZT0_4	IF_ZT0_5	Ad_lib_ZT4_1	Ad_lib_ZT4_2	Ad_lib_ZT4_3	Ad_lib_ZT4_4	Ad_lib_ZT4_5	IF_ZT4_1	IF_ZT4_2	IF_ZT4_3	IF_ZT4_4	IF_ZT4_5	Ad_lib_ZT8_1	Ad_lib_ZT8_2	Ad_lib_ZT8_3	Ad_lib_ZT8_4	Ad_lib_ZT8_5	IF_ZT8_1	IF_ZT8_2	IF_ZT8_3	IF_ZT8_4	IF_ZT8_5	Ad_lib_ZT12_1	Ad_lib_ZT12_2	Ad_lib_ZT12_3	Ad_lib_ZT12_4	Ad_lib_ZT12_5	IF_ZT12_1	IF_ZT12_2	IF_ZT12_3	IF_ZT12_4	IF_ZT12_5	Ad_lib_ZT16_1	Ad_lib_ZT16_2	Ad_lib_ZT16_3	Ad_lib_ZT16_4	Ad_lib_ZT16_5	IF_ZT16_1	IF_ZT16_2	IF_ZT16_3	IF_ZT16_4
Pla2g12a	156.652	258.729	257.047	279.512	324.935	294.816	203.681	272.556	243.255	186.072	218.588	287.834	261.082	283.337	214.137	182.724	280.033	254.161	309.942	209.332	203.559	165.658	211.416	225.848	185.808	189.769	268.022	297.03	237.949	214.873	263.234	261.089	198.792	141.374	230.24	302.8	266.84	263.452	288.307	321.811	219.315	305.689	216.099	232.832	206.83	314.914	358.063	235.632	421.183
Pla2g4f	434.353	345.264	293.643	140.48	156.991	207.108	447.372	229.364	261.409	296.709	385.616	210.573	385.812	210.432	427.488	538.801	242.312	429.531	438.311	324.37	358.094	560.083	603.156	263.49	404.611	532.096	473.807	368.353	748.367	546.36	314.021	281.173	410.62	502.359	381.335	300.053	286.163	239.502	250.042	292.711	372.436	374.011	359.878	323.87	442.746	307.974	294.123	279.439	194.028
Ugt8a	37.3828	98.7717	138.544	178.135	127.784	85.4967	76.3805	154.895	116.182	53.307	53.7393	116.648	110.011	57.1646	113.367	38.2627	86.3115	44.9017	33.7812	19.8016	138.548	212.989	211.416	73.0686	128.503	202.172	192.735	274.459	173.838	144.688	118.741	272.044	56.2158	97.4521	115.12	229.331	130.66	186.521	244.764	261.899	47.8505	92.9745	107.619	118.43	12.9269	152.686	142.373	61.7289	61.5212
Pla2g6	94.3471	297.189	316.298	249.099	318.851	249.857	132.757	236.811	203.318	201.159	233.112	314.345	272.703	299.907	271.608	181.162	191.164	243.994	233.935	223.476	256.847	298.185	307.796	256.847	244.85	231.939	308.175	313.281	236.716	268.861	227.468	276.608	226.493	247.062	244.63	233.451	291.684	280.145	294.904	283.296	244.037	243.706	287.558	334.343	261.769	337.47	410.92	263.509	364.395
Plpp3	97.9073	112.757	99.3333	69.5159	101.01	129.719	69.1062	104.256	108.92	110.637	152.503	146.947	212.274	217.888	177.923	208.493	115.082	133.858	122.457	136.726	149.206	75.7295	87.0535	152.78	93.7725	90.5432	115.44	111.048	70.275	92.8595	105.151	128.719	106.729	107.06	95.1339	113.292	104.896	77.6567	116.114	130.094	126.804	131.01	142.918	164.352	172.897	186.52	184.999	152.663	110.423
Pld2	24.9219	48.0747	60.1228	40.551	34.0756	26.5335	36.3717	25.3194	48.409	72.4171	19.6076	22.7237	37.1867	19.8833	37.0017	19.5218	22.3771	25.4161	27.0249	24.5163	45.8275	34.7094	54.4084	44.284	31.2575	42.1708	76.291	54.1696	44.3842	56.1476	36.4808	84.8996	26.0711	80.9814	48.7661	82.3945	75.4514	81.2855	100.94	59.9116	31.9003	44.3742	52.5181	68.4799	24.2379	90.2234	136.405	35.1788	80.4507
[truncated: 10 more columns]

## Sheet: Glycerophospholipid metabolism 
Gene	Ad_lib_ZT0_1	Ad_lib_ZT0_2	Ad_lib_ZT0_3	Ad_lib_ZT0_4	Ad_lib_ZT0_5	IF_ZT0_1	IF_ZT0_2	IF_ZT0_3	IF_ZT0_4	IF_ZT0_5	Ad_lib_ZT4_1	Ad_lib_ZT4_2	Ad_lib_ZT4_3	Ad_lib_ZT4_4	Ad_lib_ZT4_5	IF_ZT4_1	IF_ZT4_2	IF_ZT4_3	IF_ZT4_4	IF_ZT4_5	Ad_lib_ZT8_1	Ad_lib_ZT8_2	Ad_lib_ZT8_3	Ad_lib_ZT8_4	Ad_lib_ZT8_5	IF_ZT8_1	IF_ZT8_2	IF_ZT8_3	IF_ZT8_4	IF_ZT8_5	Ad_lib_ZT12_1	Ad_lib_ZT12_2	Ad_lib_ZT12_3	Ad_lib_ZT12_4	Ad_lib_ZT12_5	IF_ZT12_1	IF_ZT12_2	IF_ZT12_3	IF_ZT12_4	IF_ZT12_5	Ad_lib_ZT16_1	Ad_lib_ZT16_2	Ad_lib_ZT16_3	Ad_lib_ZT16_4	Ad_lib_ZT16_5	IF_ZT16_1	IF_ZT16_2	IF_ZT16_3	IF_ZT16_4
Phospho1	53.404	64.6824	88.0058	146.273	83.9721	64.1225	52.7389	67.0219	62.9318	39.2259	31.2269	46.9624	55.0054	48.8798	37.789	27.3305	39	54.2209	24.4913	18.8587	94.8523	192.479	110.371	50.9266	97.2455	151.319	134.513	157.995	101.097	138.21	55.0788	106.809	56.2158	45.2947	80.7439	96.8135	102.135	107.413	89.0651	106.985	43.0654	59.87	51.6572	53.1726	72.7137	76.3429	104.861	34.5151	100.958
Pla2g4f	434.353	345.264	293.643	140.48	156.991	207.108	447.372	229.364	261.409	296.709	385.616	210.573	385.812	210.432	427.488	538.801	242.312	429.531	438.311	324.37	358.094	560.083	603.156	263.49	404.611	532.096	473.807	368.353	748.367	546.36	314.021	281.173	410.62	502.359	381.335	300.053	286.163	239.502	250.042	292.711	372.436	374.011	359.878	323.87	442.746	307.974	294.123	279.439	194.028
Pla2g12a	156.652	258.729	257.047	279.512	324.935	294.816	203.681	272.556	243.255	186.072	218.588	287.834	261.082	283.337	214.137	182.724	280.033	254.161	309.942	209.332	203.559	165.658	211.416	225.848	185.808	189.769	268.022	297.03	237.949	214.873	263.234	261.089	198.792	141.374	230.24	302.8	266.84	263.452	288.307	321.811	219.315	305.689	216.099	232.832	206.83	314.914	358.063	235.632	421.183
Dgkq	875.826	1285.78	1429.88	994.947	1120.84	1064.29	1022.04	1258.52	1351.82	1571.05	1167.01	1390.69	1193.07	1391.83	1413.94	1112.74	1111.18	1153.04	1207.68	1156.98	1553.87	1937.41	1983.58	750.614	1297.19	2303.27	1993.6	2188.45	2414.01	2049.39	1277.54	1666.04	1276.67	1180.41	1752.38	1391.78	1413.33	1130.74	1623.62	1642.43	1244.11	959.328	1162.29	1103.73	1102.02	1291.76	1044.35	1127.71	1165.75
Gpd1	1153.53	1487.69	1433.36	1587.28	1889.98	1534.52	1253	1444.7	1437.75	1008.81	1188.8	1764.12	1413.87	1386.86	1278.53	1224.41	1312.57	1424.15	1516.77	1077.77	1900.24	1509.86	1515.66	1434.8	1625.39	1643.42	1934.38	2168.59	1872.77	1686.59	1521.46	1663.3	1575.67	1699.24	1749.18	1743.33	1745.5	1872.47	1635.5	1987.35	1195.46	1706.65	1312.95	1471.11	1140.8	1436.63	1791.17	1143.64	1817.24
Mboat2	135.29	94.4013	113.275	101.377	176.463	110.556	145.487	166.81	117.392	84.4866	93.6807	142.402	114.659	119.3	133.049	86.6767	70.3279	85.5674	102.188	127.296	105.51	156.192	166.334	135.066	154.551	107.908	211.808	181.468	133.153	176.001	147.354	252.873	70.8808	166.08	88.7384	273.962	180.347	312.078	338.447	182.303	88.5234	140.87	185.966	161.935	56.5551	199.533	303.501	104.873	164.056
Plpp3	97.9073	112.757	99.3333	69.5159	101.01	129.719	69.1062	104.256	108.92	110.637	152.503	146.947	212.274	217.888	177.923	208.493	115.082	133.858	122.457	136.726	149.206	75.7295	87.0535	152.78	93.7725	90.5432	115.44	111.048	70.275	92.8595	105.151	128.719	106.729	107.06	95.1339	113.292	104.896	77.6567	116.114	130.094	126.804	131.01	142.918	164.352	172.897	186.52	184.999	152.663	110.423
Pla2g6	94.3471	297.189	316.298	249.099	318.851	249.857	132.757	236.811	203.318	201.159	233.112	314.345	272.703	299.907	271.608	181.162	191.164	243.994	233.935	223.476	256.847	298.185	307.796	256.847	244.85	231.939	308.175	313.281	236.716	268.861	227.468	276.608	226.493	247.062	244.63	233.451	291.684	280.145	294.904	283.296	244.037	243.706	287.558	334.343	261.769	337.47	410.92	263.509	364.395
Lpin2	898.967	1580.35	1718.29	1593.07	1762.2	913.93	1262.1	1483.42	1233.22	1416.16	1037.75	1350.55	1074.54	1619.66	1128.95	836.313	969.886	1009.86	862.264	830.726	1643.4	2401.26	2504.34	1226.67	2205.39	3123.12	2732.42	3071.41	2330.17	2244.83	953.508	2001.99	1104.76	1262.76	1667.64	1559.32	1574.36	1772.31	2025.41	1974.52	1124.49	1042.44	1346.53	1324.48	924.272	1394.99	1409.23	998.282	1520.68
Pisd	790.379	936.146	777.239	722.676	836.07	816.641	787.447	784.901	733.397	577.325	820.614	815.024	914.174	806.103	775.461	777.748	797.902	909.047	869.02	775.093	1074.28	870.89	879.862	890.109	786.647	888.067	1144.36	1135.75	948.096	902.681	961.376	1093.65	814.722	1008.84	924.158	1071.13	1007.55	1218.56	1200.07	1111.79	783.95	938.902	960.823	921.659	822.472	1059.26	1295	801.811	1257.24
Pld2	24.9219	48.0747	60.1228	40.551	34.0756	26.5335	36.3717	25.3194	48.409	72.4171	19.6076	22.7237	37.1867	19.8833	37.0017	19.5218	22.3771	25.4161	27.0249	24.5163	45.8275	34.7094	54.4084	44.284	31.2575	42.1708	76.291	54.1696	44.3842	56.1476	36.4808	84.8996	26.0711	80.9814	48.7661	82.3945	75.4514	81.2855	100.94	59.9116	31.9003	44.3742	52.5181	68.4799	24.2379	90.2234	136.405	35.1788	80.4507
Cds2	1639.5	2092.56	2267.24	1595.97	2042.1	1948.73	1638.54	1994.28	1822.6	1840.6	2186.61	1906.52	1976.32	2486.24	2018.56	1878.78	1793.36	1797.76	1876.54	1789.69	2017.48	1956.35	1997.57	1713.79	1689.64	2204.04	2241.55	2443.95	2257.43	2217.83	1737.49	2081.41	1834.75	1873.55	1852.31	2000.13	1889.05	2071.33	2144.16	2096.91	1817.52	1722.14	2072.31	1827.2	1754.82	2273.8	2139.85	2020.46	2060.17
[truncated: 10 more columns]
