# Supplementary material for: The importance of meal timing for maintenance of daily rhythms in the gut transcriptome and microbiota
Source: NPJ Biol Timing Sleep. 2026 Jun 22;3:29. doi: 10.1038/s44323-026-00089-x (PMC13287471; doi:10.1038/s44323-026-00089-x)
Supplement: Supplementary file 4 — Supplementary Data 3 [file 44323_2026_89_MOESM4_ESM.xlsx]

## Sheet: JTK_Cycle output
	Ad libitum fed																																				Interval fed
OTU	ZT0_1	ZT0_2	ZT0_3	ZT0_4	ZT0_5	ZT4_1	ZT4_2	ZT4_3	ZT4_4	ZT4_5	ZT8_1	ZT8_2	ZT8_3	ZT8_4	ZT8_5	ZT12_1	ZT12_2	ZT12_3	ZT12_4	ZT12_5	ZT18_1	ZT18_2	ZT18_3	ZT18_4	ZT18_5	ZT20_1	ZT20_2	ZT20_3	ZT20_4	ZT20_5	BH.Q	ADJ.P	PER	LAG	AMP	OTU	ZT0_1	ZT0_2	ZT0_3	ZT0_4	ZT0_5	ZT4_1	ZT4_2	ZT4_3	ZT4_4	ZT4_5	ZT8_1	ZT8_2	ZT8_3
OTU_1	0.105363	0.138692	0.0383345	0.00627045	0.15748	0.230505	0.107205	0.0835626	0.159881	0.103656	0.203019	0.197542	0.137453	0.242562	0.158987	0.205643	0.0823871	0.101276	0.233324	0.043991	0.0191458	0.0571502	0.0898087	0.0771584	0.030199	0.0521424	0.112903	0.00813433	0.0530815	0.103251	0.0168756	0.00224655	24	8	0.0596848	OTU_1	0.132692	0.152324	0.103411	0.0458224	0.146277	0.0897358	0.0696558	0.119821	0.179198	0.114769	0.030421	0.186002	0.199035
OTU_10	0.0416134	0.0225732	0.12043	0.125037	0.0551893	0.00525064	0.0674135	0.0676592	0.0152271	0.0225467	0.00658013	0.038218	0.00858348	0.012321	0.0121254	0.00712482	0.00691819	0.0144495	0.0143931	0.0145896	0.00997894	0.00961398	0.0178266	0.0059885	0.0109801	0.0394908	0.0113274	0.0752211	0.0151898	0.0167689	0.0137078	0.00163803	24	2	0.017474	OTU_10	0.0112322	0.012906	0.0971038	0.0971933	0.0519156	0.0642581	0.0181708	0.00487682	0.0075966	0.010392	0.00351391	0.0124784	0.00991267
OTU_100	0.000653554	0.000200421	0.00170361	0.00561986	0.000676598	7.58e-05	0.000712384	0.000380869	0.000148775	0.000345355	0.0002318	0.000313329	0.000207498	0.000144752	0.000118263	5.08e-05	0.000153193	0.000425529	0.000135784	0.000183956	0.000956602	0.000270507	0.000145418	0.000254985	0.000396872	0.000839218	0.000255331	0.00311077	7.97e-05	0.000322615	0.0869891	0.0239813	24	0	0.000172307	OTU_100	0.000152301	8.87e-05	0.0029637	0.00626862	0.00117028	0.00161521	0.000622432	0.00018223	0.000114976	0.000342863	6.34e-05	5.63e-05	9.77e-05
OTU_101	0.00110991	0.000658528	0.00294679	0.00488252	0.0012725	0.000234877	0.00447784	0.00178585	0.000304989	0.00121491	0.000837471	0.000996224	0.000359662	0.000306534	0.000215655	0.000425078	0.000226725	0.000425529	0.000678919	0.000488436	0.000488624	0.00014622	0.000410593	0.000437117	0.000543862	0.000720461	0.000471975	0.00471248	0.000386337	0.000252481	0.227439	0.0941701	24	2	0.000387504	OTU_101	0.000632049	0.00036199	0.00418176	0.00422752	0.00300455	0.00252187	0.000396093	0.000312394	0.000698066	0.000440824	0.000556311	0.000586935	0.00026857
OTU_102	0.000642286	0.0013915	0.00720253	0.00318479	0.000558659	6.82e-05	0.000491884	0.00304695	0.000609978	0.000943559	0.000366393	0.000715032	0.000193664	0.000178812	0.000153046	8.25e-05	0.000116427	0.000185013	0.00016973	0.000253733	0.000942838	0.000811522	0.000239513	0.000568252	0.0014552	0.000601704	0.000456501	0.00476544	0.00116514	0.000385735	0.00718832	0.000715818	24	0	0.000334385	OTU_102	0.000205606	0.000435865	0.00308783	0.00210055	0.00102088	0.00234663	0.000650724	0.000390493	0.000476327	0.000334699	0.000169006	0.000120603	0.000146493
OTU_103	0.000197193	0	0	0.000545256	3.1e-05	0.000977391	0.00355344	0.000736346	0.00197127	0	0.00746246	0.000562385	0.00243464	0	2.09e-05	0.000120545	6.13e-05	0.000234349	0	0	0.00121812	0	0.000111202	7.29e-06	3.67e-05	3.96e-05	9.28e-05	0.000264746	0	0	0.670356	0.400527	24	6	0.000306923	OTU_103	0.000152301	7.39e-06	0	0.00145321	0.000157697	0.000457136	0	0	0.000689853	3.27e-05	0.00637997	2.41e-05	0
OTU_104	0.00140289	0.00138005	0.00267053	0.00353177	0.000949721	0.000515214	0.000271384	0.000981794	0.000996794	0.000610538	0.000269187	0.000506146	0.000255914	0.000315049	0.000125219	0.000361634	0.000802731	0.000277519	0.00033267	0.000894409	0.00101854	0.000263196	0.000342161	0.000670246	0.000470367	0.000839218	0.00119155	0.0020915	0.0024652	0.000575096	0.00325385	0.000245574	24	22	0.000424375	OTU_104	0.000685354	0.000332439	0.000674978	0.00196844	0.000805086	0.000937129	0.000190973	0.000190908	1.64e-05	0.000163268	0.00047885	0.000337688	2.44e-05
OTU_105	0.000467629	0.00132851	0.00272315	0.00205091	0.00276847	0.00038641	0.000271384	0.00307234	0.000133898	5.55e-05	0.000538374	0.000626657	0.000290497	0.00154119	0.000104349	0.000120545	0.000281875	0.000696881	0.000909751	0.00159852	0.000385394	0.000482527	0.00242079	0.000364264	0.000933384	0.000720461	0	0.000708197	0.000766542	0.000708349	1	1	24	22	0.000267412	OTU_105	0.00156108	0.00141102	0.00145857	0.00159853	0.000489692	7.62e-05	0.00173291	0.000329749	0.00100193	0.00045715	0.000985867	0.000184925	0.000439478
OTU_106	0.00120569	0.00116817	0.000572255	0.00393452	0.00358163	0.00013638	0.00113642	0.00112568	0.000185969	0.000943559	0.00111414	0.000457942	0.000518744	0.000178812	0.000723488	0.0001713	3.06e-05	0.000240517	4.75e-05	0.000126867	8.95e-05	0.000891943	0.000136864	0.000101994	4.41e-05	0.00260474	0.000618984	0.00203193	0.000490587	0.000140267	0.00245725	0.00013909	24	2	0.000532939	OTU_106	0.000281757	6.65e-05	0.000868938	0.00202789	0.000879785	0.00102856	0.000339508	2.6e-05	9.86e-05	7.35e-05	0.000218299	0.000168844	0.000113939
OTU_107	0.000833845	0.00110518	0.000374926	0.000353177	0.000713842	0.00100012	0.000771749	0.000228521	0.000818264	0.000678376	0.000560806	0.000867679	0.000594826	0.000502376	0.000556529	0.000190334	0.000128682	0.000857226	0.00120848	0.000374256	0.000282163	0.000672613	0.000564566	0.000466258	0.000293979	0.000601704	0.000456501	0.000469925	0.00133072	0.000392748	0.871838	0.573	24	4	0.000118835	OTU_107	0.000434058	0.00050974	0.00107841	0.00086532	0.000979383	0.000403803	0.000990232	0.000902472	0.00048454	0.000318373	0.00116896	0.00079598	0.000463894
OTU_108	0.00109301	0.000440927	9.21e-05	7.44e-05	0.000620732	0.000416717	0.000636057	0.000440115	0.00102655	0.000894223	0.000972064	0.000281192	0.00056716	0.000459801	0.000459137	0.000450456	0.000386046	0.00143077	0.000271568	0.000532839	0.000536798	0.000760345	0.000179635	0.000808667	0.000793744	0.000791715	0.000208907	0.00100604	0	0.000967844	1	1	24	16	4.58502e-05	OTU_108	0.000533053	0.000280727	0.000504294	0.0006011	0.000630789	0.000685704	0.00179656	0.00241238	2.46e-05	0.000212248	0.0007394	0.00158392	0.000748741
OTU_109	0.00129021	0.000412296	0.00180228	0.00144369	0.000645562	0.00027276	0.00066998	0.0024291	0.000639733	0.00119641	0.00026171	0.000972122	0.000248997	8.51e-05	0.000194785	0.000152267	4.9e-05	0.000246684	0.000244411	0.00013321	0.00094972	0.000716479	0.000684322	0.000466258	9.55e-05	0.0018922	0.000317229	0.00416975	0.000968909	0.000638216	0.00624763	0.000602497	24	0	0.000473098	OTU_109	0.000350292	0.000339827	0.00111721	0.0013277	0.00165167	0.000533325	0.000127316	0.000173552	0.000525603	0.000187758	0.000161964	0.000233166	0.000179047
OTU_11	0.0414387	0.0287748	0.019483	0.00799916	0.0299814	0.0175173	0.0140611	0.0117308	0.0319792	0.027357	0.0340372	0.0237889	0.0402684	0.0235691	0.0347761	0.0292606	0.0393461	0.0253714	0.0264371	0.0499981	0.065276	0.0241336	0.021924	0.051303	0.0304783	0.0181778	0.0279162	0.0132638	0.0368247	0.037781	0.504256	0.272214	24	16	0.00405742	OTU_11	0.0303993	0.0190525	0.0111177	0.0189512	0.0144916	0.00793131	0.0143796	0.0168172	0.0117111	0.023731	0.0116473	0.0334874	0.0207613
OTU_110	0.00103104	1.72e-05	0.000434125	0.00230495	0.000217256	9.85e-05	0.000483403	0.000304695	7.44e-05	0.00118407	0.000142071	4.02e-05	0.000145248	3.41e-05	5.57e-05	8.88e-05	0.000238981	0.00122108	0.000101838	0.00227725	0.000770787	4.39e-05	5.13e-05	5.1e-05	0.000213135	0.00011084	7.74e-05	0.0178042	3.68e-05	0.000161307	1	1	24	0	8.78686e-05	OTU_110	0.000106611	0.000162526	0.000209476	0.00169761	0.000614189	0.000129522	0.000198046	2.6e-05	0.000657003	2.45e-05	0.000957699	0.00166432	0.000651079
OTU_111	0.00178037	0.000589812	0.000328882	0.000402746	0.00121043	0.00036368	0.000127211	0.000347014	0.00217212	0.00576003	0.000403781	4.82e-05	0.000774658	0.000119208	0.000313048	6.34e-06	6.13e-05	1.85e-05	0.000142573	0.000253733	0.000467978	0.000409417	0.000684322	0.000174847	0.0014552	0.000601704	0.00153972	0.00100604	0.00204207	0.0299821	0.0188123	0.00262268	24	22	0.000412388	OTU_111	0.000388367	9.6e-05	3.88e-05	1.98e-05	9.13e-05	2.29e-05	0.000700236	0.000269006	0.000147826	7.35e-05	0.000387305	0.000763819	0.000122077
OTU_112	0	0	0	0	0	0	0	0	0	0	0	0	0	0	0	0.0135518	6.13e-06	0.00732034	0.000264778	1.9e-05	0	0	0	0	0	0	7.74e-06	1.99e-05	6.13e-06	0	0.398612	0.198053	0	0	0	OTU_112	7.62e-06	0.00608734	1.55e-05	0	2.49e-05	0	7.07e-06	0	0	0	5.63e-05	1.61e-05	2.44e-05
OTU_113	0.000478898	0	0.000434125	0.0017535	0.000937306	0.000325797	0.000161134	0.000736346	0.000252918	0.000413193	0.000545852	0.000956054	0.000525661	0.000289505	1.39e-05	0.000196678	1.23e-05	0.000986735	0.000543135	0.000640676	0.000736377	0.000350928	0.000256621	0.000743099	0.000661453	0.00107673	0.000216644	0.0011715	0.00334212	0.000259494	1	0.951664	24	22	0.000153752	OTU_113	0.000236066	5.17e-05	6.21e-05	0.00169101	0.000647389	0.000434279	0.000176827	0.000616111	0.000114976	0.000334699	0.000915448	0.000184925	0.000195324
OTU_114	0.00165642	0.00045238	0.00110505	0.00252801	0.000546245	0.00034095	0.00101769	0.00074481	0.000416571	0.000382357	0.000381348	0.000996224	0.000456495	0.000136237	0.000368701	0.000310878	0.000275747	0.000376193	0.000319092	0.000412316	0.00057809	0.000489838	0.000307945	0.000364264	0.000470367	0.000847136	0.00068862	0.000708197	0.000791071	0.000301574	0.0205276	0.00305548	24	0	0.000220919	OTU_114	7.62e-05	0.000531903	0.00113272	0.00127486	0.000995983	0.00135617	0.00100438	0.000234296	0.000558453	0.00040817	0.000197173	0.000144724	0.000113939
OTU_115	0.000997234	5.73e-06	0.00117082	0.00763978	0.000366232	6.06e-05	0.000195057	0.00198898	0	0.00172061	0.0006954	0.000241022	2.07e-05	0.000204356	0.000646966	1.9e-05	0.00077822	0.000283686	4.75e-05	0.000279106	0.0008809	0	0	0	0.000316028	0.000205846	0	0.000416976	0.000141044	0.0019427	1	0.691982	24	4	0.000170428	OTU_115	6.09e-05	0	0.000628428	0.000284036	0	0.000205711	2.12e-05	0.00018223	0	0	0.000126754	9.65e-05	0.000203462
OTU_116	0.000585945	0.000211874	0.00138131	0.00136934	0.00088144	7.58e-05	0.00127211	0.00263223	0.000349622	0.00016651	0.000164503	0.000224954	0.000179831	4.26e-05	0.000146089	0.000291845	0.000238981	0.000308355	0.00033267	0.000215673	0.000997894	0.000270507	0.000393485	0.00026227	0.000404222	0.000649207	8.51e-05	0.000966324	0.000220764	0.000652243	0.130842	0.0436139	24	22	0.000223825	OTU_116	0.000342677	0.000229014	0.00138099	0.000686972	0.000705488	0.00118093	0.000339508	1.74e-05	0.000147826	0.000106124	0.000204215	8.04e-05	0.000219739
OTU_117	0.00157755	0.000807412	0.00213774	0.00229875	0.000850403	0.00031822	0.00223044	0.00121032	0.000327305	0.000425527	0.0002318	0.0007311	0.000387329	0.000187327	0.000264352	0.000241089	0.000288003	0.000493367	0.00033267	0.000532839	0.000997894	0.000467905	0.000299391	0.00089609	0.000352775	0.00123508	0.00111417	0.00166128	0.000901453	0.000280534	0.0205276	0.00305548	24	0	0.00045698	OTU_117	0.000517823	0.000709204	0.00131892	0.00297908	0.00106238	0.00130284	0.000212193	0.000138842	0.000361352	0.000253065	0.000232383	0.000249246	0.000203462
OTU_118	0.017291	0.00654519	0.0017957	0.000588629	0.0067784	0.00213662	0.000686941	0.00553529	0.00119764	0.00528516	0.00121134	0.000923917	0.00132799	0.000732276	0.000549573	0.000253778	0.000263492	0.00117175	0.000495611	0.00102128	0.0010736	0.00065068	0.000855403	0.00161733	0.00135231	0.00957976	0.0109715	0.00378587	0.00775741	0.00963636	0.00159527	7.6921e-05	24	0	0.00305157	OTU_118	0.00129456	0.000494965	0.000822388	0.000587889	0.00144418	0.000380947	0.000537555	0.000694209	0.00118261	0.000326536	0.00654193	0.00361005	0.00219739
OTU_119	0.00533548	0.000337853	0.00011182	0.000192079	0.00174426	1.52e-05	2.54e-05	7.62e-05	0.000349622	0.000394691	7.48e-06	0	1.38e-05	2.55e-05	0	0	0	6.17e-06	9.5e-05	3.17e-05	0.000206461	0.000643369	0.000761308	0.000211273	0.00170508	1.58e-05	0.000154746	0.000119136	0.000257558	0.00255988	0.0127894	0.00139423	24	22	0.000220938	OTU_119	0.000258912	5.17e-05	7.76e-06	6.61e-06	0.000132798	0.000121903	0.000693162	0.000407848	2.46e-05	9.8e-05	0	0	0
OTU_12	0.0233758	0.0235581	0.0353417	0.0235885	0.0288144	0.00328828	0.0323456	0.0325854	0.0164545	0.0206226	0.00634833	0.0178999	0.00471711	0.00143901	0.00367309	0.00374323	0.00561299	0.00493367	0.00239658	0.00784035	0.0151542	0.0118658	0.0143365	0.0121737	0.0154927	0.0357222	0.0155597	0.0618183	0.0171276	0.0109128	0.000821211	3.35715e-05	24	0	0.0110855	OTU_12	0.0132349	0.00750574	0.0399323	0.0468858	0.0202517	0.0249063	0.00998012	0.00733259	0.00705457	0.00928995	0.00845733	0.00383518	0.0024741
OTU_120	0.000112682	0.00262838	4.6e-05	1.24e-05	5.59e-05	0	4.24e-05	0	0.000104143	0.00010484	0.000157026	0	0	0	2.09e-05	0.000494867	0.000104171	1.85e-05	0.000577081	3.17e-05	0	0.000131598	0.000367823	2.91e-05	0.000595308	0	0.0124571	3.31e-05	0.00104863	2.81e-05	0.670356	0.400527	24	20	2.38196e-05	OTU_120	2.28e-05	0	0	6.61e-06	0	7.62e-06	2.12e-05	0	0.000180676	6.53e-05	0.000499975	0.000201005	0.000179047
OTU_121	0.000653554	0.000326401	0.000151286	1.86e-05	0.000136561	0.000590981	0.0002205	0.000228521	7.44e-05	0.000259016	0.000224323	0.000586487	0.000345829	0.000817425	0.000786098	0.000602723	0.00072307	0.000505701	4.07e-05	0.000875379	0.00037163	0.00236146	0.000111202	0.00293597	0.000455668	0.000253349	0.000208907	9.27e-05	0.000508984	0.000224428	0.227439	0.0941701	24	12	0.000238267	OTU_121	0.000121841	0.000347215	0.000108617	0.000317064	0.000240696	0.00133331	0.000785113	0.00107602	0.000665216	0.000163268	0.00033097	0.000152764	0.000203462
OTU_122	0.00179727	0.000383664	0.00513057	0.00210667	0.00129112	6.06e-05	0.000466442	0.00047397	4.46e-05	0.000703044	2.24e-05	0	1.38e-05	1.7e-05	2.09e-05	0.0002855	0.000159321	0.000160344	0.000122205	0.000329853	0.000302809	0.000109665	0.000248067	0.000276841	0.000102893	0.000387941	0.000278543	0.0052155	0.00018397	3.51e-05	0.0205276	0.00305548	24	22	0.000165423	OTU_122	2.28e-05	2.96e-05	3.1e-05	5.94e-05	3.32e-05	0.00150855	0.000127316	0.000269006	0.000114976	0.000212248	6.34e-05	4.82e-05	1.63e-05
OTU_123	0.000191559	4.01e-05	0.00648556	0.000774512	0.000304159	0	0.000161134	0.000177739	7.44e-06	4.93e-05	1.5e-05	0	7.61e-05	0	0.000354788	4.44e-05	0.000104171	1.23e-05	2.04e-05	3.17e-05	0	0	0.000162527	0	4.41e-05	0.000134592	7.74e-06	0.00157524	0.000110382	0.000140267	0.207466	0.0804639	24	0	8.16418e-05	OTU_123	6.09e-05	0	0.000248268	0.000726605	0.00325354	0.000190473	2.83e-05	6.07e-05	0	5.71e-05	2.82e-05	0.000136683	0.0001058
OTU_124	0.000653554	0.000395117	0.00134184	0.00307946	0.000502793	0.00011365	0.000873518	0.00155733	0.00104143	0.000326854	0.000186935	0.000273158	0.000200581	0	0.000201742	0.000126889	9.19e-05	0.000135676	4.07e-05	0.000120523	0.000110112	0.000204708	0.00048758	0.00026227	0.000301329	0.000356272	0.000193433	0.00250847	0.000153308	0.000624189	0.00159527	7.6921e-05	24	0	0.000281178	OTU_124	0.000373137	0.000169913	0.00169908	0.00299229	0.000904684	0.00085332	0.0003678	0.000156197	0.000238164	0.000146941	0	0.000369849	0.000146493
OTU_125	0.000929625	0.000595538	0.00194041	0.00434346	0.00113594	0	0.000966806	0.000194666	1.49e-05	0.000117174	0	0.000265124	0.000165998	0.000204356	0.000382614	0.000190334	0.000177704	6.17e-06	0.000183308	0.000196643	0.000130759	0.000307062	0.000196743	0.00038612	0.000830492	0.00160718	6.19e-05	0.00137668	0.000398602	0.000504962	0.0331407	0.00594031	24	0	0.000281991	OTU_125	0.000266527	0.000192076	0.000791354	0.000376513	0.000149397	0.00122665	0.000544628	3.47e-05	0.000205314	3.27e-05	9.86e-05	0.000152764	0.000138354
OTU_126	0.0002479	4.58e-05	0.0183253	0.000700159	0.000211049	3.03e-05	1.7e-05	0.00013542	0.000126459	0.000123341	6.73e-05	2.41e-05	0.000255914	0.000195841	0.000222612	1.27e-05	1.23e-05	8.63e-05	6.79e-05	6.34e-06	0	0	0.000650106	1.46e-05	1.47e-05	0.000704627	0	7.28e-05	0.00279021	0.00288951	0.130842	0.0436139	24	2	8.72153e-05	OTU_126	0.000137071	4.43e-05	3.88e-05	3.3e-05	0	7.62e-06	0.000134389	8.68e-06	0	0	1.41e-05	0	0
OTU_127	9.58e-05	7.44e-05	3.95e-05	0.00521091	0.00016139	6.06e-05	0.00011025	0.00027084	2.23e-05	4.32e-05	0.000119639	3.21e-05	0	0.000102178	3.48e-05	0.000685201	2.45e-05	3.08e-05	1.36e-05	0.000107837	0.00141082	4.39e-05	2.57e-05	2.91e-05	5.88e-05	0.000364189	6.96e-05	0.00841232	9.81e-05	4.21e-05	0.5371	0.297263	24	0	3.00605e-05	OTU_127	0.000137071	0	0.000139651	0.000904953	0.000838286	6.86e-05	2.83e-05	1.74e-05	2.46e-05	4.08e-05	0.000394347	0.00165628	5.7e-05
OTU_128	0.000540872	0.000246232	0.00311781	0.00101616	0.00119801	5.3e-05	0.00127211	0.00268301	0.000156214	0.00031452	0.000216845	0.00106853	0.000401162	5.96e-05	0.000368701	0.000101511	8.58e-05	0.000320689	0.000115416	0.000139553	0.00047486	0.000687235	0.000307945	0.000160276	0.000374824	0.00163885	0.000177958	0.00323652	0.000300484	0.000490935	0.0937374	0.027119	24	0	0.000296513	OTU_128	0.000182761	0.000206851	0.00210252	0.00235816	0.000663989	0.00249901	0.000841697	7.81e-05	0.000599515	0.000195922	0.000190131	0.000128643	0.000211601
OTU_129	0.000552141	1.15e-05	0.000157864	0.00249083	0.000540037	0.000166687	0.000356192	0.00104104	0.000379377	0.000444028	0.000351439	0.000385635	0.000331996	1.7e-05	0.000166959	0.000145922	1.84e-05	0.000579707	0	0.000374256	0.000516152	2.19e-05	0.000342161	0.00052454	5.88e-05	0.0011084	7.74e-05	4.63e-05	0.00105476	0.000469895	0.647207	0.383982	24	0	0.000130026	OTU_129	0.000205606	8.13e-05	0.000325852	0.00020477	0.000381793	0.000228568	7.07e-05	0.00018223	6.57e-05	0.000220412	0.000154922	0.000265327	0.000138354
OTU_13	0.0186488	0.00975766	0.00960994	0.00359993	0.0104531	0.0134031	0.00507997	0.00551836	0.00883725	0.00830702	0.0105731	0.0129107	0.0189722	0.0152841	0.0153602	0.0123082	0.0179971	0.0172309	0.0181407	0.0186177	0.0241215	0.0259029	0.0103333	0.0175502	0.0191454	0.0112661	0.0196373	0.00434184	0.0184706	0.0148683	0.0127894	0.00139423	24	16	0.00444998	OTU_13	0.0103032	0.0131203	0.00731615	0.00895706	0.00712958	0.0075275	0.0167066	0.0109859	0.00991254	0.00760012	0.012443	0.0166754	0.0110032
OTU_130	0.000343679	0.00133423	0.000177597	0.000291216	0.000515208	0.000644017	0.00157742	0.000914085	0.000952161	0.000703044	0.000119639	0.000281192	0.000504911	5.11e-05	0.000306091	0.0002855	7.35e-05	0.000518036	0.000305514	8.25e-05	0.00118371	0.000782278	0.000470471	0.000575537	0.000293979	0.00271558	0.000379128	0.00144949	0.000325014	0.000154294	0.434616	0.227331	24	0	0.000231951	OTU_130	0.00078435	0.000140363	0.00138875	0.000495412	0.000107898	0.000289519	0.000304143	0.000381815	5.75e-05	0.000130614	0.000598562	0.000152764	0.000170908
OTU_131	0.0044622	0.004959	0.00238769	0.000576237	0.00387337	0.00525064	0.00227284	0.00273379	0.00581711	0.00740663	0.00800832	0.00429822	0.00825149	0.00715247	0.00729749	0.007607	0.0136464	0.00724633	0.00518694	0.0110564	0.0125322	0.00849539	0.00638986	0.00837808	0.00755527	0.00643665	0.00467333	0.00154877	0.00682529	0.00686608	0.00159527	7.6921e-05	24	14	0.00239371	OTU_131	0.00796534	0.00692213	0.00185425	0.00239119	0.00424123	0.00281139	0.0072004	0.00646483	0.0067425	0.00694705	0.00839395	0.00747739	0.00602248
OTU_132	0.00140852	0.00095057	0.000407814	7.44e-05	0.000546245	0.00159868	0.000254423	0.000457042	0.000989355	0.00141842	0.00204134	0.00194424	0.00239314	0.00145604	0.00173916	0.00201119	0.00253075	0.0038791	0.0021386	0.00279106	0.00322767	0.00149876	0.00127455	0.00187232	0.0020799	0.00182095	0.00294018	0.000509637	0.00253265	0.000708349	0.00186761	9.39678e-05	24	14	0.000786532	OTU_132	0.00106611	0.00246005	0.000395677	0.000429357	0.00170147	0.00063999	0.00162681	0.00164007	0.000895167	0.00151839	0.00192244	0.00244422	0.00115566
OTU_133	0.000214095	2.86e-05	0.000486746	0.00042753	8.07e-05	0.000189417	0.00175552	0.00572149	0.000743876	0.0016281	7.48e-06	8.03e-06	0.000338913	0	9.04e-05	0.000494867	0.000606644	0.00149244	0.000434508	0.00130038	0	0.00057757	0.0010607	0.000764955	5.14e-05	0.000237515	3.87e-05	0.000291221	0	0	1	1	24	10	0.000239648	OTU_133	0.000761504	0.000701817	0.00625325	0.00263559	0.00384283	0.00236949	7.07e-06	0.00094586	0.0017	8.16e-06	0	2.41e-05	1.63e-05
OTU_134	0.000185925	0.000257685	5.26e-05	0	3.1e-05	0	3.39e-05	0.00033855	0.000290112	0.000111007	8.97e-05	0.00098819	0.00140407	0.000340594	0.00229568	0.000805746	0.000337024	0.000351524	0.000509189	5.71e-05	0	0.000263196	0.000222405	0.000131135	0.000227834	0.000237515	0.000301755	0	6.13e-05	0.000329628	0.0937374	0.027119	24	10	0.000126969	OTU_134	0	0.00173607	0.000186201	0.000297247	0.000298795	0	0.000148535	0.000407848	0.000780191	0.000195922	0.000239425	0.000361809	0.000545278
OTU_135	2.25e-05	0.000223327	1.97e-05	0	6.21e-06	2.27e-05	5.94e-05	0	3.72e-05	4.32e-05	1.5e-05	6.43e-05	4.15e-05	8.51e-06	5.57e-05	0.000393356	0	0.000215848	0.00164977	3.81e-05	2.06e-05	0	0	0	0	8.71e-05	1.55e-05	0.000615535	3.07e-05	7.01e-06	1	1	24	10	1.85969e-05	OTU_135	4.57e-05	7.39e-06	0	0	0	0.000106665	6.37e-05	8.68e-06	3.29e-05	0.000114288	7.04e-06	0	0
OTU_136	0.000326777	0.000194695	0.00203249	0.00100996	0.000955928	0	0.000737826	0.00306388	7.44e-06	2.47e-05	2.99e-05	0.000369567	0.000518744	6.81e-05	0.000299135	3.81e-05	0	0.000129509	6.11e-05	9.51e-05	0.000116994	2.92e-05	0.000136864	6.56e-05	0.000345426	0.000150426	0.000100585	0.00064201	0	0.000175334	0.238668	0.0993198	24	2	0.00013949	OTU_136	0.000213221	1.48e-05	0.00112496	0.000429357	0.00055609	0.00078475	0.000396093	0.000112809	0.000188888	0.000253065	3.52e-05	6.43e-05	8.95e-05
OTU_137	0.000512702	0.00049819	0.000236795	0.000229255	0.000316574	0.000515214	0.000237461	8.46e-05	0.000275234	0.000215847	0.000426213	0.000409737	0.000421912	0.000493861	0.000361744	0.00058369	0.000631155	0.000561205	0.000529557	0.000501123	0.000268399	0.000519082	0.000273729	0.000480829	0.000227834	1.58e-05	1.55e-05	0	6.13e-06	0.000413788	0.022899	0.00355246	24	12	0.000149337	OTU_137	0.000228451	0.000236401	0.000217234	0.000112293	0.000331994	0.000182854	0.000233412	0.000329749	0.000377777	0.000212248	0.000281676	0.000611055	0.000309262
OTU_138	0.000614116	8.02e-05	0.000236795	0.00934991	0.000744879	0.000310644	0.000186577	0.0010495	0.000223163	0.000345355	5.98e-05	0.000152647	0.000255914	8.51e-05	0.000160002	0.000107856	0.000104171	0.000320689	0.000427719	0.000310823	0.000729495	0.00014622	3.42e-05	0.000160276	0.000213135	0.000292935	0.00020117	0.000827332	8.59e-05	0.000848617	0.687197	0.417072	24	0	0.000131064	OTU_138	0.000182761	0.000369377	0.000434469	0.000799265	0.000423293	0.000670466	0.000190973	0.000104131	3.29e-05	0.000146941	0.000126754	0.000152764	3.26e-05
OTU_139	0.00111555	0.00199849	0.00103927	0.00263954	0.00102421	0.000265184	0.000356192	0.00327547	0.000267795	0.000622872	0.000142071	0.0010605	0.000248997	0.000187327	0.000278265	0.000209367	0.000202215	0.00139376	0.00016973	0.000412316	0.000488624	0.000891943	0.000461917	0.000794096	0.000492415	0.000760047	0.000448764	0.0033689	0.000772674	0.000336641	0.0342998	0.00636379	24	0	0.000315665	OTU_139	0.000220836	0.000206851	0.000457744	0.0015655	0.000639089	0.000769512	0.000813405	0.000164875	0.000271014	0.000155105	0.00029576	9.65e-05	0.000260432
OTU_14	0.0111048	0.0112694	0.0075643	0.000557648	0.00510863	0.012403	0.00618247	0.00534062	0.00978197	0.0085352	0.00637824	0.00586487	0.00619034	0.00873623	0.00886969	0.016172	0.015546	0.0176317	0.0173396	0.015465	0.0151955	0.0215748	0.0117447	0.0132956	0.0209901	0.005447	0.0183606	0.0047191	0.0138223	0.0124838	0.0137078	0.00163803	24	14	0.00325751	OTU_14	0.00868877	0.0199168	0.00322748	0.00642715	0.00650709	0.00742846	0.013835	0.00811357	0.00753911	0.00836748	0.014112	0.0136201	0.00991267
OTU_140	0.000563409	0.000314948	0.00138788	0.00146228	0.000310366	0.000143957	0.000568211	0.000482433	0.000156214	0.000289851	0.000306574	0.000224954	7.61e-05	0.000102178	9.04e-05	0.000133234	0.000116427	0.000228182	0.000203676	0.00030448	0.000488624	0.000263196	0.000393485	0.000240414	0.000191087	0.000760047	0.000340441	0.000483162	0.000177838	0.000119227	0.0451616	0.0096572	24	0	0.000126347	OTU_140	6.09e-05	0.000184689	0.000449986	0.000984219	0.000448192	0.000594277	0.0001839	0.000104131	6.57e-05	0.000138778	0.000401389	0.000152764	0.000122077
OTU_141	5.07e-05	0.000440927	0.000269684	0.000526668	0.000366232	1.52e-05	0.00011025	9.31e-05	9.67e-05	0.000363856	0.000343961	7.23e-05	4.84e-05	0	6.96e-06	6.34e-06	0.000171576	0.000481033	6.79e-06	0.00030448	2.75e-05	0	5.99e-05	0.000131135	5.88e-05	0.000490864	0.000495187	0.00176056	0.000533513	0.000168321	0.0628391	0.0154134	24	22	9.2993e-05	OTU_141	0.000251296	0	0.000201718	0.000257614	3.32e-05	0.00136379	0.000318289	0.00021694	0	4.9e-05	0.000218299	8.04e-06	0
OTU_142	0.000135218	0.000412296	0.000427547	0.000526668	0.000360025	9.09e-05	0.000322269	5.08e-05	0.000133898	0.000160343	0.000418735	0.000144613	0.000636326	0.000536435	0.000765228	0	0.000312513	0.000160344	0.000210465	0.000456719	0.000447332	6.58e-05	4.28e-05	0.00140606	0.000110242	0.000380023	0.000456501	0.0019856	7.97e-05	0.00087667	1	1	24	22	7.88014e-05	OTU_142	3.05e-05	0.000302889	0.000837904	0.00135413	0.000356894	0.000365709	0.000120242	0.000529335	0.000254589	0.000146941	2.11e-05	0.000217085	0.000187185
OTU_143	0.00211842	0.000606991	0.00236795	0.0036557	0.00191186	0.000356104	0.00121275	0.00294538	0.000766192	0.000783216	0.000299097	0.000859645	0.000491078	0.000289505	0.000368701	0.000260123	0.000238981	0.00120258	0.00067213	0.000558213	0.000557444	0.000314373	0.000461917	0.000451688	0.000389523	0.000482946	0.000147009	0.000112517	7.97e-05	0.000238454	0.227439	0.0941701	24	4	0.00033135	OTU_143	0.000365522	0.00036199	0.00110945	0.000369908	0.00128648	0.00179807	0.000169754	1.74e-05	0.000681641	0.000146941	0.000253509	3.22e-05	0.0001058
OTU_144	0.000383118	0.000223327	0.000651187	0.000495688	0.000366232	7.58e-05	0.000373153	0.000770201	6.69e-05	0.00031452	0.000134594	0.000232988	9.68e-05	5.96e-05	0.000104349	9.52e-05	5.51e-05	0.000185013	8.83e-05	9.51e-05	0.000178933	0.000212019	9.41e-05	0.000225844	0.000352775	0.000403775	0.000232119	0.000483162	0.000245293	0.000231441	0.00422396	0.000354211	24	0	0.000130663	OTU_144	0.000213221	0.000162526	0.000550844	0.000799265	0.000423293	0.000525706	0.000247558	6.07e-05	0.000147826	7.35e-05	0.000119712	0.000217085	0.000113939
OTU_145	0.00222546	0.0015003	0.0227521	0.0146166	0.00526381	0.00015911	0.00439303	0.0111383	0.00127947	0.00429227	0.000949632	0.000715032	0.00113432	0.000902573	0.0014748	0.000272811	0.000900774	0.000931231	0.00166335	0.00125598	0.000350983	0.000541015	0.000752754	0.000764955	0.00137435	0.0027235	0.000588035	0.00792915	0.00117128	0.000974857	0.024732	0.004122	24	2	0.00106583	OTU_145	0.00234543	0.00131498	0.0133134	0.0131978	0.00341954	0.00720751	0.00218558	0.00409584	0.00214347	0.00155105	0.00047885	4.02e-05	0.000952203
OTU_146	0.0002479	0.000251958	0.00130237	0.00136314	0.000248293	2.27e-05	0.000322269	0.000964867	0.000148775	0.000234348	0.000157026	0.00021692	0.000124499	8.51e-06	0.000111306	2.54e-05	4.29e-05	0.00014801	0.000101838	0.000120523	0.000199579	8.77e-05	0.000230959	0.00013842	0.000316028	0.000435444	7.74e-05	0.000867044	0.000190102	5.61e-05	0.022899	0.00355246	24	0	9.46639e-05	OTU_146	0.000167531	0.000169913	0.00107841	0.00152587	0.000854885	0.000579039	0.000205119	7.81e-05	8.21e-05	0.000114288	4.23e-05	3.22e-05	3.26e-05
OTU_147	0.000884552	0.000154611	0.0011182	0.00168534	0.000521415	0.00015911	0.000262903	0.000211594	0.000342183	0.000234348	0.000164503	0.000337431	0.000145248	0.000161782	0.000257395	0.000133234	0.000183831	0.000363858	0.000142573	0.000602616	0.000316573	0.000270507	0.000299391	0.000750384	0.000595308	0.000459195	0.000595772	0.000913375	0.000459925	0.000322615	0.024732	0.004122	24	22	0.000219046	OTU_147	6.09e-05	0.000229014	0.000170684	0.000429357	0.000199197	0.000906653	0.000261704	0.000121487	0.000147826	0.000212248	0.000119712	0.000184925	0.000236016
OTU_148	0.000253534	0.000166063	0.0014142	0.00209428	0.000192427	3.79e-05	0.000992249	0.0010495	5.95e-05	0.000203513	6.73e-05	4.02e-05	8.99e-05	6.81e-05	5.57e-05	6.34e-06	4.29e-05	4.93e-05	0.000230832	6.98e-05	6.88e-05	1.46e-05	0.000102648	4.37e-05	8.82e-05	0.000150426	0.000170221	0.000919994	6.75e-05	1.4e-05	0.0533367	0.0126353	24	2	9.46335e-05	OTU_148	2.28e-05	3.69e-05	0.000224993	0.000112293	0.000232396	0.000106665	4.24e-05	0	5.75e-05	0	1.41e-05	8.04e-06	4.88e-05
OTU_149	0.000270436	0.000131706	0.000789318	0.00122683	0.000403476	7.58e-05	0.00033923	0.000448579	8.93e-05	0.000123341	0.00020189	0.000273158	0.000242081	0.000110693	9.74e-05	0.000196678	0.000165448	0.000283686	0.000101838	0.000291793	0.000158287	8.04e-05	7.7e-05	0.00013842	0.000124941	0.00080755	0.00028628	0.00118474	0.000202367	9.82e-05	1	0.717468	24	2	9.05047e-05	OTU_149	0.000137071	0.000110813	0.000473261	0.000581284	0.000738687	0.000190473	8.49e-05	6.94e-05	0.000114976	0.000114288	0.000112671	5.63e-05	5.7e-05
OTU_15	0.0194601	0.0157875	0.0295139	0.040033	0.0258908	0.00491726	0.0424716	0.0549974	0.00435168	0.00953426	0.00624364	0.0132642	0.00240697	0.00145604	0.00299135	0.00293114	0.00200376	0.00536537	0.00290577	0.00412316	0.0125115	0.00361164	0.00872511	0.0103742	0.00314558	0.0279476	0.00129987	0.0301083	0.00426811	0.00348564	0.036788	0.00732675	24	2	0.00915276	OTU_15	0.0123059	0.00523038	0.0491493	0.0626994	0.00839946	0.0337595	0.00905355	0.00701152	0.00398308	0.00982057	0.00740104	0.00497688	0.00323912
OTU_150	0.000445093	0.000257685	0.000690653	0.00166055	0.000484171	8.33e-05	0.000585172	0.000490897	9.67e-05	0.000234348	0.000164503	0.000232988	0.000124499	5.11e-05	4.87e-05	3.17e-05	0	6.78e-05	6.79e-06	0.000215673	2.75e-05	5.85e-05	0.000162527	9.47e-05	8.08e-05	0.000387941	0.000216644	0.00127078	0.000208499	0.000231441	0.000366486	8.83561e-06	24	2	0.000194613	OTU_150	7.62e-05	5.91e-05	0.000535328	0.000977614	0.000497991	0.000487612	0.000162681	6.94e-05	8.21e-05	5.71e-05	7.75e-05	9.65e-05	8.14e-06
OTU_151	0.000298607	0.000125979	0.000710386	0.0007931	0.000105525	0.00015911	0.000169615	0.000126956	3.72e-05	0.000148009	5.23e-05	0.000104443	0.000152165	6.81e-05	2.09e-05	4.44e-05	3.68e-05	9.87e-05	2.04e-05	8.88e-05	9.63e-05	6.58e-05	7.7e-05	2.19e-05	2.94e-05	0.000340438	0.00011606	6.62e-06	9.2e-05	7.71e-05	0.0137078	0.00163803	24	2	5.2934e-05	OTU_151	8.38e-05	8.13e-05	0.00038016	0.000693577	0.000373494	0.000472374	7.78e-05	5.21e-05	0.000147826	7.35e-05	1.41e-05	3.22e-05	6.51e-05
OTU_152	0.0007437	0.000664254	0.000907716	0.00102855	0.000490379	0.000234877	0.000602134	0.000804056	0.000252918	0.000400858	0.000119639	0.000273158	8.99e-05	5.96e-05	6.26e-05	8.88e-05	0.000159321	0.000234349	0.000196886	0.000222016	0.000178933	0.000197397	0.000205297	0.000284126	0.000293979	0.000609621	0.000317229	0.000602298	0.000257558	0.000336641	6.43711e-05	9.44649e-07	24	0	0.000240273	OTU_152	0.000197991	0.000302889	0.00107841	0.00126165	0.000423293	0.000807607	0.000169754	9.55e-05	0.000188888	0.000106124	0.000140838	0.000128643	0.000113939
OTU_153	0.00257478	0.00170072	0.0050319	0.00710072	0.00243948	3.79e-05	0	0.000761737	0	0.00168977	0.000448645	0.0010605	0.000484161	0.000485346	0	0.000393356	0.000263492	0.000758552	0.000543135	0.000456719	0.000708849	0.000848077	0.00061589	0.000874234	0	0.00347563	0.000108322	0.0043286	0.000619366	0.000659256	0.069993	0.0175349	24	0	0.000538629	OTU_153	0.000213221	0.000192076	0.00245165	0.000184954	0.00146908	0.0002819	0.000594139	6.94e-05	0.000402414	0.000228575	0.000338012	4.02e-05	5.7e-05
OTU_154	0.000270436	0.000286316	0.000177597	0.00039655	0.00287399	9.09e-05	0.000245942	0	0.000818264	0.000844886	0.00247503	8.03e-06	0.0010029	1.7e-05	0.000173915	0	5.51e-05	5.55e-05	0	0.00013321	0.000158287	3.66e-05	5.99e-05	0.000808667	0	0	0.000858841	0	6.13e-06	0.00145878	0.522385	0.284738	24	2	0.000157427	OTU_154	0	7.39e-05	0	0	0	3.05e-05	5.66e-05	1.74e-05	0.000919805	0	0	0	0
OTU_155	0.00153247	9.73e-05	0.000822206	0.00195177	0.000701428	0.000128803	0.00222196	0.00242063	0.000133898	0.00020968	0.000104684	0.000273158	8.3e-05	0.000110693	0.000180872	0.000139578	0.000147065	0.000598208	7.47e-05	0.00028545	0.000743259	0.000840766	0.000119756	9.47e-05	0.000874588	0.00159135	0.000224382	0.00554644	0.000226896	0.000357681	0.21112	0.0847579	24	0	0.000407261	OTU_155	0.000472133	0.000155138	0.00104738	0.00231853	0.000522891	0.000670466	0.000219266	7.81e-05	0.000279226	0.000114288	7.04e-05	0.000176884	8.14e-05
OTU_156	5.63e-06	3.44e-05	0.000361771	0.000886041	4.35e-05	0	0.000144173	0.000118492	0.000141336	0.000487197	0.000104684	0.000104443	8.99e-05	1.7e-05	3.48e-05	6.34e-06	0.00115814	6.17e-06	6.11e-05	0	2.06e-05	0	0	0.000131135	7.35e-05	4.75e-05	6.19e-05	0.0108215	7.36e-05	0.000119227	0.63231	0.368516	24	2	3.63707e-05	OTU_156	0.000182761	2.96e-05	0.000527569	0.000911559	0.000273895	0.000754274	0.000106096	0.000208263	0.000164251	0.000848993	4.23e-05	8.84e-05	1.63e-05
OTU_157	0.000614116	0.000206148	0.000552523	0.00131357	0.000571074	0.00011365	0.000457961	0.00040626	0.000133898	0.000252849	0.000194413	0.000337431	0.000131415	6.81e-05	0.000118263	0.000177645	0.000153193	0.000160344	0.000101838	0.000367913	0.000268399	0.000285129	0.000299391	0.000218559	0.000389523	0.000775881	0.000340441	0.000880282	0.000717483	0.000287548	0.00245725	0.00013909	24	22	0.000174092	OTU_157	0.000114226	0.000280727	0.000527569	0.000422752	0.000315395	0.000464755	0.000233412	0.00014752	0.000147826	0.000114288	7.04e-05	3.22e-05	8.95e-05
OTU_158	0.000343679	0.000332127	0.000440702	0.00039655	0.000341403	0.000151534	0.000279865	0.000423187	0.000252918	8.02e-05	0.000134594	0.000224954	0.000138332	7.66e-05	9.04e-05	0.000164956	0.000116427	0.000117175	0.000128995	3.17e-05	0.000137641	0.00014622	0.000153972	5.1e-05	0.00013964	0.000451278	0.000348179	0.00029784	0.000423131	0.000364695	0.000617304	1.74709e-05	24	0	0.000151994	OTU_158	7.62e-05	0.000236401	0.000162926	0.000568073	0.000340294	0.000419041	9.9e-05	6.94e-05	0.000131401	6.53e-05	0.00014788	0.000136683	8.14e-05
OTU_159	0.000512702	0.000114527	8.55e-05	0.000755923	0.000546245	0.000212147	0.00044948	0.000829447	0.000684366	0.000511865	0.000276664	0.000353499	0.000193664	1.7e-05	2.09e-05	5.08e-05	3.68e-05	0.000246684	6.11e-05	0.000260076	0.000247753	5.12e-05	0.000479026	0.00050997	0.000176388	0.00152801	7.74e-05	0.000284602	0.000300484	0.000392748	0.121042	0.0388249	24	0	0.000176553	OTU_159	0.000494978	1.48e-05	0.000698254	0.000759632	0.000514591	0.000342852	0.000106096	3.47e-05	2.46e-05	0.000155105	9.86e-05	0.000112563	9.77e-05
OTU_16	0.00819197	0.00631614	0.0846215	0.0592966	0.0240223	0.000530367	0.0181573	0.0443331	0.00536335	0.0200676	0.0038733	0.00270748	0.0053396	0.0038998	0.0068314	0.000907257	0.00398914	0.00370642	0.00830318	0.00570265	0.0011493	0.00255885	0.00402039	0.0036135	0.00665128	0.00821009	0.00246046	0.0351583	0.00508371	0.00433426	0.0533367	0.0126353	24	2	0.00387812	OTU_16	0.00852885	0.00535597	0.0523535	0.0514106	0.0116447	0.0288681	0.00978915	0.0174507	0.00890239	0.00678378	0.00202807	0.000217085	0.00450058
OTU_160	0.000185925	0.000114527	4.6e-05	0.000842669	0.000285537	0.00011365	0.00343471	0.000931012	0.000788509	0.000203513	0.000149548	0.00159878	7.61e-05	0.000391683	0.00128697	0.000222056	0.000238981	0.000314522	0.000244411	0.000647019	0	0.000197397	0.000444809	0.000947087	0.00107302	6.33e-05	0.000108322	8.6e-05	0.000441528	0.000378721	1	0.717468	24	10	0.000124225	OTU_160	7.62e-06	7.39e-06	0.000519811	0.000594495	0	0.00259806	0.000198046	4.34e-05	0.000361352	1.63e-05	1.41e-05	0.000112563	0.000211601
OTU_161	0.000287339	0.000429475	0.000934026	0.000786904	0.000304159	0	0.000686941	0.000626317	0.000133898	0.000296019	8.23e-05	0.000208886	6.92e-05	3.41e-05	0	8.88e-05	6.13e-05	9.87e-05	7.47e-05	0.000177613	0.000110112	2.19e-05	0.000213851	0.000167562	7.35e-05	0.000261266	0.000147009	0.000529493	0.000214632	7.01e-05	0.0199153	0.00283908	24	0	0.000151207	OTU_161	0.000137071	9.6e-05	0.000612911	0.00103706	0.000713788	0.000594277	9.9e-05	5.21e-05	0.000139613	0.000114288	7.04e-05	4.82e-05	4.07e-05
OTU_162	0.000940893	0.000183242	0	0.00141271	0	9.85e-05	0.000356192	0.00108336	6.69e-05	0.000863387	0.000276664	8.03e-05	8.3e-05	0	0	5.71e-05	0	0	0	0.000463063	0	0.00014622	4.28e-05	7.29e-06	0	0.000269183	4.64e-05	0.00501694	0.000202367	0	0.294688	0.134679	24	2	0.00013885	OTU_162	0.000335062	0	0	0.00123523	0.00117858	0	0	2.6e-05	4.93e-05	0	0.000563353	4.02e-05	0
OTU_163	0.000698627	0.000160337	0.00110505	0.000855061	0.000353818	0.000151534	0.000729345	0.00140498	0.000267795	0.000320687	0.00020189	0.000666827	0.000159081	0.000119208	0.000153046	9.52e-05	0.000189959	0.000141843	0.000298724	0.00020933	0.000378512	0.00014622	0.000402039	0.000211273	0.000389523	0.00086297	0.000224382	0.00107884	0.00065616	0.000287548	0.040161	0.0084195	24	0	0.000236361	OTU_163	0.000152301	0.000288114	0.00163702	0.00311119	0.00150227	0.0010057	0.000282923	8.68e-05	0.000402414	0.000302046	0.000288718	0.000152764	2.44e-05
OTU_164	0	3.44e-05	4.6e-05	0	1.24e-05	0.000522791	0.000474922	0.00027084	0.000401693	0	0.00154035	0	6.92e-06	0.000911088	0.000883491	5.08e-05	0.000864008	0.000943565	0.000339459	2.54e-05	0	0.000541015	1.71e-05	0	0	1.58e-05	0.000108322	0	0	0.000287548	0.207466	0.0804639	24	10	0.00026318	OTU_164	0.000472133	0.000280727	1.55e-05	0.000151926	0	0	0	4.34e-05	0.000262801	0.00043266	0	0.00154372	0.00128588
OTU_165	0.000439459	0.000211874	0.000605144	0.000607217	0.000173805	6.06e-05	0.000754787	0.000380869	0.000104143	0.000123341	5.98e-05	0.000200852	6.22e-05	8.51e-05	0.000125219	6.98e-05	7.97e-05	0.000117175	7.47e-05	0.00011418	0.000275281	0.000124287	9.41e-05	0.000225844	6.61e-05	0.000411692	0.00020117	0.000463306	0.000233029	9.82e-05	0.0168756	0.00224655	24	0	0.000113074	OTU_165	9.9e-05	0.000199464	0.00028706	0.000891742	0.000390093	0.000266663	8.49e-05	7.81e-05	0.000131401	3.27e-05	5.63e-05	7.24e-05	2.44e-05
OTU_166	0.000749334	0.00100211	0.000190752	0.000266432	0.00044072	0.000469754	0.0010601	0.000897157	0.000409132	0.000283684	0.000336484	0.000739134	0.00123115	0.000391683	0.000153046	0.000672512	0.000435068	0.000783221	0.000101838	0.000164926	0.000378512	0.000226641	0.000145418	0.00038612	0.000352775	0.000292935	0.00141593	0.000694959	0.00119581	0.000294561	1	0.717468	24	4	6.98254e-05	OTU_166	0.000335062	0.000620554	0.000256026	0.000244403	0.000406693	0.000540944	0.00129437	0.0005814	0.000246376	0.000563275	0.000464766	0.000458291	0.0001058
OTU_167	0.000298607	8.59e-05	1.32e-05	0.00272009	0.000943513	6.06e-05	0.000101769	0.000194666	0.000193408	7.4e-05	0.000246755	0.000321363	0.000131415	0	7.65e-05	0	4.9e-05	0.000209681	9.5e-05	0.00024739	0.000178933	0.000160842	5.99e-05	0.000240414	0.000271931	7.13e-05	0.000208907	0.00530817	0.000380205	0	1	1	24	22	6.02038e-05	OTU_167	0.000144686	0.000147751	4.66e-05	0.000858715	0.00207496	0.000205711	4.95e-05	0.000173552	4.93e-05	0.000236739	7.04e-05	8.04e-06	1.63e-05
OTU_168	0.000338045	0.000418022	0.000118398	0.000148706	0.000453135	0.000560674	0.000644538	0.000583998	0.000349622	0.00109157	0.000269187	0.000313329	0.00030433	0.000144752	0.000521746	0.000164956	0.000177704	0.000696881	0.000373405	8.25e-05	0.000199579	0.000116976	0.000367823	0.000152991	0.000404222	0.00022168	0.000471975	0.000264746	0.00122647	0.00085563	0.470263	0.248934	24	4	5.18302e-05	OTU_168	0.000479748	0.000760917	0.000527569	0.000561467	0.000489692	0.000319995	0.000693162	0.000338427	0.000254589	0.000930627	0.000218299	0.000369849	1.63e-05
OTU_169	0.000304241	4.01e-05	0.000289417	0.000408942	0.000428305	7.58e-05	0.000288346	0.0006771	0.000156214	0.000172677	0.000291619	0.000706998	0.000338913	8.51e-05	3.48e-05	0.000260123	0.000288003	0.000234349	0.000156151	0.00026642	0.000151405	6.58e-05	4.28e-05	8.74e-05	0	0.000467112	0.000139271	0.00078762	0.000190102	0	0.75435	0.471271	24	6	6.02999e-05	OTU_169	7.62e-05	7.39e-05	9.31e-05	0.000251009	0.000240696	0.000289519	0.000205119	2.6e-05	0.000344927	0.000138778	0.000126754	0.000120603	4.07e-05
OTU_17	2.82e-05	0.000143158	3.29e-05	0	6.21e-05	3.03e-05	1.7e-05	8.46e-06	2.98e-05	4.32e-05	0.000523419	0.000490078	0.00030433	0.000596039	0.000681749	0.0140339	0.0033396	0.00471783	0.00632074	0.00116717	0.0310861	0.0867013	0.135427	0.0923628	0.0850115	0.0519049	0.0521339	0.000311077	0.045735	0.0557913	1.74181e-06	5.13793e-09	24	16	0.0219373	OTU_17	0.000197991	0.000155138	0.000116376	6.61e-05	9.96e-05	0.000396184	0.000509262	0.00115412	0.000960867	0.00122451	0.0012605	0.00302312	0.00438664
OTU_170	4.51e-05	0	0	0.000216863	1.24e-05	0.00029549	0.00117883	0.000245449	0.000513274	0	0.00269935	0.000232988	0.000995988	0	1.39e-05	3.81e-05	1.23e-05	6.78e-05	6.79e-06	0	0.000309691	0	1.71e-05	0	1.47e-05	0	3.09e-05	7.94e-05	0	0	0.324734	0.155899	24	6	0.000130859	OTU_170	7.62e-06	0	0	0.000561467	0	0.000137141	0	0	0.000139613	0	0.00239425	2.41e-05	0
OTU_171	0.00498053	0.00049819	0.000105242	0.000130118	0.00464929	0.000666747	0.00231525	0.000126956	0.00203078	0.000721545	0.000687922	0.000281192	0.000767741	0.000451287	0.000208699	0.000799401	0.000753709	0.00304654	0.0015683	0.00167464	4.82e-05	0.000116976	7.7e-05	2.19e-05	7.35e-06	0.00126674	0.000108322	0.000152229	9.81e-05	0.000413788	0.130842	0.0436139	24	6	0.000132087	OTU_171	0.000121841	5.17e-05	0.000139651	0.000231192	0.000987683	0.00143236	0.000106096	4.34e-05	4.93e-05	1.63e-05	7.75e-05	0.000112563	0.000130216
OTU_172	0.00110991	0.000595538	0.00240742	0.00247224	0.000664184	0.00031822	0.00192513	0.00122724	0.000364499	0.000641374	0.000381348	0.00077127	0.00026283	0.000212871	0.000257395	0.000196678	0.000600516	0.000388527	0.00042093	0.000685079	0.000660675	0.000299751	0.000256621	0.000444402	0.000411571	0.00104506	0.0010368	0.00181351	0.000901453	0.000561069	0.024732	0.004122	24	0	0.000394492	OTU_172	0.000517823	0.000428478	0.000868938	0.00147303	0.000846585	0.000967604	0.000459751	0.000277684	0.000262801	0.000277556	0.000422514	0.00040201	0.000211601
OTU_173	0.000338045	0.000257685	0.000118398	0.000161098	0.000235878	0.00029549	0.000237461	0.000143884	0.000185969	0.000339188	0.000284142	0.000401703	0.00030433	0.000298019	0.000333918	0.00098339	0.000851752	0.000283686	0.000631395	0.00110374	0.000323455	0.000402106	0.000188189	0.000553682	0.000161689	0.000308769	1.55e-05	7.94e-05	0.000233029	0.000161307	0.0137078	0.00163803	24	12	0.000119555	OTU_173	0.000327447	0.000369377	0.000100859	0.000151926	0.000224096	0.000114284	4.95e-05	0.000347105	0.000229951	0.000253065	0.000204215	0.000305528	0.00043134
OTU_174	0.000292973	0.000337853	0.000815628	0.000923218	0.00060211	0.00013638	0.000508845	0.000668636	0.000312428	0.000289851	0.000149548	0.00021692	0.000117582	5.11e-05	0.000125219	0.000133234	0.000104171	0.000209681	0.000224043	0.000196643	0.000172051	7.31e-05	8.55e-05	0.000182132	3.67e-05	0.000775881	0.000255331	0.00164143	0.00036794	0.000469895	0.00817642	0.000848497	24	0	0.000214742	OTU_174	0.000106611	9.6e-05	0.000628428	0.00104367	0.000423293	0.00042666	0.000247558	3.47e-05	0.000147826	0.000106124	0.000140838	8.04e-05	8.14e-05
OTU_175	0.000197193	0.000698612	0.00042097	3.72e-05	0.000434513	0.00147745	5.09e-05	7.62e-05	0.000848019	3.08e-05	0.000127116	0.000200852	0.000228247	2.55e-05	0.000730445	0.00236648	0.000686304	0	5.43e-05	0.000615303	0.000110112	0.00430618	6.84e-05	0.00128221	0.000477716	0.000190012	0	0.000125755	1.23e-05	0.000343655	1	1	24	12	8.11872e-05	OTU_175	0.000593973	0.000184689	1.55e-05	1.98e-05	9.96e-05	0.000114284	0.00251802	0.000130164	0.000574878	0.00038368	4.23e-05	0	0.000610386
OTU_176	0.00064792	0.000595538	0.000157864	9.91e-05	0.000248293	0.00219724	0.000483403	0.000575535	0.000334744	0.00127658	0.000680445	0.00106853	0.0010444	0.000664158	0.000806968	0.00300727	0.0033396	0.00289853	0.00315697	0.00350786	0.00392276	0.00154993	0.00199309	0.00334395	0.00251352	0.00117174	0.00154746	0.00044345	0.00145336	0.000154294	0.000263082	5.51534e-06	24	14	0.00106751	OTU_176	0.000228451	0.00107119	0.000108617	4.62e-05	0.000539491	0.00042666	0.000565847	0.00135371	0.00048454	0.000481641	0.000908406	0.000972864	0.001058
OTU_177	0.000597213	1.15e-05	0	0.000669178	0.000105525	0	0.000313788	5.92e-05	0.000223163	0.000160343	0.000486032	0.00159878	2.77e-05	0	0.000166959	0.000164956	0.000147065	0.00063521	6.79e-06	6.34e-06	0.000254635	0	0.00129166	0	7.35e-06	1.58e-05	0.000309492	6.62e-06	0.000527381	6.31e-05	1	1	24	6	1.49058e-05	OTU_177	3.05e-05	3.69e-05	4.66e-05	0	0.000946184	5.33e-05	7.07e-06	0.000138842	0.000164251	0.000636745	8.45e-05	0	8.14e-06
OTU_178	0	0	0	0	0	0	0	0	7.44e-06	0	0	0.000136579	1.38e-05	0	0	0.000666168	0	0	0	0	0	0	0	0	0	0	0	0	0	0	1	1	0	0	0	OTU_178	0	0	0	0	0	0.0018514	0	0	0	0	0	0	0
OTU_179	0.000507068	0.000515369	0.000276261	0.000415138	0.00088144	3.03e-05	0.000661499	0.00110875	3.72e-05	0.000277517	0.00066549	0.00051418	0.000435745	9.37e-05	3.48e-05	0.000241089	0	3.08e-05	4.07e-05	2.54e-05	1.38e-05	0.000175464	0.000325053	8.01e-05	0.000367474	0.000482946	0.000394602	0.000178704	0.000306617	2.1e-05	0.0869891	0.0239813	24	2	0.000134574	OTU_179	7.62e-06	1.48e-05	0.000124134	0.000151926	0.00173467	9.14e-05	9.2e-05	6.07e-05	8.21e-06	8.16e-06	9.86e-05	0.000168844	4.07e-05
OTU_18	0.0137641	0.00698612	0.0417155	0.024772	0.00248293	0.00444751	0.0509269	0.00771047	0.00695524	0.00603755	0.00378357	0.0134972	0.00578918	0.0191754	0.00388179	0.00706138	0.0056375	0.00804805	0.016233	0.00846834	0.00315197	0.0029902	0.00631287	0.00308167	0.00628381	0.012327	0.0121476	0.0325572	0.00672104	0.00652243	0.987325	0.666496	24	4	0.00114305	OTU_18	0.00287087	0.00090128	0.00306456	0.0423479	0.0225507	0.0171959	0.00314045	0.00239502	0.00886954	0.00190207	0.00176048	0.00039397	0.00387392
OTU_180	0.000518336	0.00028059	0.000460435	0.000489491	0.000471757	8.33e-05	0.000551249	0.000372405	8.18e-05	0.000277517	0.000104684	0.000232988	6.22e-05	2.55e-05	1.39e-05	2.54e-05	1.84e-05	3.7e-05	6.79e-05	5.07e-05	3.44e-05	6.58e-05	8.55e-05	7.29e-06	0.000154339	4.75e-05	0.000170221	0.000946468	0.000294352	5.61e-05	0.00245725	0.00013909	24	2	0.000174083	OTU_180	7.62e-05	0.000125588	0.000364644	0.000726605	0.000331994	0.000228568	5.66e-05	8.68e-06	4.11e-05	6.53e-05	2.82e-05	4.02e-05	4.88e-05
OTU_181	0.00114935	0.0001088	0.00372953	0.00223059	0.00117939	0	0	0	0	0	0	0	0	8.51e-06	0.000153046	0	0	0	0.000468454	0	0.00176868	8.04e-05	0.000171081	0	0.00013964	0	0	0	0	0	1	1	24	22	9.87404e-05	OTU_181	0	0	0	0	0	0	0.000332435	0	0	0	0	0	0
OTU_182	0.00112118	1.72e-05	0.000947181	0.00321577	9.93e-05	0.000106073	0.000407076	0.00013542	2.23e-05	0.000598204	0	8.03e-06	8.3e-05	7.66e-05	2.09e-05	4.44e-05	0.000447323	0.000733884	0.000142573	0.00024739	8.26e-05	5.85e-05	5.99e-05	0.000131135	0.000249882	0.00016626	9.28e-05	0.00183337	7.36e-05	9.12e-05	0.987325	0.666496	24	22	2.65872e-05	OTU_182	9.9e-05	2.96e-05	0.000193959	0.00395009	9.96e-05	0.000205711	0.000113169	1.74e-05	3.29e-05	2.45e-05	9.15e-05	0.000241206	9.77e-05
OTU_183	0.000732432	0.000595538	7.89e-05	3.1e-05	0.000248293	1.52e-05	4.24e-05	1.69e-05	7.44e-06	6.78e-05	7.48e-06	7.23e-05	6.92e-06	0	2.09e-05	1.9e-05	3.68e-05	3.08e-05	0	3.81e-05	1.38e-05	0	0	7.29e-06	1.47e-05	0	1.55e-05	6.62e-06	3.07e-05	0.000140267	0.207466	0.0804639	24	2	1.68999e-05	OTU_183	8.38e-05	2.22e-05	0.000248268	0.000270825	0.000307095	7.62e-06	0	1.74e-05	3.29e-05	0	7.04e-06	4.02e-05	0
OTU_184	0.000501434	5.73e-05	3.29e-05	0.001264	0.000198634	0.000174264	0.00147565	0.000973331	0.000215724	0.000203513	0.000194413	0.000755202	0.000138332	0.000383168	0.000354788	6.98e-05	0.00021447	0.00029602	0.000142573	0.000145897	0.000378512	0.000336306	0.000111202	0.000109279	0.000161689	0.000459195	0.000216644	0.00162157	0.000233029	0.000189361	1	1	24	0	6.16116e-05	OTU_184	0.000121841	7.39e-05	0.00200942	3.3e-05	0.000207496	0.000335233	0.000134389	5.21e-05	5.75e-05	2.45e-05	0.000302802	0	0.000236016
OTU_185	0.000935259	4.01e-05	0.000460435	0.00131357	9.31e-05	9.85e-05	5.09e-05	4.23e-05	3.72e-05	0.00016651	0.000590716	0.00051418	0.00028358	8.51e-06	0	8.88e-05	0.000245109	0.000185013	0.000108627	0.000260076	0.000178933	0.000124287	0.000162527	0.000422546	0.000404222	0.000649207	5.42e-05	0.000959706	0.000128779	9.82e-05	1	0.888393	24	18	1.72866e-05	OTU_185	0.000197991	9.6e-05	0.00177667	0.00151266	0.00161017	0.000746655	6.37e-05	0.000121487	0.000271014	0.00040817	3.52e-05	0.000128643	4.07e-05
OTU_186	0.00123387	0.000463833	0.000690653	0.000371766	0.000819367	0	0	0	7.44e-06	1.85e-05	7.48e-06	8.03e-06	6.92e-06	0	4.17e-05	8.25e-05	0.000288003	0.00072155	0.000278357	0.000139553	6.88e-06	0.000197397	0.000213851	0.000305982	0.000110242	0.000348355	0.000224382	0.000953087	0.00010425	0.000182347	0.0753873	0.0199136	24	22	0.000180316	OTU_186	0.000121841	0.000169913	0.000884455	0.000429357	6.64e-05	0.000799988	0.000594139	0.000121487	0.000221739	0.000587765	0.000105629	4.02e-05	0.000333678
OTU_187	0.00265366	0.000125979	4.6e-05	0.00014251	0.000589696	0	1.7e-05	8.46e-06	0.00023804	0.00031452	0	0	0	0	0	0	0	0	0.000339459	6.34e-06	4.82e-05	2.92e-05	5.99e-05	1.46e-05	9.55e-05	0	0	1.99e-05	6.13e-06	9.82e-05	0.107856	0.0325604	24	0	3.34462e-05	OTU_187	0.000220836	0	7.76e-06	0	0	7.62e-06	7.07e-05	5.21e-05	1.64e-05	0	0	0	0
OTU_188	0.00139725	0.000601264	0.00456489	0.00344503	0.00115456	0.00031822	0.00491036	0.00805749	0.000513274	0.0010299	0.0004636	0.00138186	0.000449578	0.000204356	0.00041044	0.000215711	0.000140937	0.000431696	0.000536346	0.0003806	0.000681321	0.000299751	0.000359269	0.000211273	0.000330727	0.00334896	0.000549349	0.00381235	0.000515116	0.000231441	0.0137078	0.00163803	24	2	0.000591529	OTU_188	0.000441673	0.000598391	0.00659462	0.00436624	0.00395903	0.00553134	0.00086999	0.000104131	0.00093623	0.000334699	0.000176048	5.63e-05	0.000244155
OTU_189	0.000450727	5.73e-05	9.21e-05	0.000223059	0.000111732	3.03e-05	0.000390115	0.000304695	9.67e-05	0.000265183	2.24e-05	0.000160681	1.38e-05	8.51e-06	4.87e-05	7.61e-05	4.29e-05	9.87e-05	6.79e-06	5.71e-05	8.95e-05	4.39e-05	0.000153972	0.000211273	0.000132291	0.000760047	0.000417814	0.00125093	0.000190102	0.000329628	0.00542314	0.000505933	24	22	8.75264e-05	OTU_189	0.000152301	3.69e-05	0.000209476	0.00115596	0.000398393	0.00042666	3.54e-05	3.47e-05	7.39e-05	1.63e-05	0.000464766	0.000192965	0.000122077
OTU_19	0	0	0	0	0	0	0	0	0	0	0	0	0	0	0	0	0	0	0	0	0	0	0	0	0	0	0	0	0	0	1	1	0	0	0	OTU_19	0	0	0	0	0	0.0594353	0.0880529	0.104071	0.0902476	0.0655276	0.0927771	0.0930975	0.0807989
OTU_190	0.000642286	8.59e-05	0.000710386	0.000693963	0.000657976	6.82e-05	0.00133148	0.000550143	2.98e-05	0.000302186	0.0002318	0.000313329	0.000401162	4.26e-05	6.96e-05	1.9e-05	6.13e-05	7.4e-05	2.72e-05	1.27e-05	4.13e-05	0.000160842	0.000624444	1.46e-05	5.88e-05	0.000482946	8.51e-05	0.00155539	0.000196235	0.000133254	0.0137078	0.00163803	24	2	0.000207568	OTU_190	9.9e-05	0.000605779	0.000985313	0.000838898	0.000871485	0.000182854	0.00114584	0	0.000262801	4.9e-05	6.34e-05	0.000450251	0.000610386
OTU_191	0.000338045	0.000297769	0.000822206	0.000532864	0.000391061	3.79e-05	0.000483403	0.000710955	0.000141336	0.00010484	6.73e-05	0.000176749	0.000186748	9.37e-05	4.87e-05	0.0001142	0.000110299	0.000135676	4.07e-05	0.000101493	0.000116994	0.000116976	0.000145418	0.000116565	0.00014699	0.000197929	0.000123797	0.000390501	0.000110382	0.000112214	0.0342998	0.00636379	24	0	9.07861e-05	OTU_191	6.85e-05	0.000125588	0.000403435	0.000686972	0.000273895	0.000510468	9.9e-05	3.47e-05	7.39e-05	7.35e-05	2.82e-05	8.04e-05	0.000113939
OTU_192	0.00113245	0.000446654	0.000480168	0.000774512	0.000614525	0.000219724	0.000517326	0.000287767	0.00011902	0.00122108	0.000209368	0.000449908	0.00030433	0.000391683	0.000215655	0.000158611	0.000404429	0.0004872	0.000848649	0.000983216	0.00178244	0.000621436	0.000769862	0.000947087	0.000749647	0.000190012	2.32e-05	0	0.0010241	7.01e-06	1	1	24	22	0.000158334	OTU_192	0.000639664	0.000502353	4.66e-05	0.000151926	0.000331994	0.00063999	0.000537555	0.000607433	8.21e-06	0.000906137	0.000225341	0.000514573	0.00016277
OTU_193	0.000202827	0.000125979	0.000302572	0.000662982	0.000117939	2.27e-05	0.000245942	0.000363941	0.000319867	5.55e-05	7.48e-05	4.02e-05	2.07e-05	8.51e-06	6.26e-05	3.17e-05	3.68e-05	1.85e-05	0	5.71e-05	4.13e-05	6.58e-05	0.000111202	8.01e-05	5.88e-05	0.000134592	9.28e-05	0.000555967	2.45e-05	0.000133254	0.00245725	0.00013909	24	0	7.81134e-05	OTU_193	7.62e-05	7.39e-05	0.000481019	0.000693577	0.000149397	0.000220949	0.000127316	2.6e-05	5.75e-05	6.53e-05	0	7.24e-05	6.51e-05
OTU_194	0.00135218	0.000211874	0.00022364	0.000346981	0.000912477	4.55e-05	5.09e-05	4.23e-05	0.000245479	0.000450195	7.48e-06	8.03e-06	2.77e-05	8.51e-06	6.96e-06	0	1.23e-05	1.23e-05	5.43e-05	6.34e-05	0.000282163	0.00145489	0.00120612	0.000327838	0.00552681	3.17e-05	7.74e-05	4.63e-05	8.59e-05	0.00183049	0.022899	0.00355246	24	22	0.000214876	OTU_194	0.000494978	2.22e-05	1.55e-05	1.98e-05	0.000331994	4.57e-05	0.000466824	0.000251651	0.000172463	5.71e-05	2.11e-05	5.63e-05	1.63e-05
OTU_195	0.00134091	0.000440927	0.000138131	0.00785045	6.21e-06	8.33e-05	0.00616551	0.00409645	0.000409132	0.000400858	0.000314052	0.000594521	0.000200581	0	6.96e-06	0.000203022	6.13e-05	0.000641377	6.79e-06	0.000602616	0.00161039	7.31e-05	0.000436255	0.000407976	0.000477716	0.000490864	0.000177958	0.00364688	0.00010425	0	1	1	24	0	0.000101638	OTU_195	0.000769119	2.22e-05	0	0.00262899	0.00145247	0.00113522	5.66e-05	0.000164875	0.000492752	0.000448987	0.000492933	0.000265327	0.000122077
OTU_196	0.000422557	0.0002176	0.000526212	0.000743531	0.000266915	8.33e-05	0.00033075	0.000524752	0.000252918	0.000234348	0.000112161	0.000120511	0.000124499	0.000127723	0.000125219	0.000145922	0.000208342	0.000129509	0.000156151	0.00030448	0.000337219	0.00035824	0.000342161	0.000305982	0.00027928	0.000498781	0.000100585	0.000211797	0.000214632	0.000196374	0.112348	0.0345053	24	22	9.11298e-05	OTU_196	0.000205606	0.000147751	0.000232751	0.000402935	0.000116198	0.000304757	0.000212193	0.000173552	0.000123188	0.000244902	0.000112671	0.000120603	8.95e-05
OTU_197	0.000529604	0.000383664	0.00111162	0.00181546	0.00078833	0	5.09e-05	0.000617853	0.000245479	0.000468696	6.73e-05	0.000192818	0.000214414	8.51e-06	2.09e-05	1.27e-05	0.000337024	8.63e-05	0.000108627	0.000374256	0	0.000182775	5.99e-05	0.000116565	7.35e-05	0.00080755	1.55e-05	0.000264746	4.91e-05	0.000245468	0.174109	0.0647891	24	2	0.000186599	OTU_197	4.57e-05	2.22e-05	0.000170684	0.0006011	0.000390093	3.81e-05	3.54e-05	3.47e-05	9.03e-05	6.53e-05	3.52e-05	7.24e-05	4.88e-05
OTU_198	0.00027607	0.000137432	0.00089456	0.00011153	0.000428305	0.00025003	0.000593653	0.00104104	0.000156214	0.000111007	5.98e-05	0.000249056	8.3e-05	0.000195841	0.000111306	9.52e-05	0.000104171	0.000228182	0.000346249	6.34e-05	0.00010323	0.000124287	4.28e-05	0.00013842	0.00014699	0.00163093	0.000982637	0.00078762	0.000600969	9.82e-05	0.181623	0.0683467	24	0	0.000186065	OTU_198	4.57e-05	0.000132976	0.00133444	0.00033688	0.000630789	0.000777131	1.41e-05	0	0.000287439	0.000106124	3.52e-05	2.41e-05	2.44e-05
OTU_199	0.000642286	0.000515369	0.00159179	0.00249083	0.000651769	7.58e-06	0.000245942	6.77e-05	0	0.000135675	1.5e-05	0.000208886	0.000318163	4.26e-05	9.74e-05	6.34e-06	5.51e-05	0.000117175	0.000142573	0.00011418	2.75e-05	0	3.42e-05	0.000131135	0.000154339	0.000261266	0.000139271	0.000205178	3.07e-05	0.000196374	0.0834781	0.0225758	24	0	9.39964e-05	OTU_199	0	4.43e-05	9.31e-05	0.00020477	0.000331994	9.9e-05	0	3.47e-05	0.000114976	0	0	2.41e-05	0
OTU_2	0.0430501	0.0641291	0.0168782	0.00651829	0.0342334	0.0853134	0.0336686	0.0373336	0.0837753	0.0910195	0.051153	0.0465012	0.0663093	0.0698387	0.0503868	0.117334	0.136391	0.131896	0.0869559	0.120866	0.158225	0.10669	0.0672261	0.0966247	0.0910895	0.0635827	0.0864721	0.0297641	0.126535	0.0928148	0.00281647	0.000203707	24	14	0.0230805	OTU_2	0.050739	0.101209	0.024082	0.0197901	0.0472594	0.0430927	0.0695921	0.0763544	0.0572168	0.0543356	0.0997134	0.0470995	0.059297
OTU_20	0.000912722	0.00372211	0.00160495	0.000415138	0.00119181	0.000522791	0.00116186	0.000499361	0.00120508	0.000598204	0.00167494	0.00098819	0.00226864	0.000604554	0.00388179	0.0056656	0.00732875	0.00506935	0.00310945	0.00138919	0.00873329	0.00703319	0.00517519	0.00864035	0.00676887	0.00256516	0.00273901	1.99e-05	0.00141044	0.00443946	0.000263082	5.51534e-06	24	16	0.00241955	OTU_20	0.0078435	0.0016622	0.00211028	0.00219303	0.00138608	0.00190473	0.00568676	0.00580533	0.00359709	0.00722461	0.00644334	0.0120844	0.0076339
OTU_200	0.00512139	0.00393971	0.00889298	0.0095234	0.00630044	0.00128046	0.0104822	0.0119339	0.00115301	0.00247299	0.00157026	0.00361533	0.000636326	0.000340594	0.000695662	0.000691545	0.000484089	0.00124575	0.000699286	0.000989559	0.00334467	0.000826144	0.00197598	0.0022293	0.000808443	0.00987269	0.000263068	0.00746585	0.000932115	0.00081355	0.040161	0.0084195	24	2	0.00235402	OTU_200	0.00349531	0.00122633	0.0130884	0.0160051	0.00208326	0.00845701	0.00234826	0.00180495	0.00110048	0.0024082	0.00187315	0.00133467	0.000724325
OTU_201	0.000253534	0.000183242	0.000342038	0.000340785	0.000384854	1.52e-05	0.000636057	0.000389332	7.44e-05	0.000160343	0.000157026	0.000160681	8.99e-05	8.51e-05	0.000194785	3.17e-05	3.06e-05	8.02e-05	4.07e-05	5.07e-05	5.51e-05	0.000109665	0.000119756	2.19e-05	0.00014699	0.000395858	0.000263068	0.000509637	9.81e-05	4.91e-05	0.0168756	0.00224655	24	2	0.000118661	OTU_201	0.000304602	0.000206851	0.000581878	0.00121541	0.000514591	0.000685704	0.000268777	1.74e-05	0.000156038	6.53e-05	2.82e-05	5.63e-05	9.77e-05
OTU_202	0.000135218	0.0002176	0.000953759	0.00153663	0.000148976	0	0.000296827	0.00020313	6.69e-05	0	5.23e-05	3.21e-05	4.15e-05	0	0.000160002	7.61e-05	0.000177704	0.000178846	9.5e-05	0	0.000302809	0.000160842	0.000188189	7.29e-05	0.000654104	0.000356272	0.000147009	0.000456687	0.000190102	1.4e-05	0.098355	0.0288673	24	22	0.000105342	OTU_202	4.57e-05	0.000147751	0.000364644	0.000852109	0.000323694	0.000259044	4.24e-05	0.000190908	0.000123188	4.08e-05	1.41e-05	1.61e-05	0.0001058
OTU_203	0.000197193	0.000143158	0.0012366	0.000873649	0.000297952	1.52e-05	0.000881999	0.000626317	7.44e-05	0.000228181	0.000112161	0.000249056	0.000110665	8.51e-05	0.000139132	6.34e-05	6.13e-05	0.000160344	0.000142573	8.25e-05	8.95e-05	0.000138909	0.000102648	0.000174847	0.000183737	0.000245432	0.000100585	0.000794239	0.00010425	9.82e-05	0.15323	0.0547709	24	0	7.23377e-05	OTU_203	0.000137071	3.69e-05	0.000364644	0.00092477	0.000132798	0.000236187	0.00027585	0.000173552	0.000229951	0.000220412	9.86e-05	4.02e-05	6.51e-05
OTU_204	0.000456361	0.000269137	0.00078274	0.000563845	0.000328988	6.82e-05	0.000992249	0.000854838	0.000319867	0.000388524	6.73e-05	0.000136579	5.53e-05	8.51e-06	8.35e-05	9.52e-05	4.9e-05	0.000141843	0.000115416	0.000120523	8.26e-05	8.77e-05	0.000162527	0.00013842	0.000198436	0.000443361	0.000185695	0.000747909	0.000257558	0.000112214	0.00624763	0.000602497	24	0	0.000193117	OTU_204	0.000243681	0.000177301	0.000674978	0.00105027	0.000630789	0.000510468	0.000141462	3.47e-05	0.000114976	7.35e-05	7.75e-05	8.04e-05	6.51e-05
OTU_205	0.000321143	0.000383664	0.000427547	0.000638198	0.000322781	0.000121227	0.000203538	0.000177739	0.000111581	0.000203513	8.23e-05	8.84e-05	6.92e-05	1.7e-05	0.000118263	5.71e-05	0.00013481	0.000104841	6.79e-05	0.00020933	8.95e-05	0.000109665	5.99e-05	0.000182132	8.82e-05	0.000760047	0.000410077	0.000714815	0.000202367	0.000504962	0.00080752	2.70866e-05	24	0	0.000163131	OTU_205	0.000114226	9.6e-05	0.000465502	0.000488807	0.000340294	0.000502849	0.0001839	5.21e-05	9.03e-05	0.000130614	3.52e-05	0.000104523	9.77e-05
OTU_206	0.000484532	9.73e-05	0.000848517	0.00195177	0.000409683	3.03e-05	0.000398596	0.00126956	0.00011902	0.00016651	8.23e-05	0.000265124	4.15e-05	4.26e-05	9.04e-05	2.54e-05	6.13e-05	3.7e-05	2.72e-05	6.98e-05	4.13e-05	0.000175464	9.41e-05	5.1e-05	0.000191087	0.000570035	0.000108322	0.00074129	9.2e-05	0.000175334	0.00281647	0.000203707	24	0	0.00016411	OTU_206	4.57e-05	7.39e-05	0.000349127	0.00112954	0.000481392	0.000525706	7.07e-05	6.07e-05	5.75e-05	8.16e-05	4.93e-05	8.84e-05	4.07e-05
OTU_207	6.2e-05	0.000137432	0.000473591	0.00101616	0.000304159	5.3e-05	0.00011025	0.000592462	0.000275234	0.000172677	0.000299097	4.82e-05	0.000207498	1.7e-05	6.96e-06	1.9e-05	1.23e-05	0.000197347	4.75e-05	6.34e-05	5.51e-05	3.66e-05	0.000230959	5.83e-05	2.94e-05	0.00086297	6.96e-05	0.000946468	0.000147176	0.000294561	0.024732	0.004122	24	0	0.000153201	OTU_207	7.62e-06	7.39e-06	2.33e-05	0.000112293	0.000116198	0.000121903	0.000127316	0	9.03e-05	2.45e-05	7.75e-05	8.04e-06	4.88e-05
OTU_208	0.000343679	0.000412296	0.000934026	0.00093561	0.000353818	4.55e-05	0.000144173	0.000558607	0.000260357	0.000135675	9.72e-05	0.000208886	0.000103749	2.55e-05	4.17e-05	7.61e-05	7.35e-05	0.000203514	6.79e-06	9.51e-05	0.000523034	0.000102354	5.13e-05	0.000152991	6.61e-05	0.00016626	0.000193433	0.000112517	0.000404734	0.000168321	0.00542314	0.000505933	24	0	0.000118747	OTU_208	2.28e-05	0.000125588	0.000186201	0.00052844	0.000182597	0.000106665	0.000169754	3.47e-05	3.29e-05	7.35e-05	2.11e-05	0.000152764	3.26e-05
OTU_209	0.000191559	2.29e-05	0.000526212	0.00430009	0.00034761	2.27e-05	0.00022898	0.000507825	7.44e-06	0.000197346	2.99e-05	6.43e-05	3.46e-05	0	2.09e-05	0.0001142	6.13e-05	0.000154177	0.000156151	4.44e-05	8.26e-05	7.31e-06	1.71e-05	1.46e-05	0.000161689	0.000118757	0.000162483	0.00135021	0.00018397	1.4e-05	0.406948	0.207313	24	0	9.927e-05	OTU_209	0	0.000110813	0.000124134	0.00121541	0.000356894	0.000205711	9.2e-05	0.000173552	1.64e-05	0	1.41e-05	1.61e-05	0
OTU_21	0.0052228	0.00405997	0.00151286	0.000266432	0.002036	0.00712965	0.00100921	0.00182817	0.00362268	0.00540851	0.00784381	0.00780108	0.00955181	0.00604554	0.00694966	0.00919946	0.0098166	0.0152574	0.00832355	0.0132385	0.0132273	0.00610469	0.00577397	0.00763498	0.00912806	0.00498781	0.011575	0.00225034	0.0113694	0.00352071	0.000821211	3.35715e-05	24	14	0.00332292	OTU_21	0.00331254	0.0094856	0.00121031	0.00162495	0.0055526	0.00265901	0.00644358	0.00657763	0.00468936	0.00587765	0.0074785	0.00924623	0.00540395
OTU_210	0.000163389	0.000160337	0.000328882	0.00123302	0.000558659	0.000106073	0.00022898	0.000211594	5.21e-05	8.02e-05	0.000396303	0.000337431	3.46e-05	6.81e-05	4.87e-05	8.25e-05	3.68e-05	0.000166511	0.000359827	8.88e-05	0.000289045	7.31e-06	3.42e-05	0.000167562	2.94e-05	0.000926307	0.00040234	0.00525522	0.00026369	7.01e-06	0.731539	0.452419	24	0	0.00010252	OTU_210	2.28e-05	1.48e-05	3.88e-05	0.000138715	6.64e-05	0.00042666	0.000912428	8.68e-06	8.21e-06	3.27e-05	9.15e-05	2.41e-05	1.63e-05
OTU_211	0.00105921	0.000692886	0.000657765	0.000303609	0.00062694	0.000795551	0.000178096	0.000160811	0.00066205	0.00224481	0.00101693	0.00121314	0.00255222	0.00145604	0.00167654	0.00177645	0.00274522	0.00381743	0.00110664	0.00376159	0.00493441	0.0017912	0.00124033	0.00226572	0.00188882	0.00157551	0.000897527	0.000390501	0.000815601	0.00161307	0.000821211	3.35715e-05	24	14	0.00081489	OTU_211	0.000951881	0.00128543	0.000674978	0.000442568	0.000439892	0.000655228	0.00142876	0.00091115	0.00150289	0.00164901	0.00170414	0.00344121	0.00248224
OTU_212	0.000501434	0.000526822	0.000230218	0.000148706	0.000546245	3.79e-05	9.33e-05	9.31e-05	5.21e-05	0.000123341	2.24e-05	5.62e-05	4.84e-05	0.000298019	4.17e-05	0.000164956	0.000153193	6.78e-05	8.83e-05	0.000196643	4.82e-05	0.000212019	0.000265175	0.000203988	0.000154339	0.000174177	0.000100585	5.29e-05	0.000165573	7.01e-05	0.406948	0.207313	24	22	6.81121e-05	OTU_212	0.000114226	6.65e-05	9.31e-05	7.93e-05	9.96e-05	0.000259044	7.07e-05	0.000130164	0.000123188	0.00035919	2.11e-05	5.63e-05	5.7e-05
OTU_213	0.000191559	0.000160337	0.000440702	0.00403985	0.000155183	3.03e-05	0.0002205	0.000660172	5.95e-05	0.000135675	6.73e-05	0.000136579	0.000145248	8.51e-06	3.48e-05	6.34e-06	9.8e-05	0.000222015	6.79e-06	0.00041866	0.000268399	2.19e-05	1.71e-05	6.56e-05	5.14e-05	0.000506698	0.00011606	0.000469925	0.00026369	0.000112214	0.130842	0.0436139	24	0	9.93973e-05	OTU_213	0.000228451	0.000192076	0.000783596	0.000779449	0.000481392	0.000731417	2.83e-05	4.34e-05	5.75e-05	0.000195922	2.82e-05	6.43e-05	4.07e-05
OTU_214	0.000591579	5.73e-06	0.000295994	0.000898434	0.000198634	3.03e-05	0.000186577	0.000330086	1.49e-05	0.000351522	0.000239277	0.000337431	0.00026283	0	4.17e-05	0.0001713	9.19e-05	0.000160344	4.07e-05	0.00017127	0.000295927	2.19e-05	0	0.000109279	0.000102893	0.000174177	2.32e-05	0.000529493	0.00010425	5.61e-05	1	0.691982	24	4	7.72825e-05	OTU_214	0	8.87e-05	0.000155167	0.000627522	7.47e-05	0.000243806	0.000240485	8.68e-05	0.000139613	3.27e-05	0.000112671	5.63e-05	1.63e-05
OTU_215	5.07e-05	0	0.000578833	0.00446119	0.000117939	0	0	0	2.23e-05	6.17e-05	2.24e-05	1.61e-05	2.77e-05	0	0	0	0.000269619	1.23e-05	0	0.000279106	6.88e-06	0.000168153	0	0.000582823	0.000823142	7.13e-05	0	0	6.13e-06	2.1e-05	1	1	24	22	3.45775e-05	OTU_215	0.000129456	0.000132976	5.43e-05	0	0	0.000274282	1.41e-05	0.000173552	0	0	8.45e-05	0.000506533	0
OTU_216	9.01e-05	0.000337853	0.000328882	0.00148706	0.000192427	9.09e-05	1.7e-05	6.77e-05	0	0.000117174	0.00020189	7.23e-05	0.000103749	0.000153267	1.39e-05	9.52e-05	5.51e-05	6.17e-06	0.00016973	0.0001903	4.13e-05	4.39e-05	0.000111202	0.000233129	7.35e-05	0.000134592	3.09e-05	0.000503018	2.45e-05	2.81e-05	1	1	24	22	3.08949e-05	OTU_216	4.57e-05	0.000177301	0.000178443	0.000138715	0.000157697	0.000289519	1.41e-05	6.07e-05	1.64e-05	0.000114288	0.00149288	8.04e-06	3.26e-05
OTU_217	0.00203391	0.000532548	0.000131553	0.0127454	1.24e-05	0.000174264	0.00971895	0.00771047	0.00072156	0.000955893	0.000530897	0.00094802	0.000497994	8.51e-06	0	0.000298189	7.35e-05	0.00109158	0	0.0011418	0.0027184	0.000175464	0.000821187	0.000947087	0.00085254	0.000799633	0.000332704	0.00638701	0.000190102	0	1	1	24	0	0.000164549	OTU_217	0.000997571	1.48e-05	0	0.0037255	0.00212476	0.00165331	4.95e-05	0.000277684	0.000648791	0.000710216	0.000809819	0.000353769	0.000211601
OTU_218	0	6.3e-05	6.58e-06	0.00177828	0.000639354	0	0	0	2.23e-05	2.47e-05	0	0	0	0.000153267	0.000250438	1.9e-05	0	9.25e-05	4.75e-05	0.00017127	0	0	0	0	0	0.000118757	7.74e-05	0.000350789	4.91e-05	5.61e-05	1	1	24	0	1.74655e-05	OTU_218	0	7.39e-06	3.1e-05	1.98e-05	8.3e-06	2.29e-05	0.000155608	3.47e-05	0	0	7.04e-06	0	7.32e-05
OTU_219	0.000157754	6.3e-05	0.000973492	0.00130118	0.000192427	3.03e-05	0.000364673	0.000643245	6.69e-05	0.000339188	3.74e-05	0.00021692	0.000103749	6.81e-05	3.48e-05	4.44e-05	1.84e-05	0.000160344	3.39e-05	0.000279106	0.000151405	7.31e-06	7.7e-05	0.00012385	5.14e-05	0.000292935	6.19e-05	0.00024489	0.000122647	0.000203387	0.15323	0.0547709	24	2	9.56624e-05	OTU_219	6.09e-05	6.65e-05	0.000449986	0.000495412	0.000124498	0.000441898	0.000106096	6.07e-05	5.75e-05	8.98e-05	7.04e-05	4.02e-05	4.88e-05
OTU_22	0.0310551	0.0379255	0.0109255	0.00182785	0.0394972	0.0637426	0.0269264	0.0204569	0.0426018	0.026432	0.0521326	0.0513618	0.0339328	0.0594677	0.0410093	0.0508508	0.0224826	0.0261361	0.0593036	0.0117732	0.00473483	0.0155286	0.021616	0.0194954	0.00756262	0.0216534	0.0266937	0.00230991	0.0130251	0.0256689	0.0168756	0.00224655	24	8	0.0148127	OTU_22	0.0381818	0.0364206	0.0278138	0.0138782	0.0395737	0.0228187	0.0182486	0.0300159	0.0437893	0.0301964	0.00740809	0.0499779	0.0492948
OTU_220	0.000208461	0.0002176	0.000197329	0.000117726	0.00016139	3.03e-05	0.000254423	0.000143884	0.000141336	6.78e-05	3.74e-05	0.000104443	5.53e-05	3.41e-05	4.17e-05	3.17e-05	5.51e-05	0.000104841	6.11e-05	1.9e-05	4.82e-05	3.66e-05	5.13e-05	8.01e-05	5.88e-05	0.000213763	2.32e-05	0.000185322	0.000214632	0.000133254	0.0205276	0.00305548	24	0	7.5017e-05	OTU_220	9.14e-05	8.87e-05	0.000356885	0.000389724	0.000190897	0.00021333	0.000106096	8.68e-06	5.75e-05	6.53e-05	6.34e-05	4.02e-05	1.63e-05
OTU_221	0.000321143	0.000188969	0.00033546	0.000842669	0.000490379	8.33e-05	0.000186577	0.000770201	8.93e-05	0.000135675	7.48e-05	0.000152647	0.000103749	0.000110693	5.57e-05	6.34e-05	4.9e-05	0.000117175	7.47e-05	8.25e-05	0.000116994	0.000197397	5.13e-05	0.000101994	0.000124941	0.000245432	0.000108322	0.000436832	6.13e-05	9.12e-05	0.0157932	0.00192034	24	0	7.68823e-05	OTU_221	0.000137071	0.000162526	0.000861179	0.000369908	0.000464792	0.00042666	0.000106096	2.6e-05	1.64e-05	5.71e-05	3.52e-05	9.65e-05	5.7e-05
OTU_222	0.000518336	0.00107655	0.000256528	0.00147467	0.00575419	0.000454601	0.000313788	3.39e-05	0.00118276	0.000931225	0.000486032	0.000674861	0.00105132	0.000553465	0.000173915	0	0.000128682	0.00038236	0.000122205	0.00155412	0.000137641	0	3.42e-05	0.000568252	0	0.00268392	8.51e-05	0.001701	0.000600969	4.91e-05	0.283313	0.127996	24	2	0.000300926	OTU_222	0.000182761	0.000487578	0.00090773	0.000191559	0.000921284	0.000114284	0.00140047	5.21e-05	0.000114976	2.45e-05	0.000140838	0.000273367	8.14e-06
OTU_223	3.94e-05	1.72e-05	0.00160495	9.29e-05	0.000211049	9.09e-05	2.54e-05	4.23e-05	0.000304989	4.32e-05	0.000246755	0	0.000145248	0	9.74e-05	1.9e-05	6.13e-06	0.000154177	0	0	0.000564326	2.92e-05	0.000230959	1.46e-05	0.000161689	0.00080755	0	5.29e-05	6.13e-06	0.000533015	0.904911	0.595686	24	0	2.07684e-05	OTU_223	5.33e-05	2.22e-05	8.53e-05	1.98e-05	6.64e-05	7.62e-06	2.12e-05	0	0	0	5.63e-05	0	0.000170908
OTU_224	0.00015212	8.02e-05	0.000138131	0.000297413	0.00034761	5.3e-05	6.78e-05	0.000118492	2.23e-05	5.55e-05	0	3.21e-05	6.22e-05	1.7e-05	3.48e-05	6.34e-05	1.84e-05	8.02e-05	5.43e-05	2.54e-05	4.82e-05	0	5.13e-05	7.29e-05	5.88e-05	0.000395858	0.000170221	0.000463306	0.000147176	7.71e-05	0.00159527	7.6921e-05	24	22	5.06288e-05	OTU_224	3.81e-05	0.000140363	0.000147409	0.000224587	0.000331994	7.62e-05	1.41e-05	0	8.21e-05	2.45e-05	0.000126754	5.63e-05	0
OTU_225	0.00261422	0.00322965	0.000348615	0.00347601	0.00566108	0.00139411	0.00133148	0.000820983	0.000245479	0.00382357	0.000179458	0	0.00105132	0.000340594	2.78e-05	0.000704234	0.000245109	0	0.00112022	0.00117986	0	0.000899254	0.00182201	0.000968943	0.000543862	0.00255724	0.00250689	0.00221725	0.00106703	0.000231441	0.0260312	0.00444768	24	0	0.000941498	OTU_225	0.000220836	0.000531903	1.55e-05	2.64e-05	0.00135288	0.000708561	3.54e-05	0.000529335	0.000640578	4.9e-05	0	0.000257286	8.14e-06
OTU_226	0.000169023	0.000143158	0.000493324	0.000470903	0.000173805	0.000257607	0.00033923	0.000355477	0.000126459	8.02e-05	9.72e-05	0.000120511	8.99e-05	4.26e-05	2.09e-05	5.08e-05	3.06e-05	0.00014801	5.43e-05	5.71e-05	0.00010323	8.04e-05	0.000119756	0.000182132	0.000154339	0.000285018	0.000100585	0.000304458	6.75e-05	0.000140267	0.00817642	0.000848497	24	0	8.44052e-05	OTU_226	0.000114226	9.6e-05	0.000162926	0.000389724	0.000157697	0.000419041	7.07e-06	7.81e-05	2.46e-05	0.000155105	3.52e-05	4.02e-05	4.07e-05
OTU_227	0.0014705	0.00164346	0.000966914	0.000278824	0.000726257	0.00246242	0.000585172	0.000990258	0.00112325	0.00139992	0.000620626	0.00166305	0.00176373	0.00166891	0.00367309	0.0015988	0.00172189	0.00207831	0.00128316	0.00147165	0.00269087	0.00164498	0.000940943	0.00109279	0.00108037	0.00160718	0.00157067	0.000496399	0.00185196	0.00115019	0.504256	0.272214	24	12	0.000260211	OTU_227	0.0019723	0.00133715	0.000977555	0.0006011	0.000722088	0.000586658	0.00100438	0.000824374	0.000780191	0.000587765	0.00193652	0.00140704	0.000895233
OTU_228	0.000129584	0.000269137	0	2.48e-05	0.000322781	2.27e-05	0.000118731	5.08e-05	6.69e-05	0.000215847	8.23e-05	0.000120511	0.000145248	8.51e-06	6.26e-05	4.44e-05	0	0.000215848	0.000128995	2.54e-05	6.19e-05	0	0.000119756	1.46e-05	1.47e-05	3.96e-05	3.87e-05	0.000238272	0.000177838	3.51e-05	1	1	24	0	2.48442e-05	OTU_228	0.000114226	0.000110813	1.55e-05	0	0.000141098	3.05e-05	0.000141462	8.68e-06	4.11e-05	8.16e-06	4.23e-05	0.000120603	8.14e-05
OTU_229	0	0	0	0	0	0	0	8.46e-06	0	0	0.0018544	0.00157468	0.00225481	0.00249485	0.00237916	0.00226497	0.00642797	0.00247917	0.00296688	0.00473212	0.00137641	0.0043793	0.00887053	0.00494671	0.00675418	0.000886721	0.000317229	0	0.000619366	0.00136059	3.20966e-06	1.73298e-08	24	14	0.00209192	OTU_229	0.0116891	0.00500875	0.00304904	0.00256293	0.00479732	0.00522659	0.0081199	0.00867762	0.00921447	0.011739	1.41e-05	0.000104523	0.000244155
OTU_23	0.0609158	0.0245602	0.00637374	0.00231114	0.0264246	0.00753122	0.00243398	0.0242232	0.00512531	0.0217882	0.00524167	0.00375994	0.00442662	0.00319307	0.00219829	0.00129427	0.00140937	0.00429846	0.00196887	0.00379965	0.0047486	0.00272701	0.00374666	0.00692102	0.00546067	0.0230073	0.0490545	0.0151766	0.0326179	0.0411825	0.00118928	5.11116e-05	24	0	0.0122831	OTU_23	0.00536861	0.0018986	0.00259905	0.00184293	0.00496332	0.00138665	0.00222095	0.00238634	0.00444298	0.00116737	0.0246255	0.0136201	0.00996964
OTU_230	0	0	0	0	0.000229671	0.000477331	8.48e-06	0.000296231	0.000185969	0.000172677	0	0.000586487	0	0	0	5.71e-05	0	6.17e-05	0	0.000164926	0	0	8.55e-06	0	0	0.000775881	0.000866578	6.62e-06	0.000447661	0.000413788	1	1	24	0	0.0001315	OTU_230	8.38e-05	0.000369377	0.000271543	0.000369908	0.000315395	9.9e-05	0.000169754	2.6e-05	8.21e-06	3.27e-05	4.23e-05	0.000225126	4.07e-05
OTU_231	0.000264802	0.000229053	0.000105242	8.05e-05	0.000148976	0.00015911	1.7e-05	0	7.44e-05	8.63e-05	0.000149548	0.000120511	0.000138332	0.000102178	0.000180872	0.000126889	0.000226725	0.00014801	9.5e-05	0.000196643	0.000233989	9.5e-05	0.000136864	9.47e-05	0.000198436	0.000150426	0.000170221	0.000125755	0.00018397	0.000189361	0.558241	0.310719	24	18	2.65398e-05	OTU_231	2.28e-05	0.000140363	3.88e-05	5.94e-05	1.66e-05	0	0.000155608	6.94e-05	2.46e-05	8.16e-06	0.000133796	0.000112563	6.51e-05
OTU_232	5.63e-05	5.15e-05	0.000151286	0.00068157	3.1e-05	7.58e-05	0.00011025	0.000516288	0.000223163	0.000370023	0.000119639	8.84e-05	0.000124499	3.41e-05	6.26e-05	1.9e-05	3.68e-05	4.32e-05	6.79e-05	1.27e-05	6.19e-05	0.000394795	8.55e-06	4.37e-05	2.2e-05	1.58e-05	3.09e-05	0.000185322	1.23e-05	2.1e-05	0.0533367	0.0126353	24	6	5.27148e-05	OTU_232	4.57e-05	0.000302889	0.00321973	0.00101064	0.000365194	0.000883796	4.95e-05	0	4.11e-05	4.08e-05	0	3.22e-05	4.07e-05
OTU_233	0.000129584	5.15e-05	0.000171019	0.000316001	0.000142768	7.58e-06	0.000288346	0.000194666	2.23e-05	4.32e-05	2.24e-05	5.62e-05	2.77e-05	8.51e-06	3.48e-05	3.81e-05	1.23e-05	4.32e-05	4.07e-05	0	4.82e-05	2.19e-05	5.13e-05	2.91e-05	3.67e-05	0.000253349	7.74e-06	0.000218416	8.59e-05	2.1e-05	0.148077	0.0518426	24	0	4.32749e-05	OTU_233	3.81e-05	3.69e-05	0.000209476	9.91e-05	2.49e-05	0.000121903	3.54e-05	8.68e-06	0	3.27e-05	4.23e-05	2.41e-05	2.44e-05
OTU_234	9.58e-05	6.87e-05	0.000249951	0.000390354	0.000527623	7.58e-06	0.00122971	0.000524752	0.000111581	0.000308353	9.72e-05	0.00025709	0.000124499	5.96e-05	0.000104349	3.17e-05	7.35e-05	8.02e-05	0.000244411	4.44e-05	0.000213343	0.000138909	6.84e-05	1.46e-05	0.000124941	8.71e-05	0.000247594	0.00044345	4.91e-05	0.0001052	0.381584	0.188792	24	2	8.70413e-05	OTU_234	6.09e-05	0.000214239	0.000178443	0.000244403	0.000107898	0.000327614	4.95e-05	3.47e-05	0.000180676	1.63e-05	0	6.43e-05	4.07e-05
OTU_235	9.01e-05	0.000114527	0.000177597	0.000148706	0.000111732	1.52e-05	3.39e-05	3.39e-05	2.23e-05	3.08e-05	7.48e-06	4.82e-05	6.22e-05	1.7e-05	6.96e-06	3.17e-05	1.23e-05	4.32e-05	6.11e-05	2.54e-05	2.06e-05	2.92e-05	4.28e-05	7.29e-06	1.47e-05	0.000190012	3.87e-05	0.000218416	6.13e-05	2.81e-05	0.0657901	0.016413	24	0	2.84257e-05	OTU_235	3.81e-05	7.39e-06	0.000147409	0.000251009	0.000141098	0.000220949	2.83e-05	3.47e-05	4.11e-05	3.27e-05	2.11e-05	2.41e-05	8.14e-06
OTU_236	0.000230998	0.000160337	5.92e-05	0.00050808	9.31e-05	6.06e-05	0.00011025	7.62e-05	0.000461203	7.4e-05	0.000142071	6.43e-05	0.000110665	2.55e-05	4.87e-05	3.17e-05	9.8e-05	3.08e-05	0.000101838	0.000260076	6.88e-05	8.77e-05	5.13e-05	0.000189417	0.000102893	0.000158343	0.000123797	0.000264746	7.36e-05	0.000224428	0.324734	0.155899	24	0	3.90266e-05	OTU_236	6.09e-05	7.39e-05	0.000263785	0.000561467	6.64e-05	3.81e-05	0	8.68e-06	1.64e-05	0.000114288	0.000105629	3.22e-05	3.26e-05
OTU_237	0.00101977	0.000406569	0.00238769	0.00543397	0.00154562	0.000128803	0.00195057	0.00213286	0.000193408	0.000382357	0.00100945	0.000538282	0.000352746	9.37e-05	0.000208699	4.44e-05	7.35e-05	0.000419362	9.5e-05	0.000298136	0.000818961	0.000175464	0.000325053	0.000233129	0.00028663	0.00129841	0.000193433	0.00188632	0.00036794	0.000147281	0.036788	0.00732675	24	2	0.000474054	OTU_237	0.000197991	0.000140363	0.00231975	0.00185615	0.00169317	0.00233901	0.000318289	2.6e-05	0.000320289	0.000171431	0.000309844	4.82e-05	1.63e-05
OTU_238	0.000101414	0.000137432	0.000138131	0.000148706	6.83e-05	0.00011365	0.000127211	0.000160811	3.72e-05	4.93e-05	7.48e-06	2.41e-05	0.000131415	6.81e-05	4.17e-05	6.34e-05	0	0.000123342	0.000108627	4.44e-05	5.51e-05	1.46e-05	0.000145418	1.46e-05	2.94e-05	0.000269183	0.000255331	0.000178704	0.00010425	3.51e-05	0.21112	0.0847579	24	0	4.90251e-05	OTU_238	7.62e-06	4.43e-05	0.000193959	0.000191559	0.000257296	0.000304757	4.95e-05	8.68e-06	1.64e-05	1.63e-05	0.000112671	4.82e-05	7.32e-05
OTU_239	0.000349313	0.000269137	0.000927449	0.0074477	0.000248293	8.33e-05	0.000313788	0.00260683	0.000327305	0.000610538	0.00128612	0.000232988	9.68e-05	2.55e-05	0.000104349	1.9e-05	0.00013481	0.000289853	6.79e-06	0.000260076	0.000419804	7.31e-06	4.28e-05	5.83e-05	0.000529163	6.33e-05	0.000131534	0.000469925	5.52e-05	7.01e-06	0.21112	0.0847579	24	2	0.000116523	OTU_239	0.000106611	6.65e-05	8.53e-05	0.00330935	0.00405863	0.00187426	9.2e-05	0.000225618	0.000862317	4.9e-05	0.000232383	0.000112563	1.63e-05
OTU_24	0.0112738	0.0155069	0.00418996	0.00166055	0.00779019	0.0204343	0.00774293	0.00778665	0.0205533	0.021264	0.0119414	0.0112316	0.0156038	0.0160931	0.0110819	0.0255428	0.0331938	0.0303729	0.0198176	0.0265088	0.0354287	0.0231393	0.0150893	0.0223658	0.0202552	0.0208696	0.0179583	0.00665837	0.0274361	0.0197987	0.0188123	0.00262268	24	14	0.00495638	OTU_24	0.0133035	0.0230639	0.00609808	0.00502678	0.0111052	0.0101484	0.0169471	0.0189259	0.0122285	0.0127186	0.0226186	0.0113367	0.0122159
OTU_240	0	0	0	0	0	0	0.011661	8.46e-06	7.44e-06	0	0	0	0	0	0	0	0	0	0	0	0	0	0	0	0	0	0	0	0	0	1	1	0	0	0	OTU_240	0	7.39e-06	3.1e-05	0	0.00107898	0	0	8.68e-06	0	0	0	0	0
OTU_241	0.000614116	0.000881854	0.000486746	0.000192079	0.00044072	0.000500061	0.00044948	0.000347014	0.000431448	0.000536534	0.000755219	0.000602555	0.000933739	0.00110693	0.000813924	0.000761334	0.0013052	0.000431696	0.000651762	0.000811946	0.000605618	0.000818833	0.00125744	0.00077224	0.000801094	0.000688792	0.00040234	0.000264746	0.000582572	0.00079251	0.0869891	0.0239813	24	14	0.00022132	OTU_241	0.000982341	0.000657491	0.000481019	0.000700183	0.000746987	0.000761893	0.000587066	0.000572723	0.00103478	0.00111022	0.000323928	0.000651256	0.000821987
OTU_242	0.000445093	0.000120253	0.000749852	0.00115867	0.000167598	0.00018184	0.002646	0.00292846	6.69e-05	0.000357689	7.48e-05	9.64e-05	6.22e-05	7.66e-05	3.48e-05	5.71e-05	7.97e-05	0.000141843	3.39e-05	0.000196643	0.000385394	0.000833455	6.84e-05	5.83e-05	0.0007129	0.000657124	9.28e-05	0.00180028	0.000233029	0.000357681	0.101767	0.0306156	24	0	0.000228317	OTU_242	0.000137071	9.6e-05	0.000752562	0.000614311	0.000373494	0.000266663	0.000120242	1.74e-05	9.03e-05	6.53e-05	2.82e-05	6.43e-05	4.88e-05
OTU_243	0.000309875	0.000269137	6.58e-06	0.00136934	0.000552452	0.000121227	0	0.000440115	0.000185969	0.000622872	0.0002318	0.000208886	0.000193664	8.51e-06	6.26e-05	0.000399701	0.000459579	3.7e-05	0.000142573	0.000215673	0	0.000321684	0.00116335	0.000488114	0.000624706	0.000942141	0.000580298	0.00171423	0.000607101	0.000476909	0.0393244	0.00787313	24	20	0.000236411	OTU_243	0.000677739	0.000428478	0.000659462	0.00891742	0.00108728	0.000335233	0.000176827	0.00018223	0.000114976	0.000497967	0.000218299	0.000426131	0
OTU_244	0.000180291	5.73e-05	0.000355193	0.000328393	0.000117939	2.27e-05	0.000152654	0.000160811	5.21e-05	0.00010484	6.73e-05	8.84e-05	0	3.41e-05	6.96e-05	2.54e-05	1.84e-05	4.93e-05	4.75e-05	8.88e-05	0.000123877	7.31e-05	7.7e-05	5.1e-05	3.67e-05	0.000332521	6.96e-05	0.000158848	2.45e-05	2.1e-05	0.098355	0.0288673	24	0	4.14202e-05	OTU_244	7.62e-06	7.39e-05	7.76e-05	0.000277431	0.000165997	0.000137141	7.07e-06	1.74e-05	1.64e-05	8.16e-05	6.34e-05	4.82e-05	1.63e-05
OTU_245	0.000129584	0.000194695	0.00011182	6.2e-05	0.000422098	0.00036368	0	0.000169275	0.000371938	0.000407026	0.000276664	0.000232988	0.000221331	0.000170297	0.000139132	2.54e-05	9.8e-05	0.000672213	0.000346249	0.0003806	0.00185127	0.00118438	0.000958051	0.000713958	0.000124941	0.000783798	3.09e-05	0.000522874	0.000294352	0.000196374	0.434616	0.227331	24	16	0.000154026	OTU_245	4.57e-05	8.13e-05	3.88e-05	0.000105688	4.15e-05	0.000114284	0.000735601	0.000121487	0.000188888	4.9e-05	3.52e-05	0.000152764	0.000211601
OTU_246	4.51e-05	0.000166063	0.000236795	0.000105334	0.00141527	8.33e-05	9.33e-05	3.39e-05	0.000171091	0.000333021	0.000441168	0.000281192	0.00056716	0.000476831	0.000236525	1.9e-05	0	0	1.36e-05	1.27e-05	0.000151405	0.000277818	1.71e-05	6.56e-05	1.47e-05	0.000150426	3.87e-05	6.62e-06	1.84e-05	0.000189361	0.29969	0.141363	0	0	0	OTU_246	0	4.43e-05	0.000100859	0.000165137	0.000265595	7.62e-05	0.0001839	1.74e-05	0.000229951	6.53e-05	2.82e-05	0.000160804	0.000301124
OTU_247	0.000884552	0.000320674	0.00346642	0.00405225	0.000912477	8.33e-05	0.00212019	0.00284382	0.000223163	0.000653708	0.000209368	0.000570419	0.000954489	0.000417227	0.000236525	0.000241089	0.00029413	0.000481033	0.000183308	0.000367913	0.000302809	0.000212019	0.000256621	0.0002477	0.000360125	0.00120341	0.000193433	0.00150244	0.000300484	0.000175334	0.350717	0.171682	24	2	0.000346288	OTU_247	0.000571128	0.000302889	0.00169133	0.00375853	0.00219946	0.00246092	0.000346581	0.000104131	0.000615941	0.000342863	3.52e-05	0.000209045	0.000219739
OTU_248	0	0	0	0	0	0.000848588	0.000619095	0.000279304	0.000468642	0.000345355	0.000972064	0.00122118	0.00123115	0.000596039	0.00102262	0.00146557	0.00177091	0.00117791	0.00154115	0.00199815	0	0	0	0	0	0	0	0	0	0	0.000359532	7.91422e-06	24	10	0.000687353	OTU_248	7.62e-06	7.39e-06	0.000193959	0.000105688	0.000539491	0.000594277	0.000884136	0.000937183	0.000788404	4.9e-05	0.00164076	0.00140704	0.00109056
OTU_249	0.000422557	0	0.000217062	0.000167295	0.000260708	1.52e-05	1.7e-05	0.000177739	0.000208285	7.4e-05	3.74e-05	0.00055435	6.22e-05	0	0.000153046	1.27e-05	0.00169125	0	0.000142573	0.00223919	0.000261517	5.12e-05	0.000359269	7.29e-06	0.000977481	0	0	0.000503018	9.81e-05	0.00199179	1	1	24	18	6.6625e-05	OTU_249	0.000205606	0	0.000170684	1.98e-05	9.96e-05	0	4.95e-05	3.47e-05	0.0018971	4.9e-05	0.000218299	0	0.000236016
OTU_25	0.0154712	0.0167152	0.00178912	0.0208375	0.0345313	0.0105695	0.00628424	0.00530677	0.00159933	0.020746	0.000822516	0	0.00601051	0.00211168	0.000208699	0.00392087	0.00131746	6.17e-06	0.00575723	0.00688251	1.38e-05	0.00478871	0.0101365	0.00517255	0.00269726	0.0123824	0.0131225	0.012966	0.00625498	0.00137462	0.0157932	0.00192034	24	0	0.00520801	OTU_25	0.000997571	0.00351647	7.76e-06	0.000290642	0.00795126	0.0037028	0.000198046	0.00334956	0.00422125	0.000538784	0	0.00160804	3.26e-05
OTU_250	0	0	0	0	0	0	0.000440999	8.46e-06	1.49e-05	0	0.000643058	0	0	0.000442772	0	0	0	0.000567372	0	0	0	0	0	0.000553682	0.000602658	0	0.000263068	0	0	0	1	1	0	0	0	OTU_250	0	0	0	0.00102385	0.00207496	0	0	0	0	0	0	0.00040201	0
OTU_251	0.000208461	4.58e-05	0.000131553	0.000266432	0.000192427	0.000492484	1.7e-05	2.54e-05	0.000245479	0.000394691	0.000568284	7.23e-05	0.000331996	4.26e-05	8.35e-05	5.71e-05	0.000110299	0.0004872	5.43e-05	0.000291793	6.88e-05	7.31e-06	8.55e-05	0.000240414	0.000110242	0.000380023	3.09e-05	0.000264746	0.000190102	0.000596136	1	1	24	0	5.33816e-05	OTU_251	0.000213221	6.65e-05	0.000131892	3.96e-05	0.000190897	0.000159998	0.000226339	7.81e-05	0	4.08e-05	0.000112671	8.04e-06	0.000113939
OTU_252	0	0	0	0.000130118	0	0.000356104	2.54e-05	0.000279304	0.000758754	0.00010484	0.000269187	2.41e-05	3.46e-05	6.81e-05	0	6.34e-06	4.9e-05	0.000370025	0.000325881	8.25e-05	0.00102542	1.46e-05	0.000581674	0	0.000492415	0.000237515	0.000154746	0.000185322	0.000864659	8.42e-05	1	1	24	18	8.78375e-05	OTU_252	3.81e-05	7.39e-06	0	5.28e-05	0	0	0.000332435	3.47e-05	0	0	0.000267592	0	0
OTU_253	0.000140852	3.44e-05	2.63e-05	0.00014251	0.000124146	6.82e-05	8.48e-05	0.000236985	0.000163653	8.63e-05	5.98e-05	5.62e-05	2.07e-05	0	2.09e-05	1.27e-05	1.84e-05	6.78e-05	2.04e-05	4.44e-05	5.51e-05	7.31e-06	0.000111202	5.1e-05	6.61e-05	0.000506698	1.55e-05	0.000112517	9.2e-05	0.000119227	0.0271059	0.00477336	24	0	4.78902e-05	OTU_253	0.000152301	7.39e-06	0.00024051	0.000191559	0.000107898	4.57e-05	7.07e-06	1.74e-05	1.64e-05	2.45e-05	2.82e-05	1.61e-05	5.7e-05
OTU_254	0.000129584	7.44e-05	0.000243373	0.000675374	8.69e-05	3.03e-05	0.000288346	0.000253912	9.67e-05	0.000160343	0.000134594	0.000160681	0.000103749	8.51e-06	4.87e-05	6.98e-05	0.000110299	7.4e-05	0.000135784	0.000139553	0.000110112	2.92e-05	6.84e-05	7.29e-05	0.000117592	0.000285018	0.000224382	0.000304458	0.000116514	0.000154294	0.5685	0.324176	24	0	6.09031e-05	OTU_254	9.14e-05	0.000147751	0.000442227	0.000508623	0.000307095	0.000289519	7.07e-05	3.47e-05	4.93e-05	0.000179595	2.82e-05	4.82e-05	0.000122077
OTU_255	6.76e-05	7.44e-05	0.000105242	0.000607217	0.000242086	5.3e-05	7.63e-05	4.23e-05	3.72e-05	6.17e-05	0.000411258	0.000152647	4.84e-05	0.000315049	0.000153046	5.08e-05	0.000238981	9.25e-05	0.000237622	0.000126867	0.000172051	0.000131598	2.57e-05	0.00013842	0.000176388	7.13e-05	7.74e-06	2.65e-05	6.75e-05	0.000462882	1	1	24	12	5.42676e-05	OTU_255	0.000106611	8.87e-05	4.66e-05	0.000125504	0.000165997	7.62e-05	7.78e-05	0.000121487	9.86e-05	0	4.23e-05	4.02e-05	2.44e-05
OTU_256	0.00015212	0.000836044	0.000348615	4.34e-05	0.000260708	0.000128803	0.000296827	0.000152347	0.000282673	8.02e-05	0.000314052	0.00025709	0.000504911	0.000144752	0.000862621	0.00114835	0.00167287	0.00123959	0.000617816	0.000329853	0.00198891	0.00135254	0.00101793	0.00169747	0.00153604	0.000942141	0.000433289	1.99e-05	0.000208499	0.00102395	0.000821211	3.35715e-05	24	16	0.000537994	OTU_256	0.00191138	0.000458028	0.000465502	0.000462385	0.000448192	0.000449517	0.00144291	0.00133635	0.000870529	0.00157554	0.00133796	0.00256482	0.00172536
OTU_257	0.00275507	0.000177516	0.000138131	8.67e-05	0.000955928	0	0	0	0	0	7.48e-06	0	0	0	0	0	0	0	0	0	6.19e-05	0.000131598	0.000162527	0.00013842	0.000374824	0	0	0	6.13e-06	6.31e-05	0.207466	0.0804639	0	0	0	OTU_257	4.57e-05	2.22e-05	0	6.61e-06	0	1.52e-05	0.000240485	9.55e-05	4.93e-05	4.08e-05	0	0	0
OTU_258	9.58e-05	0.000125979	0.000217062	0.000161098	0.000242086	7.58e-05	0.000568211	0.000372405	9.67e-05	0.000222014	1.5e-05	0.000112477	9.68e-05	5.11e-05	6.26e-05	0.000107856	0.000128682	0.000123342	0.000142573	0.00011418	0.000185815	9.5e-05	0.000265175	9.47e-05	0.000191087	0.000348355	0.000224382	0.000311077	5.52e-05	0.000119227	0.283313	0.127996	24	22	4.42027e-05	OTU_258	0.000190376	0.000229014	0.000892213	0.000753027	0.000780187	0.000510468	7.07e-06	0.00014752	0.000139613	0.000163268	6.34e-05	4.02e-05	3.26e-05
OTU_259	0.000354948	5.73e-05	0.000355193	0.000353177	0.000130354	7.58e-06	0.000135692	0.000372405	9.67e-05	0.000135675	4.49e-05	0.000200852	5.53e-05	8.51e-06	7.65e-05	6.34e-06	6.74e-05	2.47e-05	1.36e-05	0.00011418	0.000110112	2.19e-05	1.71e-05	0.000233129	8.82e-05	0.000253349	0.00011606	0.000218416	0.000134911	4.91e-05	0.036788	0.00732675	24	0	7.65825e-05	OTU_259	3.05e-05	2.22e-05	0.000131892	0.000442568	0.000157697	0.000137141	4.24e-05	1.74e-05	0	6.53e-05	3.52e-05	5.63e-05	2.44e-05
OTU_26	0.0052228	0.00188969	0.0164507	0.0137863	0.0050031	0.000750091	0.0166647	0.0330679	0.00225394	0.00402092	0.00134593	0.00584077	0.00174298	0.000885544	0.00153046	0.000907257	0.000569877	0.00162195	0.0020707	0.00137016	0.00278034	0.00154993	0.00109491	0.000662961	0.00109507	0.00908889	0.00241404	0.0158848	0.00209113	0.000722376	0.0342998	0.00636379	24	2	0.00244026	OTU_26	0.00166008	0.00226059	0.0254009	0.0160051	0.0150642	0.0203654	0.00298484	0.000624788	0.00386811	0.00126533	0.000753484	0.000209045	0.000862679
OTU_260	0.000112682	9.16e-05	0.00042097	0.000377962	0.000124146	2.27e-05	0.000381634	0.000194666	5.21e-05	8.02e-05	4.49e-05	0.000136579	1.38e-05	0	6.96e-06	0	3.06e-05	6.17e-05	0.000108627	4.44e-05	0.000130759	4.39e-05	6.84e-05	0.00012385	7.35e-05	0.000190012	0.000131534	0.000284602	9.81e-05	4.91e-05	0.0260312	0.00444768	24	0	5.66244e-05	OTU_260	3.05e-05	5.91e-05	0.00038016	0.000369908	0.000207496	0.000167616	2.83e-05	8.68e-06	5.75e-05	3.27e-05	7.04e-05	1.61e-05	2.44e-05
OTU_261	0.000135218	0.000120253	0.000138131	5.58e-05	1.24e-05	0	0.00130604	0	6.69e-05	1.23e-05	7.48e-06	0	1.38e-05	4.26e-05	6.96e-06	0	1.84e-05	0.000185013	0	6.34e-06	0	4.39e-05	3.42e-05	9.47e-05	0.000330727	0.000197929	7.74e-05	1.32e-05	0.00076041	8.42e-05	0.12726	0.0412194	24	22	5.0247e-05	OTU_261	0	0	3.1e-05	0.000217981	1.66e-05	2.29e-05	0.000141462	2.6e-05	4.11e-05	3.27e-05	0.000105629	6.43e-05	7.32e-05
OTU_262	0.000112682	7.44e-05	0.000138131	0.000607217	0.000198634	3.03e-05	0.000203538	0.000194666	7.44e-06	4.32e-05	3.74e-05	8.84e-05	4.15e-05	8.51e-06	7.65e-05	6.98e-05	0.000104171	0.000197347	0.000325881	0.000164926	0.000199579	3.66e-05	4.28e-05	3.64e-05	0.00014699	0.000878804	3.87e-05	0.000191941	0.000128779	4.91e-05	1	1	24	0	2.13476e-05	OTU_262	0	5.17e-05	0.000217234	0.000178348	0.000240696	0.000205711	0.000205119	1.74e-05	5.75e-05	4.08e-05	7.04e-06	3.22e-05	0
OTU_263	0.000112682	2.86e-05	5.26e-05	8.67e-05	2.48e-05	7.58e-06	0.000186577	8.46e-05	2.23e-05	5.55e-05	7.48e-06	5.62e-05	2.07e-05	0	2.09e-05	1.27e-05	1.23e-05	5.55e-05	2.04e-05	2.54e-05	4.13e-05	7.31e-06	1.71e-05	7.29e-06	4.41e-05	7.13e-05	3.87e-05	0.000132373	3.07e-05	4.91e-05	0.174109	0.0647891	24	0	2.34759e-05	OTU_263	3.81e-05	5.91e-05	0.000100859	0.000145321	1.66e-05	3.05e-05	5.66e-05	8.68e-06	1.64e-05	0	7.04e-06	3.22e-05	0
OTU_264	0.000135218	9.73e-05	1.97e-05	0.000811688	0.000285537	7.58e-06	0.000356192	0.000186202	0	1.23e-05	1.5e-05	8.03e-06	5.53e-05	0	6.96e-06	2.54e-05	1.23e-05	0	0	9.51e-05	0	0	0	0.000174847	7.35e-06	0.0002771	3.87e-05	6.62e-06	1.84e-05	5.61e-05	0.101767	0.0306156	24	2	4.9851e-05	OTU_264	0.000114226	7.39e-06	5.43e-05	3.3e-05	0.000390093	4.57e-05	1.41e-05	4.34e-05	3.29e-05	4.9e-05	0	1.61e-05	8.14e-06
OTU_265	9.58e-05	9.16e-05	2.63e-05	0.000148706	5.59e-05	7.58e-05	6.78e-05	8.46e-06	0.000148775	8.02e-05	9.72e-05	3.21e-05	2.07e-05	0	4.87e-05	0	6.13e-06	0.000135676	4.75e-05	2.54e-05	0.000206461	5.85e-05	1.71e-05	6.56e-05	0.000169038	1.58e-05	0	6.62e-06	2.45e-05	1.4e-05	1	1	24	6	1.83636e-05	OTU_265	4.57e-05	6.65e-05	0.000108617	0.00020477	0.000240696	0.00014476	8.49e-05	4.34e-05	4.93e-05	0	0	0	8.14e-06
OTU_266	0.00185362	0.000183242	0.00011182	8.05e-05	0.000136561	0.000287914	0.000161134	0.00013542	0.000230602	0.000234348	0.000171981	8.84e-05	0.000159081	3.41e-05	0.000236525	0.000431423	0.000110299	0.000172679	0.000128995	0.000183956	8.95e-05	0.000226641	0.000316499	0.000101994	0.000316028	6.33e-05	1.55e-05	0.00019856	0.000870792	8.42e-05	1	1	24	10	8.17486e-06	OTU_266	0.000137071	0.000140363	0.000155167	0.000138715	0.000248996	0.000167616	0.000148535	0.000199585	0.000114976	4.9e-05	0.000119712	0.000144724	8.14e-05
OTU_267	0.00130147	0.00079596	0.000105242	8.67e-05	0.000446927	1.52e-05	0.000127211	0	0	9.25e-05	2.24e-05	6.43e-05	5.53e-05	3.41e-05	0	6.34e-05	8.58e-05	0.000104841	6.79e-06	2.54e-05	2.75e-05	0	8.55e-06	2.19e-05	7.35e-06	2.38e-05	6.96e-05	1.32e-05	6.13e-05	0.000161307	0.365843	0.180237	24	2	3.72695e-05	OTU_267	0.000114226	2.22e-05	0.000442227	0.000402935	0.000398393	1.52e-05	7.07e-06	3.47e-05	2.46e-05	0	2.11e-05	6.43e-05	0
OTU_268	0.000608482	2.86e-05	0	9.29e-05	1.24e-05	1.52e-05	0.00011025	0	0	0	0.000179458	0	0	0	0	0	0	0	0	0	3.44e-05	0	0	0.000276841	0	0.000190012	0.000526137	0.000622154	0.000686822	0	0.0714804	0.0186568	24	22	6.56902e-05	OTU_268	7.62e-05	8.13e-05	0	0	9.96e-05	3.81e-05	0	0	0	0	7.04e-06	1.61e-05	0
OTU_269	0.000112682	0.000103074	0.00042097	0.000551452	0.000310366	7.58e-06	0.000347711	0.000296231	8.93e-05	6.17e-05	1.5e-05	0.000128545	3.46e-05	8.51e-06	4.17e-05	6.34e-06	4.29e-05	6.78e-05	2.04e-05	5.71e-05	7.57e-05	4.39e-05	5.99e-05	2.19e-05	5.14e-05	0.000197929	0.000100585	0.000205178	9.81e-05	5.61e-05	0.00263594	0.000168545	24	0	6.66413e-05	OTU_269	5.33e-05	0.000125588	0.000364644	0.000409541	6.64e-05	0.000198092	8.49e-05	8.68e-06	1.64e-05	4.9e-05	0.000133796	0	8.14e-06
OTU_27	0.00243393	0.00199849	0.000657765	0.00039655	0.00108628	0.00929658	0.00195905	0.00276765	0.00153239	0.00586487	0.00306574	0.00494095	0.00455803	0.00263109	0.00404875	0.0135454	0.0141244	0.0130742	0.0129741	0.0148244	0.0158837	0.00774967	0.00964894	0.0134195	0.0123324	0.00320645	0.00673145	0.00147596	0.00660453	0.000666269	6.43711e-05	9.44649e-07	24	14	0.00490794	OTU_27	0.000700584	0.00458766	0.000418952	0.000138715	0.00214136	0.00194283	0.00195217	0.00515451	0.00241449	0.00202452	0.00390122	0.00452663	0.00477729
OTU_270	0.00263675	0.00222181	0.00172992	0.00125161	0.000862818	0.000500061	5.09e-05	0.00102411	0.000282673	0.000141842	0.000418735	0.000506146	0.000345829	0.000408712	0.00045218	4.44e-05	0	6.17e-06	3.39e-05	0.000234703	0.00091531	0.00144027	0.0014884	0.00144249	0.00154339	0.00180511	0.00177184	2.65e-05	0.000588704	0.000490935	0.0137078	0.00163803	24	0	0.00023289	OTU_270	0.000114226	0.000280727	0.000302577	0.000627522	0.000390093	6.1e-05	0.000155608	6.94e-05	1.64e-05	8.16e-05	1.41e-05	0.000426131	0.000301124
OTU_271	0.000974697	0.000200421	0.000716964	0.00182785	0.000682806	0.000106073	0.000466442	0.000981794	0.000133898	0.000635206	9.72e-05	0.000409737	0.000103749	5.96e-05	0.000320004	6.98e-05	0.000122554	0.000370025	0.000149362	0.000126867	0.000130759	0.000190086	0.000333607	0.000196703	0.000227834	0.000704627	0.000309492	0.000476543	0.000459925	0.000350668	0.00542314	0.000505933	24	0	0.000241958	OTU_271	0.000266527	0.000317664	0.0021801	0.0012022	0.000365194	0.00150093	0.000268777	9.55e-05	0.000271014	0.000285719	0.000126754	0.000233166	0.000154631
OTU_272	0.000174657	2.86e-05	0.000460435	0.00109671	8.69e-05	6.82e-05	0.000135692	0.000296231	6.69e-05	0.000178845	4.49e-05	0.000152647	6.22e-05	1.7e-05	7.65e-05	5.71e-05	7.35e-05	4.93e-05	4.07e-05	9.51e-05	0.000144523	9.5e-05	7.7e-05	8.74e-05	0.000102893	0.000443361	0.000131534	0.00034417	7.36e-05	9.82e-05	0.0495203	0.0110564	24	0	5.11182e-05	OTU_272	9.9e-05	2.96e-05	0.000341368	0.00039633	0.000315395	0.000403803	4.24e-05	2.6e-05	4.11e-05	5.71e-05	3.52e-05	3.22e-05	4.07e-05
OTU_273	0.000219729	9.16e-05	0.000315727	0.000334589	0.000117939	3.79e-05	3.39e-05	7.62e-05	0	8.02e-05	2.99e-05	5.62e-05	4.84e-05	0	2.78e-05	2.54e-05	3.68e-05	9.25e-05	0.000115416	5.07e-05	1.38e-05	3.66e-05	3.42e-05	2.91e-05	9.55e-05	7.13e-05	0.000108322	0.000132373	5.52e-05	7.71e-05	0.0563422	0.0135245	24	0	3.39411e-05	OTU_273	3.81e-05	5.91e-05	0.000100859	0.000442568	0.000265595	0.000106665	0.000190973	3.47e-05	8.21e-06	0	4.23e-05	0	8.14e-06
OTU_274	0.000185925	0	0	0.000669178	0.000136561	3.03e-05	0.000525807	0.000118492	0.00011902	5.55e-05	6.73e-05	0.000112477	1.38e-05	0	0	0	0	0	0	0	0	0	8.55e-06	0	0	0.000395858	0.000177958	1.99e-05	0.000116514	2.1e-05	0.00542314	0.000505933	24	2	8.23878e-05	OTU_274	0	1.48e-05	0.000612911	0.00046899	0.000224096	0.000152379	0	3.47e-05	0	0	0	1.61e-05	0
OTU_275	0.000135218	6.87e-05	0	0	0	0	0	0	0	0	0	0	0	0	0	0	0	0	0	0	0	0	0	0	0	0	0.000340441	0	0.000490587	0	1	0.799854	0	0	0	OTU_275	0.000106611	0.000118201	0	0	0	0	0	0	0	0	0	7.24e-05	0
OTU_276	0.000343679	0.000418022	0.000585411	0.000495688	0.000571074	6.82e-05	0.000915922	0.000372405	6.69e-05	0.000228181	0.000224323	0.000457942	0.000117582	0.000102178	0.000166959	6.34e-05	0.000110299	8.02e-05	0.000128995	0.000196643	0.000289045	5.85e-05	5.13e-05	0.00012385	0.000110242	0.000158343	8.51e-05	0.000992799	0.000214632	0.000196374	0.0533367	0.0126353	24	2	0.00013648	OTU_276	0.000121841	0.000184689	0.000504294	0.0010767	0.000107898	0.000251425	0.000247558	6.94e-05	5.75e-05	2.45e-05	0.000126754	1.61e-05	4.07e-05
OTU_277	0.00185925	0.00289752	6.58e-06	0.000755923	0.00374302	0	0.000407076	0	0.000185969	0	0	0	0.000221331	0	0	0	0	0	0	0	0	7.31e-05	0.000162527	0	0	0.000609621	0	0	0	0.000175334	0.0533367	0.0126353	24	0	0.00012398	OTU_277	0.000296987	0	0.000962038	0.000594495	0.000132798	0	0	0	0	0	7.04e-06	0	0
OTU_278	3.94e-05	0	6.58e-06	0	0	3.03e-05	0.000432519	0.000160811	6.69e-05	0.000111007	6.73e-05	5.62e-05	0	0.000102178	0	0	0	0	0	0	0.000172051	0	1.71e-05	7.29e-05	0	7.92e-05	0	0.000112517	0.000692954	0	1	1	24	0	2.14253e-05	OTU_278	8.38e-05	7.39e-06	4.66e-05	3.3e-05	0.000423293	0	0	7.81e-05	0	0	4.23e-05	0	0
OTU_279	3.38e-05	2.29e-05	0	6.2e-06	3.1e-05	1.52e-05	0	8.46e-06	7.44e-06	6.17e-06	1.5e-05	2.41e-05	2.07e-05	1.7e-05	1.39e-05	0	3.68e-05	1.85e-05	2.04e-05	1.9e-05	1.38e-05	7.31e-06	8.55e-06	1.46e-05	2.2e-05	3.17e-05	1.55e-05	0	6.13e-06	7.01e-06	1	1	24	12	4.33456e-06	OTU_279	7.62e-06	2.22e-05	0	0	0	3.05e-05	4.95e-05	8.68e-06	8.21e-06	3.27e-05	2.11e-05	0	3.26e-05
OTU_28	0.00540872	0.00736406	0.00332829	0.00151804	0.00274984	0.0104179	0.00318028	0.00391871	0.00534103	0.00624723	0.00234791	0.00590504	0.00681975	0.00695663	0.0149498	0.007607	0.00656278	0.00862159	0.00528199	0.00568996	0.0103575	0.00808598	0.00386642	0.00502685	0.00479186	0.00403775	0.00750518	0.00260775	0.00915558	0.00511274	0.687197	0.417072	24	12	0.0010473	OTU_28	0.0059702	0.00619076	0.00366195	0.00270826	0.00312075	0.00259044	0.0036002	0.00287229	0.0031454	0.0016735	0.00792919	0.00624724	0.00323098
OTU_280	9.01e-05	0.000148885	0.000342038	0.000148706	0.000117939	7.58e-06	0.000212019	0.000279304	1.49e-05	0.00010484	1.5e-05	7.23e-05	1.38e-05	8.51e-06	6.96e-06	6.34e-06	3.06e-05	2.47e-05	2.04e-05	1.9e-05	2.75e-05	0	4.28e-05	1.46e-05	2.2e-05	0.00016626	8.51e-05	0.000350789	7.97e-05	7.71e-05	0.0110752	0.00118414	24	0	6.92116e-05	OTU_280	1.52e-05	1.48e-05	0.00024051	0.000145321	2.49e-05	0.000114284	4.24e-05	0	0	8.16e-06	7.04e-06	0	8.14e-06
OTU_281	0.000129584	8.59e-05	9.87e-05	8.67e-05	0.000130354	0.000128803	0.000127211	0.000126956	0.000111581	9.25e-05	5.98e-05	4.82e-05	8.99e-05	5.11e-05	0.000146089	8.88e-05	0.000128682	0.000123342	8.15e-05	8.25e-05	0.000158287	8.77e-05	0.000111202	8.74e-05	8.82e-05	0.000261266	0.00028628	0.000138992	0.000233029	0.000119227	0.0937374	0.027119	24	22	1.84555e-05	OTU_281	6.85e-05	0.000118201	0.000124134	7.93e-05	6.64e-05	9.9e-05	6.37e-05	9.55e-05	7.39e-05	7.35e-05	0.00014788	5.63e-05	2.44e-05
OTU_282	0.00139725	0.0013056	0.000144708	0.00166675	0.00302917	0.000894048	0.000491884	0.000558607	0.000156214	0.00180695	2.99e-05	0	0.000463411	0.000187327	1.39e-05	0.000209367	0.000153193	0	0.000468454	0.000526496	0	0.000336306	0.00065866	0.00038612	0.000161689	0.00134592	0.000943951	0.00116488	0.00036794	0.0001052	0.0360795	0.00684527	24	0	0.000485963	OTU_282	9.14e-05	0.000265952	7.76e-06	3.3e-05	0.000771887	0.000304757	2.12e-05	0.000286361	0.000385989	5.71e-05	0	8.84e-05	0
OTU_283	0.000416923	4.01e-05	0	0.00278824	0.000155183	3.03e-05	2.54e-05	0	3.72e-05	0.000203513	0	8.03e-06	0	1.7e-05	2.78e-05	1.27e-05	1.23e-05	0	3.39e-05	3.81e-05	0.000750141	0	0	2.19e-05	8.08e-05	0.000150426	0.000100585	2.65e-05	6.13e-06	7.01e-06	0.522385	0.284738	24	0	2.10718e-05	OTU_283	0	4.43e-05	7.76e-05	0.000244403	3.32e-05	0.000114284	0	0	0	3.27e-05	2.11e-05	0	0
OTU_284	7.32e-05	5.73e-06	0.000236795	0.000136314	3.1e-05	3.03e-05	5.09e-05	5.92e-05	2.23e-05	3.08e-05	2.99e-05	8.84e-05	0.000138332	0	6.96e-06	0	1.23e-05	7.4e-05	6.79e-06	3.17e-05	0.00040604	2.19e-05	5.13e-05	3.64e-05	6.61e-05	0.000102923	2.32e-05	0.000152229	0.000134911	1.4e-05	0.712625	0.434746	24	22	2.82136e-05	OTU_284	2.28e-05	1.48e-05	0.000108617	0.000231192	6.64e-05	6.1e-05	7.07e-06	1.74e-05	1.64e-05	8.16e-06	1.41e-05	2.41e-05	1.63e-05
OTU_285	0.000264802	0.000246232	0.000256528	0.000167295	0.000229671	0.00013638	0.000101769	0.000169275	0.000111581	0.000154176	0.000134594	0.000160681	0.000297413	0.000187327	0.000264352	0.000177645	0.000373791	0.000197347	0.000142573	0.000260076	0.000392276	0.000270507	0.000171081	0.000203988	0.000176388	0.000237515	0.000147009	9.93e-05	0.000147176	0.000203387	0.82527	0.530283	24	16	7.36027e-06	OTU_285	9.9e-05	0.000110813	0.000124134	0.000118899	0.000132798	0.000190473	9.2e-05	0.000112809	0.000221739	7.35e-05	0.00018309	0.000201005	0.000138354
OTU_286	0.000292973	0.000314948	0.000618299	0.000774512	0.000465549	0.00013638	0.00055973	0.00101565	2.23e-05	0.000178845	0.000620626	0.000763236	0.000435745	0.000136237	0.000584356	0.000361634	0.000545367	8.63e-05	6.11e-05	0.000494779	7.57e-05	0.000168153	0.000102648	0.000473543	9.55e-05	0.000451278	0.00105227	0.00135021	0.000993438	0.000133254	0.871838	0.573	24	2	0.000139634	OTU_286	0.000190376	0.000302889	0.00378609	0.00123523	0.00140268	0.000182854	0.00100438	0.000338427	0.000106763	0.000179595	0.000267592	4.82e-05	5.7e-05
OTU_287	0.00382555	0	0.000506479	0.000241648	0.00230912	0.00114408	0	0.00145576	0.00072156	6.17e-06	0.000538374	0	2.07e-05	0.00054495	0.00045218	0.00139578	0.000128682	0.00167745	0.00228796	7.61e-05	0.000172051	0	0	0	0	0.00328562	0	0	0	0	0.670356	0.400527	24	6	0.000198081	OTU_287	0.000837655	0.0012485	0	0	0	0	0.00264533	0	8.21e-06	0	0	0	0.0012696
OTU_288	0.000309875	6.87e-05	6.58e-06	0	0.000124146	0	0	0	7.44e-06	1.85e-05	0	0	0	8.51e-06	0	1.27e-05	6.13e-06	0.000117175	0	3.81e-05	0.000275281	3.66e-05	0.000213851	0.000116565	0.000117592	0	6.96e-05	0	1.84e-05	3.51e-05	0.0916347	0.0255501	24	18	2.58801e-05	OTU_288	0	3.69e-05	0	0	0	0	9.2e-05	0	0	1.63e-05	2.11e-05	0	2.44e-05
OTU_289	0.000146486	0.000177516	0.000197329	0.000774512	0.000148976	2.27e-05	0.000347711	0.00027084	8.93e-05	0.000135675	6.73e-05	6.43e-05	4.84e-05	8.51e-06	0.000118263	3.17e-05	7.35e-05	9.25e-05	6.79e-05	0.00013321	4.82e-05	0.000116976	7.7e-05	1.46e-05	6.61e-05	0.000332521	0.00011606	0.00029784	7.36e-05	0.000175334	0.036788	0.00732675	24	0	7.3409e-05	OTU_289	3.05e-05	1.48e-05	0.000124134	0.000475596	0.000165997	0.000175235	5.66e-05	1.74e-05	6.57e-05	1.63e-05	4.93e-05	3.22e-05	3.26e-05
OTU_29	0.00875537	0.00671698	0.0206078	0.0286569	0.0103042	6.82e-05	0	0.0034786	0	0.00658641	0.00160764	0.00409737	0.00265597	0.00161782	1.39e-05	0.00155439	0.00143388	0.00278752	0.00228796	0.00222016	0.00269776	0.00357508	0.00246356	0.00377378	0	0.0104111	0.000448764	0.0177777	0.00296192	0.00318407	0.0590156	0.0144137	24	0	0.00211241	OTU_29	0.000837655	0.000738754	0.00951177	0.000581284	0.00690548	0.00115046	0.00234826	0.000251651	0.00185603	0.00111839	0.00137317	8.04e-05	0.000325539
OTU_290	0.000107048	0	6.58e-06	0	1.24e-05	0	0	0	2.98e-05	0	0	0	0	0	0	1.27e-05	0	0	0	0	6.88e-05	0.000138909	0.000111202	0.000174847	0.000242533	2.38e-05	5.42e-05	1.32e-05	0.000141044	0.00093979	0.00263594	0.000168545	24	20	3.83252e-05	OTU_290	0.000175146	0	1.55e-05	0	3.32e-05	3.05e-05	0.000332435	0.00054669	8.21e-05	2.45e-05	3.52e-05	8.04e-06	2.44e-05
OTU_291	0.000338045	0.000423748	0.000684076	0.00197655	0.000428305	1.52e-05	0.000161134	0.000279304	2.98e-05	8.63e-05	9.72e-05	3.21e-05	0.000103749	5.11e-05	1.39e-05	1.27e-05	6.74e-05	4.32e-05	4.07e-05	0.000234703	4.13e-05	7.31e-05	3.42e-05	0.00012385	0.000213135	0.000190012	5.42e-05	0.000820714	0.000343411	4.91e-05	0.0168756	0.00224655	24	0	0.000126858	OTU_291	7.62e-05	2.22e-05	0.000263785	0.000779449	0.000157697	5.33e-05	0.000176827	8.68e-06	1.64e-05	0.000106124	2.11e-05	0.000104523	0
OTU_292	0.000112682	7.44e-05	0.000203907	6.2e-05	5.59e-05	4.55e-05	0.000118731	0.000211594	3.72e-05	4.93e-05	2.99e-05	4.02e-05	6.22e-05	8.51e-06	1.39e-05	6.34e-06	6.74e-05	3.08e-05	1.36e-05	5.71e-05	3.44e-05	7.31e-06	1.71e-05	3.64e-05	7.35e-06	0.00022168	6.96e-05	0.000231653	2.45e-05	4.21e-05	0.0271059	0.00477336	24	2	3.59917e-05	OTU_292	3.05e-05	1.48e-05	0.000108617	0.000191559	2.49e-05	4.57e-05	3.54e-05	2.6e-05	0	5.71e-05	4.23e-05	3.22e-05	1.63e-05
OTU_293	0.000230998	1.15e-05	1.32e-05	2.48e-05	5.59e-05	0	2.54e-05	2.54e-05	2.23e-05	8.02e-05	0	0	0	0	0	0	0	1.23e-05	0.000162941	6.34e-06	7.57e-05	8.77e-05	0.000153972	5.83e-05	0.000389523	1.58e-05	3.09e-05	6.62e-06	2.45e-05	0.000294561	0.0477314	0.0103568	24	20	3.09006e-05	OTU_293	1.52e-05	0	0	0	0	0	7.78e-05	0	2.46e-05	0	9.86e-05	3.22e-05	3.26e-05
OTU_294	0.000146486	1.72e-05	0.000348615	0	0.000130354	0.000257607	0	0.00181124	1.49e-05	1.85e-05	7.48e-06	0	0	0	0	1.27e-05	0	6.17e-06	0	9.51e-05	6.88e-06	0	8.55e-06	1.46e-05	7.35e-06	0	0.000131534	9.93e-05	0	2.1e-05	0.207466	0.0804639	24	0	1.48492e-05	OTU_294	7.62e-06	0.000236401	0.000372402	0.000251009	0.000107898	0.00130284	2.83e-05	0.000104131	0	3.27e-05	7.04e-06	0	1.63e-05
OTU_295	0.000129584	5.15e-05	0.00011182	1.86e-05	5.59e-05	4.55e-05	0.000483403	0.000296231	1.49e-05	8.02e-05	5.98e-05	0	8.3e-05	8.51e-06	6.26e-05	3.17e-05	3.68e-05	6.17e-05	8.15e-05	1.27e-05	3.44e-05	8.04e-05	1.71e-05	5.83e-05	1.47e-05	7.92e-05	9.28e-05	0	8.59e-05	1.4e-05	1	0.744425	24	2	1.95161e-05	OTU_295	2.28e-05	5.17e-05	0.000256026	0.000640733	0.000116198	0.000152379	3.54e-05	4.34e-05	6.57e-05	4.9e-05	0	0	0
OTU_296	0.00012395	0.00147739	0.000263106	0.00440542	0.000155183	7.58e-06	0.00214563	0.000220057	0.00226138	0.000172677	0.000112161	0.00021692	9.68e-05	4.26e-05	8.35e-05	0.0002855	3.68e-05	0.000228182	1.36e-05	0.000589929	0.00105983	5.12e-05	3.42e-05	0.00013842	0.000955433	0.000102923	0.000177958	7.94e-05	0.00026369	0.00207595	0.929018	0.618372	24	0	8.81663e-05	OTU_296	0.000258912	0.000494965	0.000302577	0.000719999	0.000107898	0.000190473	0.000304143	8.68e-06	4.93e-05	0.000253065	7.75e-05	0.000104523	8.14e-06
OTU_297	0.000101414	0.000160337	0	1.86e-05	6.21e-06	3.03e-05	8.48e-05	0	2.98e-05	6.17e-06	5.23e-05	0	4.15e-05	1.7e-05	1.39e-05	6.34e-06	6.13e-05	3.7e-05	0	0.000107837	7.57e-05	0	2.57e-05	3.64e-05	1.47e-05	1.58e-05	3.09e-05	1.32e-05	6.13e-05	7.01e-06	1	1	24	18	5.9397e-07	OTU_297	4.57e-05	2.96e-05	7.76e-06	0	3.32e-05	0	1.41e-05	0	3.29e-05	0	0.000105629	8.04e-06	8.14e-06
OTU_298	0.000107048	0.000103074	0.00100638	0.000353177	0.0002545	4.55e-05	0.000322269	0.000516288	9.67e-05	0.000111007	7.48e-06	0.000136579	2.77e-05	8.51e-06	1.39e-05	1.27e-05	3.06e-05	0	5.43e-05	6.98e-05	0.000116994	7.31e-06	9.41e-05	5.1e-05	3.67e-05	0.000340438	6.19e-05	0.000913375	9.2e-05	0.000161307	0.00422396	0.000354211	24	0	0.000101172	OTU_298	2.28e-05	1.48e-05	0.00071377	0.000462385	4.98e-05	0.000114284	2.12e-05	0	5.75e-05	4.9e-05	5.63e-05	7.24e-05	1.63e-05
OTU_299	0.00052397	0.00100211	0.000348615	8.05e-05	0.000484171	0.000621287	0.000296827	0.000228521	0.000550468	0.000456362	0.000306574	0.000353499	0.00058791	0.000630098	0.000820881	0.000551967	0.000931412	0.000666046	0.000902962	0.000723139	0.000516152	0.00156456	0.000632998	0.000502685	0.000926035	0.000546284	0.00118381	0.00019856	0.000821733	0.00089771	0.167378	0.0612315	24	16	0.000191474	OTU_299	0.000616819	0.000627941	0.000302577	0.000383119	0.000473092	0.000319995	0.000912428	0.000642144	0.000427052	0.000530621	0.00128867	0.00133467	0.000577832
OTU_3	0.0541549	0.0639459	0.0150431	0.00764598	0.0324705	0.0485286	0.0102108	0.0211509	0.0323289	0.0242612	0.00907759	0.0399534	0.0391271	0.0348683	0.0686757	0.0384981	0.0383656	0.0688987	0.0405382	0.0508862	0.0276107	0.0677804	0.0340365	0.0481703	0.0847395	0.0242423	0.0573025	0.0169438	0.0504937	0.0497949	0.406948	0.207313	24	16	0.00958542	OTU_3	0.0159002	0.0479304	0.0219019	0.00546275	0.0112214	0.0274434	0.0535291	0.0280374	0.024383	0.0177064	0.0559339	0.0360362	0.0361511
OTU_30	0.00167896	0.00151748	0.00064461	0.000130118	0.001018	0.00447781	0.000924403	0.0016335	0.00309452	0.00278751	0.00275169	0.00261911	0.00247614	0.0019499	0.00137045	0.00437767	0.00522081	0.00452048	0.00484069	0.00636236	0.00584972	0.00428425	0.00291692	0.00353336	0.002881	0.0010609	0.00396924	0.000919994	0.0028638	0.00129747	0.000821211	3.35715e-05	24	14	0.00129209	OTU_30	0.00215506	0.00387107	0.000535328	0.00112294	0.00185087	0.00161521	0.00338801	0.00216073	0.00230772	0.00288168	0.0043519	0.00352161	0.00207531
OTU_300	0.000264802	8.02e-05	0.000243373	0.000161098	0.000155183	6.06e-05	0.000398596	0.000143884	0.000171091	6.17e-05	6.73e-05	0.000128545	4.84e-05	8.51e-06	6.96e-06	4.44e-05	6.74e-05	6.78e-05	2.04e-05	4.44e-05	5.51e-05	0.00014622	1.71e-05	0.000101994	8.82e-05	0.000498781	0.000294018	0.000390501	0.000331146	4.91e-05	0.00718832	0.000715818	24	22	6.71992e-05	OTU_300	7.62e-05	5.91e-05	0.000155167	0.00020477	0.000182597	0.000220949	5.66e-05	4.34e-05	4.93e-05	6.53e-05	7.04e-06	7.24e-05	4.88e-05
OTU_301	0.000230998	4.58e-05	0.000506479	0.000446119	0.000397269	0.00015911	0.000144173	0.000152347	0.000141336	0.000129508	0.000119639	0.000128545	2.77e-05	1.7e-05	6.96e-06	1.27e-05	0	6.17e-05	0	4.44e-05	1.38e-05	1.46e-05	5.13e-05	0	7.35e-05	0.000237515	3.87e-05	0.000721434	8.59e-05	0.000147281	0.000442275	1.11264e-05	24	2	9.70242e-05	OTU_301	2.28e-05	0.000221626	7.76e-06	0.000620917	0.000340294	0.000129522	9.9e-05	1.74e-05	5.75e-05	8.16e-06	3.52e-05	1.61e-05	0
OTU_302	3.94e-05	6.3e-05	7.89e-05	0.000117726	8.07e-05	1.52e-05	8.48e-05	0.000152347	0	0.000141842	5.23e-05	0.000168715	8.99e-05	0	5.57e-05	8.25e-05	7.97e-05	0.000104841	4.75e-05	7.61e-05	6.88e-06	9.5e-05	5.99e-05	0	3.67e-05	0.000197929	6.19e-05	0.000509637	0.000134911	5.61e-05	1	1	24	0	2.01709e-05	OTU_302	3.05e-05	5.17e-05	0.000155167	0.000277431	0.000207496	0.000266663	7.07e-05	2.6e-05	0	0	2.82e-05	8.04e-06	1.63e-05
OTU_303	9.01e-05	0.000114527	0.000197329	0.000266432	0.000142768	7.58e-06	0.000627576	0.000211594	2.23e-05	2.47e-05	5.98e-05	2.41e-05	3.46e-05	0	6.96e-06	0	0	4.32e-05	0	6.34e-06	4.82e-05	0	7.7e-05	0	2.2e-05	0.000150426	3.87e-05	0.000416976	6.13e-06	0	0.0260312	0.00444768	24	2	5.65169e-05	OTU_303	0	2.22e-05	4.66e-05	0.000151926	3.32e-05	3.81e-05	0	0	2.46e-05	1.63e-05	0	0	4.88e-05
OTU_304	0.000135218	0.000692886	6.58e-05	8.67e-05	0.00027933	0.000265184	0.00011025	2.54e-05	7.44e-05	0.000172677	7.48e-05	4.82e-05	7.61e-05	2.55e-05	6.96e-05	6.34e-05	7.97e-05	4.93e-05	0.000108627	8.88e-05	0.000165169	0.000138909	4.28e-05	0.000109279	6.61e-05	0.00022168	0.000108322	1.99e-05	0.000110382	2.81e-05	0.929018	0.618372	24	0	2.53724e-05	OTU_304	1.52e-05	0.000347215	8.53e-05	9.91e-05	0.000165997	0.000129522	0.000233412	0.00014752	0.000164251	0.000212248	8.45e-05	8.84e-05	3.26e-05
OTU_305	9.01e-05	2.86e-05	0.00011182	3.72e-05	0.000124146	3.79e-05	0.000186577	5.08e-05	7.44e-06	9.25e-05	3.74e-05	7.23e-05	2.07e-05	2.55e-05	1.39e-05	1.9e-05	2.45e-05	8.02e-05	1.36e-05	3.81e-05	6.88e-05	3.66e-05	4.28e-05	2.19e-05	8.82e-05	0.000142509	7.74e-05	9.93e-05	0.000116514	8.42e-05	0.0495203	0.0110564	24	22	2.70822e-05	OTU_305	1.52e-05	5.17e-05	4.66e-05	0.000178348	0.000141098	0.000129522	2.83e-05	7.81e-05	8.21e-06	1.63e-05	5.63e-05	0	4.88e-05
OTU_306	4.51e-05	0.000200421	0.000124975	0.000105334	6.21e-05	1.52e-05	0.000118731	0.000169275	1.49e-05	1.23e-05	1.5e-05	1.61e-05	6.92e-06	0	0	3.81e-05	3.06e-05	3.08e-05	1.36e-05	3.17e-05	1.38e-05	2.19e-05	3.42e-05	4.37e-05	5.88e-05	8.71e-05	0.000100585	0.000125755	3.68e-05	6.31e-05	0.00281647	0.000203707	24	22	3.31633e-05	OTU_306	3.81e-05	2.22e-05	0.000116376	0.000217981	8.3e-05	0.000152379	2.83e-05	2.6e-05	4.11e-05	3.27e-05	0	8.04e-06	2.44e-05
OTU_307	0.000146486	7.44e-05	5.92e-05	1.86e-05	7.45e-05	1.52e-05	0	0	7.44e-06	3.7e-05	7.48e-06	0	2.77e-05	0	0	1.27e-05	6.13e-06	1.85e-05	0	6.34e-06	8.95e-05	3.66e-05	0.000111202	8.01e-05	5.88e-05	3.17e-05	4.64e-05	0	4.29e-05	7.71e-05	0.0331407	0.00594031	24	20	3.70524e-05	OTU_307	0	5.17e-05	0	0	0	0	1.41e-05	0	8.21e-06	3.27e-05	7.04e-06	0	8.14e-06
OTU_308	9.58e-05	0.000125979	3.95e-05	2.48e-05	6.21e-05	7.58e-06	3.39e-05	2.54e-05	7.44e-06	1.23e-05	2.24e-05	1.61e-05	0	8.51e-06	2.09e-05	1.9e-05	0	6.17e-06	1.36e-05	6.34e-06	4.13e-05	7.31e-06	8.55e-06	6.56e-05	7.35e-06	0.000102923	5.42e-05	0.000105899	7.97e-05	5.61e-05	0.00281647	0.000186126	24	0	2.66296e-05	OTU_308	0	7.39e-06	6.21e-05	0.000158532	8.3e-06	7.62e-05	2.12e-05	0	8.21e-06	4.08e-05	1.41e-05	3.22e-05	1.63e-05
OTU_309	7.32e-05	6.87e-05	1.97e-05	0	6.21e-06	0	0	2.54e-05	0	6.17e-06	0	0	0	0	6.96e-06	0	6.13e-06	0	0	0	2.06e-05	7.31e-06	8.55e-06	2.19e-05	0	1.58e-05	0	4.63e-05	0	0	0.406948	0.207313	24	0	3.74767e-06	OTU_309	7.62e-06	7.39e-06	0	0	0	7.62e-06	7.07e-06	0	1.64e-05	0	7.04e-06	1.61e-05	0
OTU_31	0.00294099	0.00182097	0.014188	0.0183776	0.00338299	0.000287914	0.00809064	0.0110283	0.00120508	0.00273201	0.00107675	0.00256287	0.00398395	0.00172	0.000869577	0.000970701	0.000870135	0.00217082	0.000841859	0.00136381	0.0015691	0.00100161	0.00119756	0.000859664	0.00111712	0.00331729	0.00114512	0.00633406	0.00117741	0.000568082	0.0495203	0.0110564	24	2	0.00123279	OTU_31	0.00201037	0.0014849	0.00700581	0.0145453	0.00854055	0.00899034	0.00112462	0.000451236	0.00203671	0.00160819	0.000457724	0.000924623	0.00112311
OTU_310	7.89e-05	0.000183242	1.32e-05	3.1e-05	6.21e-06	7.58e-05	0.000381634	5.92e-05	5.95e-05	0.000382357	0	1.61e-05	0.000159081	9.37e-05	0	3.17e-05	3.68e-05	4.32e-05	0.000210465	0.00020933	9.63e-05	0.000190086	0.000230959	0.000116565	0.000242533	0.000150426	7.74e-05	9.27e-05	0.000128779	7.71e-05	0.731539	0.452419	24	18	3.57407e-05	OTU_310	2.28e-05	2.96e-05	1.55e-05	2.64e-05	8.3e-06	3.05e-05	1.41e-05	0.000104131	8.21e-06	0	0.000119712	5.63e-05	0
OTU_311	0.00185925	0.000211874	0.000124975	0.000148706	0.00155183	0.000212147	0.000797191	6.77e-05	0.000699243	0.000289851	0.000306574	0.000128545	0.00026283	0.000119208	9.04e-05	0.000253778	0.00021447	0.000851059	0.000454876	0.000425003	4.82e-05	2.92e-05	3.42e-05	1.46e-05	7.35e-06	0.000633372	6.19e-05	3.97e-05	5.52e-05	0.000175334	0.112348	0.0345053	24	6	6.6712e-05	OTU_311	6.09e-05	7.39e-06	9.31e-05	8.59e-05	0.000315395	0.00042666	4.24e-05	8.68e-06	1.64e-05	8.16e-06	3.52e-05	4.02e-05	1.63e-05
OTU_312	5.63e-05	6.3e-05	6.58e-05	0.000185883	0.000148976	6.06e-05	8.48e-05	0.000101565	0	6.78e-05	7.48e-06	6.43e-05	4.15e-05	8.51e-05	2.78e-05	1.9e-05	1.84e-05	3.08e-05	4.07e-05	3.17e-05	0	0	8.55e-06	0	1.47e-05	7.13e-05	7.74e-06	0.000112517	4.29e-05	9.12e-05	0.0242432	0.00383723	24	4	2.71883e-05	OTU_312	3.81e-05	6.65e-05	0.000170684	2.64e-05	4.15e-05	8.38e-05	0	0	0	8.16e-06	0	8.04e-06	0
OTU_313	0	0.000200421	3.29e-05	0	0	0	0	0	0	0	0	0	0	0	0.000208699	0	0	0	0	0	0	7.31e-06	0	1.46e-05	0	0	0	0	0	0	1	1	0	0	0	OTU_313	3.05e-05	0	1.55e-05	0	0	0	0	0	0	0	2.11e-05	0	3.26e-05
OTU_314	0.000146486	5.15e-05	0.000328882	0.000192079	0.000117939	3.03e-05	0.000254423	0.000211594	0	0.000135675	0.000112161	6.43e-05	9.68e-05	2.55e-05	0.000180872	3.17e-05	9.19e-05	9.25e-05	6.79e-05	0.00022836	0.000261517	8.77e-05	5.13e-05	5.1e-05	0.000154339	0.00016626	8.51e-05	0.000271365	9.81e-05	0.000133254	1	0.828327	24	0	3.30926e-05	OTU_314	0	2.96e-05	0.000116376	0.00046899	9.96e-05	9.9e-05	9.2e-05	4.34e-05	7.39e-05	4.08e-05	1.41e-05	8.04e-06	7.32e-05
OTU_315	0.00134091	0.00133423	0.000664343	0.00014251	0.00115456	0.001235	0.000695422	0.00081252	0.00165141	0.00190562	0.00214602	0.00118904	0.00246231	0.00160079	0.00214959	0.00199216	0.00364599	0.00205364	0.00116095	0.00301942	0.00366124	0.00231028	0.00195887	0.00257171	0.00183737	0.001433	0.00147009	0.000430213	0.00191942	0.00192166	0.00263594	0.000168545	24	14	0.00064959	OTU_315	0.00210937	0.0018395	0.000318093	0.000554862	0.00112048	0.000891415	0.001839	0.00148387	0.00198744	0.00186126	0.00231679	0.00186533	0.00161956
OTU_316	1.13e-05	1.72e-05	1.32e-05	0	0	0	8.48e-06	0	2.98e-05	0	0	0	1.38e-05	0	0	0	1.23e-05	0	6.79e-06	6.34e-06	4.82e-05	2.92e-05	3.42e-05	5.83e-05	1.47e-05	1.58e-05	0	6.62e-06	3.07e-05	2.1e-05	0.0477314	0.0103568	24	18	6.56902e-06	OTU_316	0	7.39e-06	0	0	8.3e-06	7.62e-06	2.12e-05	0	0	1.63e-05	7.04e-06	1.61e-05	8.14e-06
OTU_317	6.76e-05	0.000200421	0.00128922	0.0019084	0.000391061	0.000128803	0.000152654	0.000347014	1.49e-05	0.00010484	8.23e-05	0.000176749	0.000138332	0	5.57e-05	0	0	5.55e-05	6.79e-06	6.34e-06	6.19e-05	7.31e-06	6.84e-05	2.91e-05	0.000169038	0.000102923	6.19e-05	0.00133035	3.68e-05	7.01e-06	0.00527977	0.000464885	24	2	7.25067e-05	OTU_317	7.62e-05	5.91e-05	0.000294818	0.000416146	8.3e-05	5.33e-05	6.37e-05	0	9.03e-05	8.16e-06	7.75e-05	0.000209045	4.88e-05
OTU_318	6.2e-05	5.73e-06	0.000841939	0.000731139	0.000155183	6.06e-05	0.00033923	0.000110029	0	0.000135675	1.5e-05	0.000763236	6.92e-05	0.000204356	6.96e-06	6.34e-06	0.00013481	1.85e-05	3.39e-05	1.27e-05	3.44e-05	7.31e-06	4.28e-05	0.000101994	0.000293979	5.54e-05	3.09e-05	0.000158848	9.2e-05	0.000161307	0.687197	0.417072	24	2	3.40048e-05	OTU_318	1.52e-05	0.000103426	4.66e-05	0.000587889	8.3e-05	6.1e-05	0	8.68e-06	1.64e-05	0	0	0	1.63e-05
OTU_319	0.000135218	2.29e-05	0.000618299	0.000978983	0.000148976	0	0.00011025	3.39e-05	0	0.000160343	0.000134594	6.43e-05	2.77e-05	4.26e-05	4.87e-05	1.9e-05	1.84e-05	0.00014801	8.83e-05	0.00013321	7.57e-05	0	7.7e-05	0.000101994	3.67e-05	0	0	5.29e-05	1.23e-05	4.91e-05	1	1	24	6	2.35113e-05	OTU_319	8.38e-05	3.69e-05	0.000217234	5.94e-05	0.000381793	0.000335233	5.66e-05	4.34e-05	2.46e-05	5.71e-05	9.15e-05	7.24e-05	4.07e-05
OTU_32	0.000890186	6.87e-05	0.000388081	7.44e-05	0.000794538	0.0013638	0.0174704	0.000347014	0.00229858	0.00435394	0.0010917	0.00118101	0.00026283	0.000229901	0.000368701	0.00218249	0.00178929	0.00474866	0.00161583	0.00261979	0.00366812	0.000760345	0.000735646	0.000145706	0.00014699	0.0145121	0.000131534	0.0282021	0.00925983	0.000301574	1	1	24	10	0.000560683	OTU_32	0.00270334	0.0026669	0.0090773	0.00387743	0.00718768	0.0110932	0.00345874	0.00212602	0.00192173	0.00161635	0.00124642	9.65e-05	0.00026857
OTU_320	0.000101414	6.3e-05	0.000243373	0.000173491	0.000273122	8.33e-05	0.000296827	0.000169275	7.44e-05	0.000117174	5.23e-05	0.000104443	4.15e-05	2.55e-05	3.48e-05	9.52e-05	2.45e-05	9.25e-05	8.83e-05	8.88e-05	5.51e-05	0.000131598	5.13e-05	0.000152991	8.08e-05	0.000380023	0.000224382	6.62e-05	0.000318881	0.000112214	0.0495203	0.0110564	24	22	4.11876e-05	OTU_320	1.52e-05	6.65e-05	0.000139651	9.91e-05	0.000149397	6.86e-05	7.78e-05	8.68e-05	4.11e-05	2.45e-05	5.63e-05	4.02e-05	5.7e-05
OTU_321	0.0002479	0.000148885	7.24e-05	0.000774512	0.000465549	4.55e-05	0.000101769	9.31e-05	5.21e-05	0.000141842	0.000186935	6.43e-05	8.3e-05	0	6.96e-06	0	6.13e-05	0.000160344	4.75e-05	0.000215673	4.13e-05	2.19e-05	3.42e-05	5.83e-05	2.2e-05	0.000261266	7.74e-05	0.00074129	0.000165573	2.81e-05	0.148077	0.0518426	24	0	6.50015e-05	OTU_321	5.33e-05	1.48e-05	0.000162926	5.94e-05	6.64e-05	0.0002819	2.12e-05	0	2.46e-05	0	2.11e-05	2.41e-05	0
OTU_322	0.000298607	0.000154611	0.000927449	0.00114008	0.0002545	7.58e-05	0.00103465	0.000389332	7.44e-05	0.000320687	0.000186935	0.000192818	9.68e-05	9.37e-05	8.35e-05	6.34e-05	8.58e-05	0.000111008	0.00016973	0.000107837	8.26e-05	4.39e-05	9.41e-05	6.56e-05	8.08e-05	0.000356272	6.96e-05	0.00101927	3.68e-05	2.81e-05	0.0937374	0.027119	24	4	9.79286e-05	OTU_322	0.000106611	6.65e-05	0.00124134	0.00108991	0.000672288	0.000556182	9.9e-05	8.68e-05	0.000139613	0.000122451	0.000126754	0.000128643	7.32e-05
OTU_323	0.000732432	0.000383664	0.000723541	0.00132596	0.00078833	0.000143957	0.000975287	0.000389332	8.93e-05	0.00090039	0.000164503	0.000329397	0.000110665	0.000195841	0.000125219	7.61e-05	0.000110299	0.000178846	0.000122205	0.000196643	0.000206461	0.000248574	0.000230959	0.000203988	0.000235183	0.000902556	0.00028628	0.000906756	0.000141044	0.000224428	0.00422396	0.000354211	24	0	0.000210818	OTU_323	0.000312217	8.13e-05	0.000752562	0.00112294	0.000647389	0.000464755	0.000205119	0.000138842	0.000139613	9.8e-05	0.00018309	0.000160804	0.0001058
OTU_324	5.63e-05	3.44e-05	4.6e-05	0.000123922	0.000155183	3.03e-05	0.00102617	0.000228521	7.44e-05	0	2.24e-05	4.02e-05	2.07e-05	3.41e-05	6.96e-06	0.000190334	4.29e-05	0.000444031	0.000291935	0.00017127	0	0	0	0	0	0.000237515	7.74e-06	0	0.000110382	0	0.75435	0.471271	24	4	2.19203e-06	OTU_324	0	3.69e-05	1.55e-05	0.000231192	0.000232396	0.000777131	0.000120242	0.000104131	0.000147826	5.71e-05	0	0	0
OTU_325	0.000428191	0.000326401	0.000171019	0.00263334	0.000763501	5.3e-05	0.000322269	0.000668636	0.000193408	0.000215847	0.000411258	0.000152647	0.000221331	0.000170297	9.04e-05	0.000183989	4.9e-05	9.25e-05	8.15e-05	0.000298136	0.000178933	0.00014622	8.55e-05	0.000254985	0.00027928	0.000348355	0.000100585	0.000767764	0.000490587	0.000168321	0.0714804	0.0186568	24	0	0.000116678	OTU_325	0.000296987	5.91e-05	0.000434469	0.000554862	0.00152717	0.000815226	0.000205119	0.000338427	9.03e-05	8.16e-05	0.00033097	0.000249246	6.51e-05
OTU_326	5.07e-05	2.86e-05	0.000151286	0.000340785	9.93e-05	2.27e-05	0.000169615	0.000228521	7.44e-06	2.47e-05	3.74e-05	3.21e-05	2.07e-05	1.7e-05	6.96e-06	6.34e-05	6.13e-06	8.02e-05	6.79e-06	3.81e-05	0.000158287	5.85e-05	3.42e-05	3.64e-05	4.41e-05	0.000190012	5.42e-05	0.000211797	4.29e-05	9.12e-05	0.0495203	0.0110564	24	22	3.15157e-05	OTU_326	7.62e-06	3.69e-05	0.000193959	0.000416146	3.32e-05	0.000137141	7.07e-06	0	2.46e-05	1.63e-05	1.41e-05	5.63e-05	1.63e-05
OTU_327	0.000467629	0.000206148	0.00112478	0.00146847	0.000465549	8.33e-05	0.00148413	0.000448579	0.000111581	0.000370023	0.000321529	0.000265124	9.68e-05	0.000170297	0.000111306	6.98e-05	9.19e-05	0.000104841	0.000230832	0.000120523	0.000130759	3.66e-05	0.00012831	0.000109279	0.000205786	0.000443361	8.51e-05	0.00150244	0.000110382	8.42e-05	0.0714804	0.0186568	24	2	0.00016995	OTU_327	0.000236066	8.87e-05	0.00160598	0.0016778	0.00123668	0.000860939	0.000190973	0.000156197	0.000156038	0.000212248	0.000176048	0.000192965	0.0001058
OTU_328	0.00922864	0.012157	0.00319674	0.000607217	0.0130664	0.0188356	0.00985464	0.00702491	0.0134344	0.00859687	0.0173551	0.0171768	0.0105685	0.0197289	0.013475	0.0165146	0.0071633	0.00859693	0.0197633	0.00387577	0.00158287	0.0047156	0.00799802	0.00613421	0.00222689	0.00492447	0.00988054	0.000721434	0.00420065	0.00853526	0.0168756	0.00224655	24	8	0.00495969	OTU_328	0.0111103	0.0121821	0.00876696	0.00412844	0.0126905	0.00725322	0.0061748	0.0102309	0.0151439	0.0101716	0.0026548	0.0165065	0.0168955
OTU_329	0	0.000103074	0.000230218	0.000997571	0.000148976	0	0.000491884	0.000313159	0	0	0.000119639	0	8.99e-05	0.000110693	3.48e-05	8.25e-05	4.9e-05	1.85e-05	2.72e-05	0.000177613	0.000392276	0	0.000248067	0.000160276	5.88e-05	0	0.000355916	0.00019856	0.000220764	0.000490935	0.731539	0.452419	24	20	8.61086e-05	OTU_329	0	0	0	0	0.000132798	9.14e-05	0	1.74e-05	0	4.08e-05	0.00033097	0.000160804	5.7e-05
OTU_33	0.00177474	0.00213592	0.000526212	0.000136314	0.00104283	0.00320493	0.000992249	0.000829447	0.00356317	0.00191179	0.00169737	0.0007311	0.00168765	0.00259703	0.00210786	0.00275349	0.00739615	0.002362	0.00215217	0.00647654	0.00331714	0.00361895	0.00616745	0.00449502	0.0049756	0.00208221	0.00231345	0.000655247	0.00275955	0.00385735	0.0168756	0.00224655	24	16	0.001253	OTU_33	0.00608442	0.00188382	0.000899971	0.000700183	0.00161017	0.000967604	0.00374166	0.00343634	0.00303864	0.00545315	0.00583774	0.00420503	0.00314959
OTU_330	5.07e-05	0	0.000348615	7.44e-05	1.24e-05	7.58e-06	5.09e-05	0.000177739	2.98e-05	4.93e-05	0	3.21e-05	6.92e-06	0	6.96e-06	0	1.23e-05	3.08e-05	3.39e-05	0	8.95e-05	0	0	1.46e-05	0	0.000118757	0	5.96e-05	3.68e-05	2.81e-05	0.276136	0.121859	24	2	2.53851e-05	OTU_330	7.62e-06	7.39e-06	6.98e-05	0.000105688	0.000141098	0	0	0	8.21e-06	3.27e-05	7.04e-06	0	8.14e-06
OTU_331	0.000332411	0.000103074	0.000295994	0.00068157	0.000124146	3.03e-05	0.000135692	0.00013542	3.72e-05	9.25e-05	5.23e-05	0.000112477	2.07e-05	1.7e-05	5.57e-05	6.34e-06	6.13e-06	6.78e-05	8.83e-05	1.27e-05	3.44e-05	3.66e-05	0	5.83e-05	1.47e-05	1.58e-05	3.87e-05	9.93e-05	9.2e-05	7.01e-05	0.00281647	0.000203707	24	2	4.58728e-05	OTU_331	0.000114226	2.22e-05	0.000124134	0.000455779	0.000157697	0.000137141	0.000106096	4.34e-05	8.21e-06	3.27e-05	0	0.000120603	0
OTU_332	3.94e-05	0	9.21e-05	2.48e-05	1.24e-05	3.03e-05	0	0	0	0	1.5e-05	0.000144613	2.77e-05	3.41e-05	1.39e-05	6.34e-06	5.51e-05	0	2.72e-05	6.34e-06	6.88e-06	7.31e-06	8.55e-06	7.29e-06	3.67e-05	7.92e-06	0	6.62e-06	1.23e-05	0	1	1	24	6	7.25492e-06	OTU_332	7.62e-06	0	0	6.61e-06	8.3e-06	0	0	1.74e-05	0	0	0	2.41e-05	0
OTU_333	3.94e-05	3.44e-05	2.63e-05	0.000384158	8.69e-05	3.79e-05	6.78e-05	1.69e-05	2.23e-05	1.85e-05	0.000246755	1.61e-05	2.07e-05	0.000161782	8.35e-05	1.9e-05	0.000159321	5.55e-05	0.000135784	0.000126867	6.88e-06	8.77e-05	1.71e-05	3.64e-05	5.88e-05	3.17e-05	2.32e-05	3.97e-05	4.29e-05	0.000189361	1	1	24	12	2.00818e-05	OTU_333	6.85e-05	7.39e-05	1.55e-05	2.64e-05	4.98e-05	4.57e-05	2.12e-05	0.000130164	6.57e-05	0	4.23e-05	1.61e-05	8.14e-06
OTU_334	4.51e-05	0	0.000236795	0.00025404	6.21e-05	3.03e-05	5.09e-05	0.000152347	2.23e-05	1.85e-05	0	1.61e-05	7.61e-05	0	0	0	0	1.85e-05	6.79e-06	0.000139553	2.75e-05	2.19e-05	0	2.19e-05	0	5.54e-05	3.09e-05	3.31e-05	2.45e-05	7.01e-06	0.0714804	0.0186568	24	0	2.14253e-05	OTU_334	3.81e-05	0	0.00024051	4.62e-05	0.000273895	0.000190473	2.12e-05	3.47e-05	9.86e-05	0	0	3.22e-05	0
OTU_335	0.000676091	0.000188969	0.00119713	0.00143749	0.000552452	7.58e-05	0.000390115	0.000981794	0.000252918	0.00027135	8.23e-05	0.000305294	0.000110665	6.81e-05	0.000125219	6.98e-05	7.97e-05	0.000351524	0.000190097	0.000177613	0.000192697	0.000124287	0.000171081	0.000182132	0.000117592	0.000237515	7.74e-06	5.29e-05	1.84e-05	0.000119227	0.470263	0.248934	24	2	8.70887e-05	OTU_335	8.38e-05	0.000110813	0.000449986	0.000211376	0.000423293	0.000601896	5.66e-05	8.68e-06	0.000336714	9.8e-05	0.000112671	0	3.26e-05
OTU_336	5.63e-06	5.15e-05	6.58e-06	0.000346981	3.72e-05	1.52e-05	5.09e-05	0	1.49e-05	8.63e-05	0	4.02e-05	2.07e-05	0	2.09e-05	6.34e-06	0	3.7e-05	0.000115416	0.000107837	8.95e-05	6.58e-05	1.71e-05	7.29e-05	7.35e-06	0.000102923	4.64e-05	1.32e-05	0	3.51e-05	1	1	24	18	1.20915e-05	OTU_336	2.28e-05	1.48e-05	7.76e-06	1.32e-05	0	3.81e-05	7.78e-05	8.68e-06	1.64e-05	3.27e-05	0	0	1.63e-05
OTU_337	0.000118316	1.72e-05	0.000131553	0.000464707	8.07e-05	0	1.7e-05	0.000101565	3.72e-05	6.17e-05	0	5.62e-05	3.46e-05	1.7e-05	3.48e-05	0	1.23e-05	6.17e-06	0	5.71e-05	6.19e-05	9.5e-05	0	2.91e-05	5.14e-05	0.000126674	3.87e-05	7.94e-05	7.36e-05	2.81e-05	0.0188123	0.00262268	24	0	2.7365e-05	OTU_337	0	1.48e-05	6.98e-05	0.000343486	5.81e-05	6.86e-05	7.07e-05	8.68e-06	5.75e-05	1.63e-05	1.41e-05	1.61e-05	2.44e-05
OTU_338	7.32e-05	2.86e-05	9.87e-05	0.000297413	1.24e-05	0	5.94e-05	0.000160811	2.98e-05	3.08e-05	2.24e-05	0.000104443	3.46e-05	0	0	1.9e-05	0	3.7e-05	6.79e-06	2.54e-05	4.82e-05	0	8.55e-06	3.64e-05	3.67e-05	3.17e-05	7.74e-06	2.65e-05	0	1.4e-05	1	0.717468	24	2	8.76812e-06	OTU_338	2.28e-05	2.96e-05	0.000170684	0.000125504	0.000132798	8.38e-05	4.95e-05	3.47e-05	8.21e-06	8.16e-06	0	8.04e-06	0
OTU_339	0.000777504	0.000538275	0.00144708	0.000898434	0.000620732	0.000189417	0.00145021	0.000761737	0.000260357	0.000345355	0.000164503	0.000482044	0.000165998	5.96e-05	0.000132176	0.000190334	0.000165448	0.000203514	0.000285146	0.000234703	0.000206461	0.000190086	0.000222405	0.000203988	0.000389523	0.00128258	0.000479713	0.0013833	0.000410866	0.000385735	0.00245725	0.00013909	24	0	0.000286423	OTU_339	0.000266527	0.000199464	0.000899971	0.00115596	0.000655689	0.000723798	0.00027585	0.000121487	0.000229951	0.000114288	0.00014788	8.84e-05	5.7e-05
OTU_34	0.0105583	0.00916212	0.00625534	0.0053906	0.0035568	0.00170475	0.000169615	0.00463813	0.00084058	0.000721545	0.0013908	0.00228167	0.00175681	0.00102178	0.00178785	0.000158611	7.97e-05	0.00014801	8.15e-05	0.00154143	0.00381264	0.00598041	0.00691165	0.00594479	0.00685707	0.00560535	0.00790752	0.000138992	0.00233642	0.00206894	0.0342998	0.00636379	24	0	0.00074945	OTU_34	0.000403597	0.000960381	0.0014353	0.00196844	0.00161017	0.000167616	0.000686089	0.00021694	8.21e-05	0.00038368	0.000154922	0.00193769	0.00171722
OTU_340	0	0	6.58e-05	0.00414519	6.21e-06	0	8.48e-06	1.69e-05	0	0	0	0	6.92e-06	0	2.09e-05	0	0	0	6.79e-06	0	6.88e-06	0	0	7.29e-06	7.35e-06	0	0	0	0	1.4e-05	1	1	24	6	2.82843e-08	OTU_340	7.62e-06	0	3.1e-05	0	8.3e-06	0	0	0	0	0	7.04e-06	0	0
OTU_341	4.51e-05	5.73e-06	1.32e-05	0.000743531	6.83e-05	7.58e-06	0.000271384	0.000169275	7.44e-06	4.93e-05	6.73e-05	8.03e-06	3.46e-05	2.55e-05	2.09e-05	0	0	1.23e-05	3.39e-05	5.71e-05	6.88e-06	1.46e-05	5.13e-05	0	2.2e-05	5.54e-05	6.19e-05	0.000284602	1.23e-05	0	0.774135	0.490123	24	2	1.91626e-05	OTU_341	3.05e-05	0	6.98e-05	0.000317064	0.00055609	2.29e-05	0	8.68e-06	2.46e-05	1.63e-05	6.34e-05	8.04e-06	8.14e-06
OTU_342	5.63e-06	0	0.000434125	4.34e-05	3.72e-05	2.27e-05	8.48e-06	0	6.69e-05	2.47e-05	5.98e-05	0	3.46e-05	0	2.09e-05	0	1.23e-05	5.55e-05	6.79e-06	0	0.000172051	7.31e-06	5.99e-05	0	4.41e-05	0.000419609	0	1.99e-05	0	0.000119227	1	1	24	22	1.40714e-05	OTU_342	1.52e-05	0	2.33e-05	6.61e-06	8.3e-06	0	2.83e-05	0	0	0	0	0	1.63e-05
OTU_343	0.000157754	0.000154611	0.00053279	0.00130118	0.000360025	7.58e-05	0.000602134	0.00137959	9.67e-05	0.000123341	0.000216845	0.000289226	0.000138332	7.66e-05	6.26e-05	0.0001142	0.000238981	7.4e-05	0.000149362	0.00020933	6.88e-05	0.000153531	9.41e-05	0.000240414	0.000132291	0.000395858	0.000147009	0.00034417	0.000122647	7.01e-05	0.5685	0.324176	24	2	6.50616e-05	OTU_343	0.000228451	7.39e-05	0.000931005	0.000548256	0.00058929	0.000472374	0.000127316	0.000156197	7.39e-05	0.000122451	3.52e-05	0.000104523	3.26e-05
OTU_344	0.000377484	9.16e-05	0.0012958	0.00296173	0.000428305	3.79e-05	0.000720864	0.000600926	0.000111581	0.000135675	2.24e-05	0.000120511	0	0	6.96e-06	3.81e-05	3.68e-05	8.63e-05	6.11e-05	0.000126867	0.000344101	4.39e-05	5.13e-05	6.56e-05	0.000102893	0.000142509	6.96e-05	0.000317696	5.52e-05	2.1e-05	0.0590156	0.0144137	24	0	9.47551e-05	OTU_344	8.38e-05	7.39e-05	0.00057412	0.000614311	0.000464792	0.000175235	7.78e-05	8.68e-06	7.39e-05	4.9e-05	7.04e-05	8.84e-05	2.44e-05
OTU_345	7.89e-05	9.73e-05	0.000394659	0.000477099	4.35e-05	0	2.54e-05	0.000211594	0.000111581	3.08e-05	0	0	5.53e-05	1.7e-05	2.09e-05	3.81e-05	6.74e-05	4.32e-05	0	6.34e-06	0.00010323	3.66e-05	5.13e-05	8.74e-05	4.41e-05	0.000158343	0.000100585	3.31e-05	3.07e-05	7.71e-05	0.0753873	0.0199136	24	22	3.35741e-05	OTU_345	3.81e-05	7.39e-05	4.66e-05	9.25e-05	5.81e-05	0.000152379	6.37e-05	3.47e-05	8.21e-06	4.9e-05	7.04e-05	3.22e-05	0
OTU_346	6.2e-05	5.73e-06	0.000302572	0.000811688	8.69e-05	3.79e-05	8.48e-06	6.77e-05	2.23e-05	0.000178845	8.23e-05	2.41e-05	6.22e-05	0	6.96e-06	5.08e-05	0.000281875	0.000104841	1.36e-05	7.61e-05	0.000185815	0	1.71e-05	0.000451688	2.94e-05	3.17e-05	0.000634459	0.000132373	1.23e-05	0	1	1	24	22	1.94681e-05	OTU_346	0.000289372	5.17e-05	0.000232751	0.000667155	0.000107898	0.000525706	7.07e-06	3.47e-05	8.21e-06	8.16e-05	0.000105629	0.000289447	0.000138354
OTU_347	0.000118316	8.02e-05	9.21e-05	8.05e-05	0.000204842	0	0.000101769	0.000152347	1.49e-05	0.00010484	3.74e-05	4.02e-05	6.92e-05	1.7e-05	3.48e-05	0	6.13e-06	1.23e-05	0.000122205	6.98e-05	5.51e-05	3.66e-05	5.13e-05	2.91e-05	0	7.92e-05	2.32e-05	7.28e-05	4.29e-05	0.000168321	0.0834781	0.0225758	24	2	3.44361e-05	OTU_347	4.57e-05	2.22e-05	4.66e-05	0.000105688	9.96e-05	0.000106665	7.07e-05	6.07e-05	4.93e-05	4.9e-05	4.93e-05	2.41e-05	3.26e-05
OTU_348	9.58e-05	0	0.000513057	0.00118345	0.000117939	3.03e-05	1.7e-05	5.08e-05	7.44e-05	0.000160343	0.000403781	1.61e-05	0.000159081	0	6.96e-05	6.34e-05	0.00021447	0.000166511	3.39e-05	0.000545526	6.19e-05	0	5.13e-05	0	0	0.000324603	0	6.62e-06	6.13e-06	7.01e-06	1	0.771381	24	6	2.29103e-05	OTU_348	0.000586358	5.17e-05	0.000186201	0	0	0	0.000360727	0	0	0	1.41e-05	8.04e-06	7.32e-05
OTU_349	1.13e-05	5.15e-05	6.58e-06	3.1e-05	0	0	0	0	0	0	0	0	0	0	0	0	0	0	0.000733232	0	0	0	0	0	0	0	8.51e-05	0	0	0	1	0.888393	0	0	0	OTU_349	0	0	0	0	0	0	0	0	0	0	0	0	0
OTU_35	0.00313255	0.000853223	0.00612379	0.0252491	0.00332713	0.000841011	0.0085486	0.00599233	0.00103399	0.00755464	0.00143566	0.00176749	0.00116199	7.66e-05	0.00043131	0.000513901	0.0010846	0.00119025	0.000964065	0.00258173	0.000812079	0.000270507	0.000367823	0.00149348	0.000977481	0.00115591	0.000719569	0.0221725	0.00107316	0.000175334	0.21112	0.0847579	24	4	0.000816774	OTU_35	0.00127171	0.00081263	0.00488002	0.00689614	0.00874805	0.00802273	0.000799259	0.000746275	0.000911592	0.000171431	0.00185202	0.000876382	0.000496448
OTU_350	0.000163389	5.73e-05	9.87e-05	0.000167295	0.000459342	3.03e-05	0.000118731	9.31e-05	0	1.23e-05	3.74e-05	8.03e-05	1.38e-05	8.51e-06	1.39e-05	0	1.84e-05	6.17e-06	0	1.9e-05	6.88e-06	7.31e-06	3.42e-05	2.19e-05	7.35e-05	4.75e-05	7.74e-06	4.63e-05	7.97e-05	0.000154294	0.00718832	0.000715818	24	0	4.21436e-05	OTU_350	5.33e-05	3.69e-05	7.76e-05	0.00026422	2.49e-05	0.000152379	4.95e-05	6.07e-05	1.64e-05	2.45e-05	2.11e-05	6.43e-05	1.63e-05
OTU_351	0.000309875	0.000120253	0.000427547	0.000948002	0.000316574	0	0.000245942	5.92e-05	0	1.23e-05	0	8.03e-05	5.53e-05	4.26e-05	0.000111306	2.54e-05	1.84e-05	0	4.07e-05	5.07e-05	2.06e-05	7.31e-05	4.28e-05	9.47e-05	0.00013964	0.00064129	1.55e-05	0.000291221	6.13e-05	0.000140267	0.0242432	0.00383723	24	0	6.9061e-05	OTU_351	6.85e-05	5.91e-05	0.000232751	9.25e-05	2.49e-05	0.0002819	0.000134389	0	7.39e-05	8.16e-06	2.11e-05	8.04e-06	1.63e-05
OTU_352	8.45e-05	6.87e-05	5.92e-05	8.67e-05	0.00016139	4.55e-05	5.94e-05	0.000152347	2.23e-05	8.63e-05	7.48e-06	6.43e-05	5.53e-05	2.55e-05	0	3.17e-05	1.23e-05	1.23e-05	1.36e-05	5.71e-05	0.00010323	8.04e-05	3.42e-05	8.74e-05	0.000102893	0.000245432	1.55e-05	5.96e-05	2.45e-05	2.1e-05	0.227439	0.0941701	24	0	1.58392e-05	OTU_352	6.85e-05	1.48e-05	9.31e-05	5.28e-05	2.49e-05	6.1e-05	2.12e-05	4.34e-05	2.46e-05	3.27e-05	5.63e-05	8.04e-06	0
OTU_353	0.000101414	6.87e-05	7.24e-05	8.05e-05	9.93e-05	4.55e-05	0.000144173	0.000177739	1.49e-05	3.7e-05	3.74e-05	2.41e-05	2.07e-05	5.96e-05	3.48e-05	3.17e-05	1.84e-05	2.47e-05	5.43e-05	1.9e-05	2.06e-05	2.19e-05	1.71e-05	3.64e-05	5.88e-05	9.5e-05	0.000100585	0.000152229	9.81e-05	2.1e-05	0.0342998	0.00636379	24	2	3.98808e-05	OTU_353	9.9e-05	2.96e-05	0.00024051	0.000125504	0.000116198	0.000106665	6.37e-05	1.74e-05	8.21e-06	0	4.93e-05	2.41e-05	3.26e-05
OTU_354	0.000157754	8.59e-05	6.58e-06	0.000229255	0.000148976	3.79e-05	0.000101769	6.77e-05	8.93e-05	8.02e-05	1.5e-05	4.02e-05	4.15e-05	1.7e-05	6.96e-06	5.08e-05	6.13e-06	1.85e-05	2.72e-05	5.07e-05	0.000433568	0.000109665	0.000153972	0.000131135	0.000132291	0.000300852	6.19e-05	0.000178704	9.81e-05	9.12e-05	0.00263594	0.000168545	24	22	6.51097e-05	OTU_354	0.000114226	1.48e-05	0.000139651	0.000151926	2.49e-05	0.000198092	1.41e-05	0.000112809	5.75e-05	9.8e-05	2.11e-05	0	2.44e-05
OTU_356	5.07e-05	3.44e-05	6.58e-06	9.29e-05	0.000266915	4.55e-05	0.000195057	5.08e-05	8.93e-05	0.000326854	2.24e-05	0.000192818	4.84e-05	0	0	0	1.84e-05	6.17e-06	1.36e-05	1.9e-05	0.000130759	7.31e-06	2.57e-05	5.83e-05	2.2e-05	0.000665041	0.000108322	0.00136344	6.75e-05	2.1e-05	0.0714804	0.0186568	24	0	4.97096e-05	OTU_356	0	5.91e-05	0.000737045	0.000422752	0.000307095	6.1e-05	7.07e-06	8.68e-06	0	8.16e-06	2.82e-05	0	0
OTU_357	0.000146486	0.000297769	0.000197329	8.67e-05	0.000217256	0.000841011	0.000144173	4.23e-05	0.000171091	0.000185012	1.5e-05	7.23e-05	8.99e-05	1.7e-05	0.000118263	4.44e-05	0.000159321	7.4e-05	0.000101838	0.000507466	0.000130759	0.000570259	0.000213851	0.00089609	0.000301329	0.000570035	0.00102132	0.000132373	0.000294352	0.000161307	0.024732	0.004122	24	20	9.78975e-05	OTU_357	0.000182761	0.000184689	0.000108617	9.91e-05	0.000224096	0	1.41e-05	0	0	0	0.000253509	8.04e-06	0.000113939
OTU_358	0.00179164	0.00257685	0.000763007	0.000291216	0.00134699	0.00354588	0.00120427	0.00159965	0.004069	0.00331171	0.00297601	0.00225757	0.0032923	0.00358475	0.00194785	0.00296286	0.00424038	0.00317605	0.0023219	0.00414219	0.00741194	0.00468636	0.0031821	0.00480829	0.00470367	0.00297685	0.00299434	0.000992799	0.00455633	0.00471999	0.040161	0.0084195	24	16	0.0010604	OTU_358	0.00176669	0.00285159	0.000977555	0.000693577	0.00187577	0.00152379	0.00285045	0.00283758	0.0022256	0.0029878	0.00476033	0.00267739	0.00320656
OTU_359	1.13e-05	1.72e-05	4.6e-05	1.86e-05	4.35e-05	7.58e-06	1.7e-05	8.46e-06	0	1.23e-05	0	0	6.92e-06	0	0	6.34e-06	0	6.17e-06	0	0	0	1.46e-05	2.57e-05	7.29e-06	0	1.58e-05	7.74e-06	5.29e-05	2.45e-05	0	0.00527977	0.000464885	24	0	7.79939e-06	OTU_359	0	7.39e-06	3.1e-05	4.62e-05	3.32e-05	0	1.41e-05	8.68e-06	1.64e-05	1.63e-05	0	8.04e-06	8.14e-06
OTU_36	0.00189305	0.0041974	0.00169046	0.00039655	0.00232775	0.00243969	0.00117883	0.00117646	0.00261844	0.00188712	0.00136089	0.00234595	0.00244156	0.0030398	0.00338787	0.00289941	0.004222	0.00337957	0.00357111	0.00309554	0.00262205	0.00652142	0.00248067	0.00269556	0.0042627	0.00168635	0.00496735	0.000906756	0.00431103	0.00444647	0.101767	0.0306156	24	16	0.000904532	OTU_36	0.00196468	0.00257086	0.00170684	0.00160514	0.00145247	0.00138665	0.00350825	0.00230825	0.00241449	0.00224493	0.00483779	0.00575678	0.00245782
OTU_360	0.0002479	0.000120253	0.000697231	0.000724943	0.000328988	2.27e-05	0.000271384	0.000152347	4.46e-05	0.000129508	5.23e-05	0.000144613	7.61e-05	2.55e-05	2.78e-05	3.17e-05	4.9e-05	7.4e-05	0.000183308	9.51e-05	6.88e-06	3.66e-05	3.42e-05	0.000101994	1.47e-05	0.000514615	0.000216644	0.00108546	0.000165573	9.82e-05	0.040161	0.0084195	24	0	0.00010696	OTU_360	4.57e-05	5.17e-05	0.000294818	0.000284036	0.000199197	9.14e-05	5.66e-05	1.74e-05	2.46e-05	7.35e-05	7.04e-06	5.63e-05	5.7e-05
OTU_361	0	0	0	0	0	0	0	0	0	0	0	0	0	0	0	0	0	0	0	0	0	0	0	0	0	0	0	0	0	0	1	1	0	0	0	OTU_361	0.000129456	8.13e-05	5.43e-05	9.25e-05	0.000124498	0	0	0	8.21e-06	0	0.000408431	0.00118191	0.000927787
OTU_362	0.000631018	0.000320674	0.0005591	1.24e-05	0.000422098	0.000128803	0.000525807	0.000795592	0.000647172	0.000456362	0.000314052	0.000377601	0.000110665	0.000170297	0.000160002	6.34e-05	0.000189959	0.000234349	8.15e-05	0.000215673	0.000227107	0.000212019	0.000153972	9.47e-05	0.000183737	0.000855053	0.000456501	0.00135683	0.000294352	0.000140267	0.167378	0.0612315	24	2	0.000201958	OTU_362	0.000197991	0.000214239	0.00066722	0.00052844	0.000722088	0.000777131	0.000431458	4.34e-05	0.000238164	8.16e-05	0.00014788	9.65e-05	7.32e-05
OTU_363	0.000163389	0.000200421	6.58e-05	6.2e-06	0.000117939	0.000280337	8.48e-05	6.77e-05	0.000245479	0.00027135	0.000142071	8.03e-05	0.000145248	0.00026396	0.000236525	0.000298189	0.000710815	0.000209681	0.000156151	0.000634333	0.000337219	0.000372862	0.000590228	0.000502685	0.000507114	0.000237515	0.000224382	4.63e-05	0.000275955	0.000301574	0.024732	0.004122	24	16	0.000122916	OTU_363	0.000609204	0.000184689	0.000124134	0.000158532	9.96e-05	6.86e-05	0.000325362	0.000347105	0.000377777	0.000653072	0.000612646	0.000426131	0.000227878
OTU_364	2.25e-05	6.87e-05	5.26e-05	9.29e-05	1.86e-05	1.52e-05	8.48e-06	0.000110029	8.93e-05	0.000141842	5.98e-05	0	3.46e-05	8.51e-06	1.39e-05	6.34e-06	1.23e-05	6.17e-06	5.43e-05	1.27e-05	1.38e-05	5.85e-05	0	0	0	3.17e-05	7.74e-06	3.97e-05	0	7.01e-06	0.0428984	0.00903835	24	4	1.98697e-05	OTU_364	2.28e-05	5.17e-05	0.000923246	0.000231192	0.000116198	0.000220949	0	0	0	2.45e-05	0	8.04e-06	8.14e-06
OTU_365	0.000140852	0.0001088	1.97e-05	9.91e-05	2.48e-05	3.79e-05	5.09e-05	2.54e-05	9.67e-05	3.7e-05	2.24e-05	3.21e-05	6.92e-05	1.7e-05	7.65e-05	1.9e-05	0.000128682	3.7e-05	6.79e-05	0.00011418	0.000357865	0.000387484	5.99e-05	0.000342408	0.00014699	0.000134592	6.96e-05	7.94e-05	0.000196235	0.000154294	0.0199153	0.00283908	24	18	4.47457e-05	OTU_365	1.52e-05	8.87e-05	6.21e-05	0.000105688	1.66e-05	4.57e-05	0.000205119	2.6e-05	1.64e-05	4.9e-05	2.82e-05	4.02e-05	5.7e-05
OTU_366	0	0	0	0	0	0	0	0	0	0	0	0	0	0	0	0	0	0	0	0	0	0	0	0	0	0	0	0	0	0	1	1	0	0	0	OTU_366	0	0.00132976	3.1e-05	0	2.49e-05	0	0	0	0	0	0	0	0
OTU_367	0.000101414	3.44e-05	3.29e-05	0	4.97e-05	1.52e-05	2.54e-05	2.54e-05	2.23e-05	3.08e-05	3.74e-05	3.21e-05	4.84e-05	0	5.57e-05	3.17e-05	0.000116427	9.87e-05	7.47e-05	4.44e-05	1.38e-05	7.31e-06	4.28e-05	2.91e-05	3.67e-05	3.96e-05	3.09e-05	1.99e-05	5.52e-05	5.61e-05	1	1	24	18	6.6468e-06	OTU_367	1.52e-05	8.87e-05	1.55e-05	6.61e-06	2.49e-05	9.14e-05	7.78e-05	4.34e-05	3.29e-05	4.9e-05	3.52e-05	4.82e-05	1.63e-05
OTU_368	0.000140852	8.02e-05	0.00033546	0.000966591	0.000335196	0	0.000619095	0.000253912	0.000252918	0.000191179	3.74e-05	0.000120511	2.77e-05	3.41e-05	7.65e-05	3.81e-05	3.06e-05	0.00019118	2.04e-05	0.00013321	7.57e-05	0.000109665	6.84e-05	4.37e-05	4.41e-05	0.000514615	5.42e-05	0.000271365	0.000165573	9.82e-05	0.0342998	0.00636379	24	0	0.000111425	OTU_368	7.62e-05	6.65e-05	0.000325852	0.000416146	0.000124498	0.0002819	0.000120242	3.47e-05	0.000180676	4.08e-05	0.000161964	1.61e-05	1.63e-05
OTU_369	8.45e-05	1.72e-05	0	4.34e-05	1.86e-05	4.55e-05	0	1.69e-05	8.18e-05	2.47e-05	2.99e-05	1.61e-05	2.07e-05	0	0	3.81e-05	5.51e-05	6.78e-05	0.000108627	8.25e-05	5.51e-05	6.58e-05	4.28e-05	8.74e-05	7.35e-05	0	7.74e-06	6.62e-06	0	8.42e-05	0.504256	0.272214	24	14	1.70604e-05	OTU_369	3.05e-05	7.39e-06	7.76e-06	1.32e-05	8.3e-06	0	1.41e-05	8.68e-06	1.64e-05	8.16e-06	3.52e-05	8.04e-06	4.07e-05
OTU_37	0.000394386	0.000309222	0.0083865	0.000836473	0.000459342	0.000212147	0.000288346	0.0190688	0.00352597	0.00434161	0.000104684	0.000265124	8.99e-05	5.96e-05	0.00109915	0.0001142	6.74e-05	0.00217698	0.001127	0.000120523	0.000337219	0.00366282	0.00309656	5.1e-05	0.0071584	0.0123112	0.000301755	0.00101927	0.000355675	0.00344356	0.29969	0.141363	24	22	0.000409795	OTU_37	0.000182761	0.000192076	0.0189382	0.00114936	0.000414993	0.0113294	0.000198046	5.21e-05	0.00136328	0.000857157	7.75e-05	5.63e-05	0.00107428
OTU_370	0.000433825	0.000194695	0.000171019	8.05e-05	0.000353818	0.000947084	0.000610615	0.000304695	0.00011902	4.32e-05	0.000142071	0.000377601	0.000242081	9.37e-05	0.000549573	0.000158611	6.74e-05	0.00033919	0.000264778	6.98e-05	0.000261517	0.000541015	0.000230959	9.47e-05	0.000396872	0.000261266	0.00048745	0.000138992	0.000729748	0.000133254	1	1	24	0	3.05315e-05	OTU_370	0.000213221	0.000384152	0.000318093	0.000224587	0.000506291	0.000274282	0.000311216	0.00018223	0.000106763	0.000171431	0.000718274	0.000313568	6.51e-05
OTU_371	0.00443403	0.00479866	0.00122344	0.000582433	0.00247051	0.00382622	0.000729345	0.0016335	0.0024176	0.00193029	0.000620626	0.00336627	0.00333379	0.00301425	0.00536355	0.00282963	0.00282488	0.00537154	0.00349643	0.00363473	0.00231236	0.00530048	0.00244645	0.00376649	0.00665128	0.00197929	0.00451085	0.00134359	0.00388177	0.00394151	0.5371	0.297263	24	16	0.000662579	OTU_371	0.00119556	0.00358296	0.00151288	0.000462385	0.000763587	0.00219425	0.00434995	0.00223015	0.00188067	0.00139594	0.00454203	0.00303116	0.00274267
OTU_372	0.000281704	1.15e-05	7.89e-05	0	0.000142768	0.00034095	0.00422342	3.39e-05	0.000416571	0.000912724	0.000171981	0.000273158	0.000124499	2.55e-05	6.26e-05	0.000507556	0.000435068	0.000888061	0.000305514	0.000551869	0.000970366	0.000116976	0.000119756	3.64e-05	5.14e-05	0.00486905	3.09e-05	0.0069165	0.00194395	5.61e-05	1	1	24	18	0.000176362	OTU_372	0.000746274	0.000642716	0.00220338	0.00099743	0.00165167	0.00243806	0.00094072	0.000459914	0.000443477	0.000416333	0.000260551	4.02e-05	4.07e-05
OTU_373	4.51e-05	2.86e-05	0.000164441	0.00014251	9.93e-05	7.58e-06	8.48e-05	0.000160811	1.49e-05	3.7e-05	0	0	4.84e-05	8.51e-06	1.39e-05	0	0	1.23e-05	1.36e-05	1.27e-05	1.38e-05	2.19e-05	8.55e-06	1.46e-05	1.47e-05	0.000174177	1.55e-05	7.94e-05	5.52e-05	4.91e-05	0.000617304	1.74709e-05	24	0	3.41533e-05	OTU_373	5.33e-05	2.96e-05	0.000853421	0.000165137	6.64e-05	0.000129522	4.95e-05	3.47e-05	8.21e-06	8.16e-06	0	0	8.14e-06
OTU_374	1.69e-05	4.01e-05	5.26e-05	0	1.86e-05	2.27e-05	1.7e-05	8.46e-06	2.23e-05	3.08e-05	5.98e-05	0.000184783	4.84e-05	3.41e-05	2.09e-05	4.44e-05	1.84e-05	8.02e-05	4.07e-05	1.9e-05	1.38e-05	1.46e-05	3.42e-05	0	0	6.33e-05	3.87e-05	5.29e-05	0.000122647	3.51e-05	1	1	24	10	3.67696e-06	OTU_374	4.57e-05	1.48e-05	4.66e-05	3.96e-05	3.32e-05	0.000137141	0.000134389	3.47e-05	8.21e-05	2.45e-05	4.93e-05	4.02e-05	6.51e-05
OTU_375	3.38e-05	2.29e-05	5.92e-05	0.000136314	1.86e-05	0	5.94e-05	3.39e-05	2.98e-05	3.08e-05	2.24e-05	1.61e-05	6.92e-06	0	1.39e-05	0	0	2.47e-05	6.79e-06	3.81e-05	1.38e-05	7.31e-06	2.57e-05	2.91e-05	2.2e-05	1.58e-05	7.74e-06	0	6.13e-06	1.4e-05	0.423978	0.217322	24	2	6.09526e-06	OTU_375	3.81e-05	3.69e-05	0.000124134	7.27e-05	9.96e-05	4.57e-05	6.37e-05	8.68e-06	8.21e-06	0	0	0	0
OTU_376	5.63e-06	0	0	0	0	0	0	0	0	0	2.24e-05	0	0	0	0	0	0	0	0	0	0.000646911	0	0	0	5.88e-05	0	0	0.000145611	0	2.81e-05	1	1	0	0	0	OTU_376	0	0	0	0.000211376	0	0	0	0	0	0	0	0	0
OTU_377	0.000112682	0.00034358	0.000710386	0.000433727	0.000825574	0.000106073	9.33e-05	0.00060939	5.95e-05	1.85e-05	0.000134594	0.000136579	0.000152165	0.000272475	2.09e-05	2.54e-05	5.51e-05	0.000203514	0.000224043	0.00041866	7.57e-05	8.77e-05	0.000479026	0.000145706	0.000257232	0.000245432	0	0.000132373	0.000171705	0.000287548	1	1	24	22	7.1415e-05	OTU_377	0.000449288	0.000435865	0.000349127	0.000462385	0.000149397	1.52e-05	0.000601212	6.07e-05	0.000205314	7.35e-05	0.000218299	6.43e-05	0.000138354
OTU_378	0.000101414	7.44e-05	0.00011182	0.000247844	0.000124146	1.52e-05	0.000118731	0.000160811	5.21e-05	6.78e-05	2.99e-05	4.02e-05	2.07e-05	8.51e-06	2.09e-05	6.34e-06	1.84e-05	1.23e-05	4.75e-05	4.44e-05	5.51e-05	5.12e-05	1.71e-05	1.46e-05	2.2e-05	9.5e-05	3.09e-05	0.000105899	1.84e-05	0	0.0218888	0.00330397	24	2	3.9499e-05	OTU_378	1.52e-05	7.39e-06	0.000108617	0.000158532	5.81e-05	6.86e-05	7.07e-06	0	8.21e-06	8.16e-06	0	2.41e-05	8.14e-06
OTU_379	2.82e-05	6.87e-05	0	2.48e-05	2.48e-05	4.55e-05	1.7e-05	0	0.000126459	0.000123341	5.23e-05	5.62e-05	6.22e-05	8.51e-06	5.57e-05	5.71e-05	0.000171576	0.000172679	4.75e-05	8.25e-05	7.57e-05	7.31e-06	4.28e-05	4.37e-05	5.14e-05	3.17e-05	0.000123797	1.99e-05	1.84e-05	7.01e-06	0.174109	0.0647891	24	12	1.78898e-05	OTU_379	0	5.91e-05	3.1e-05	9.25e-05	3.32e-05	7.62e-06	2.83e-05	8.68e-05	5.75e-05	8.16e-05	9.86e-05	9.65e-05	3.26e-05
OTU_38	0.00467629	0.00148312	0.000434125	0.0299333	1.24e-05	0.000378834	0.0226945	0.0186456	0.00174811	0.00200429	0.00104684	0.00194424	0.00119657	1.7e-05	0	0.000729612	0.000337024	0.00281836	0	0.00260076	0.00673062	0.000343617	0.00200164	0.00194517	0.00196966	0.00179719	0.000626722	0.0152163	0.000349543	0	1	1	24	0	0.000389998	OTU_38	0.00249774	3.69e-05	0	0.00890421	0.0058514	0.00486088	0.000141462	0.000520657	0.00162608	0.00182044	0.00201398	0.00106935	0.00043134
OTU_380	6.2e-05	5.73e-05	0.000276261	0.000179687	3.72e-05	7.58e-06	0.000144173	0.000101565	1.49e-05	6.17e-05	3.74e-05	7.23e-05	2.07e-05	2.55e-05	1.39e-05	0	3.06e-05	3.7e-05	4.07e-05	0	1.38e-05	4.39e-05	1.71e-05	3.64e-05	2.94e-05	6.33e-05	3.87e-05	0.000172085	3.07e-05	1.4e-05	0.112348	0.0345053	24	2	2.18814e-05	OTU_380	4.57e-05	7.39e-06	9.31e-05	0.000184954	4.15e-05	1.52e-05	5.66e-05	2.6e-05	1.64e-05	4.9e-05	3.52e-05	4.02e-05	8.14e-06
OTU_381	3.94e-05	2.86e-05	4.6e-05	9.29e-05	8.69e-05	7.58e-05	0.00055973	0.000160811	1.49e-05	0.000141842	4.49e-05	5.62e-05	1.38e-05	0	0	5.08e-05	1.84e-05	8.02e-05	9.5e-05	8.25e-05	3.44e-05	7.31e-06	0	0	7.35e-06	6.33e-05	5.42e-05	8.6e-05	2.45e-05	5.61e-05	0.283313	0.127996	24	4	8.83883e-06	OTU_381	2.28e-05	2.96e-05	5.43e-05	0.000284036	6.64e-05	0.000167616	2.12e-05	2.6e-05	2.46e-05	8.16e-06	0.000274634	0	8.14e-06
OTU_382	5.63e-06	0	6.58e-05	3.72e-05	0	0	3.39e-05	0.000169275	0	0	2.24e-05	8.03e-06	1.38e-05	0	1.39e-05	0	6.13e-06	1.23e-05	0	0	0	2.19e-05	3.42e-05	2.91e-05	3.67e-05	4.75e-05	7.74e-06	1.32e-05	1.23e-05	2.1e-05	1	1	24	22	8.69741e-06	OTU_382	7.62e-06	0	8.53e-05	0.000112293	2.49e-05	3.81e-05	7.78e-05	0	1.64e-05	1.63e-05	0	8.04e-06	2.44e-05
OTU_383	0.00126767	5.73e-06	0.000440702	0.00108432	8.07e-05	3.03e-05	9.33e-05	0.000440115	4.46e-05	8.63e-05	4.49e-05	9.64e-05	3.46e-05	8.51e-06	6.26e-05	7.61e-05	0.000140937	0.000363858	1.36e-05	0.000177613	0.00057809	0.00014622	8.55e-06	3.64e-05	0.000404222	0.00160718	0.000100585	0.00434846	0.00010425	4.21e-05	0.324734	0.155899	24	22	0.000141257	OTU_383	5.33e-05	8.87e-05	5.43e-05	0.0016778	0.000439892	0.000319995	9.2e-05	5.21e-05	0.000123188	3.27e-05	2.11e-05	8.04e-06	8.14e-05
OTU_384	4.51e-05	1.15e-05	7.24e-05	8.67e-05	6.83e-05	1.52e-05	5.09e-05	0.000110029	7.44e-06	7.4e-05	0	2.41e-05	1.38e-05	0	0	6.34e-06	1.23e-05	3.08e-05	0	6.34e-06	2.06e-05	2.19e-05	1.71e-05	1.46e-05	2.2e-05	2.38e-05	7.74e-06	0.000132373	1.84e-05	2.81e-05	0.0360795	0.00684527	24	0	1.98697e-05	OTU_384	3.05e-05	5.17e-05	0.000100859	0.000178348	6.64e-05	7.62e-05	1.41e-05	0	2.46e-05	8.16e-06	7.04e-06	8.04e-06	8.14e-06
OTU_385	0.000140852	0.000188969	9.21e-05	5.58e-05	7.45e-05	0.000106073	0.000135692	4.23e-05	8.93e-05	9.87e-05	0.000142071	0.000104443	0.000248997	0.000144752	0.000236525	0.000152267	0.000128682	0.000123342	0.000128995	8.88e-05	0.000144523	0.000131598	0.000213851	0.000167562	0.000132291	0.000261266	0.000154746	0.000152229	0.00010425	0.000168321	0.504256	0.272214	24	16	1.81154e-05	OTU_385	0.000175146	8.87e-05	6.21e-05	0.00013211	0.000132798	9.14e-05	0.000120242	9.55e-05	0.000172463	8.16e-05	9.15e-05	0.000144724	0.000113939
OTU_386	5.07e-05	0.0001088	0.00022364	0.00113389	0.000198634	2.27e-05	0.00105161	0.000660172	0.000111581	9.25e-05	2.99e-05	3.21e-05	3.46e-05	2.55e-05	6.26e-05	4.44e-05	3.68e-05	9.87e-05	0.000176519	9.51e-05	0.000123877	4.39e-05	7.7e-05	0.000240414	8.82e-05	8.71e-05	5.42e-05	0.000675103	3.68e-05	0.0001052	0.423978	0.217322	24	22	3.20454e-05	OTU_386	0.000106611	4.43e-05	0.000349127	0.000858715	0.00056439	0.000586658	2.12e-05	8.68e-06	1.64e-05	9.8e-05	4.93e-05	4.02e-05	1.63e-05
OTU_387	7.32e-05	2.86e-05	5.92e-05	3.72e-05	3.1e-05	4.55e-05	3.39e-05	4.23e-05	3.72e-05	5.55e-05	8.23e-05	8.84e-05	8.3e-05	6.81e-05	2.09e-05	3.81e-05	5.51e-05	8.63e-05	4.07e-05	3.17e-05	2.06e-05	3.66e-05	1.71e-05	2.91e-05	7.35e-05	3.96e-05	4.64e-05	2.65e-05	0.00010425	0.0001052	1	1	24	10	6.29325e-06	OTU_387	3.05e-05	2.22e-05	1.55e-05	1.98e-05	2.49e-05	1.52e-05	5.66e-05	6.07e-05	5.75e-05	4.08e-05	4.23e-05	0.000112563	4.07e-05
OTU_388	0	0.000120253	5.92e-05	0	0	0	0	0	0	1.85e-05	0	0	2.77e-05	0	6.96e-06	0	0	6.17e-06	0	1.27e-05	0	0	0	0	1.47e-05	0	1.55e-05	0	0	0	1	1	0	0	0	OTU_388	0	0	0	0	4.15e-05	0	0	0	0	0	2.82e-05	4.82e-05	0
OTU_389	0	5.73e-06	0	3.1e-05	0	0	8.48e-06	2.54e-05	0	1.23e-05	0	0	0	0	0	0	0	0	0	0	0	7.31e-06	5.13e-05	5.83e-05	5.14e-05	7.92e-05	0	0.000688341	0	0	0.606864	0.35305	24	20	5.99627e-06	OTU_389	0	0	1.55e-05	7.27e-05	0.000149397	1.52e-05	7.07e-06	0	0	0	0	8.84e-05	0
OTU_39	0.00131838	0.00222181	0.00109847	0.000489491	0.00224705	0.00568251	0.000949845	0.000482433	0.00117532	0.0016281	0.000306574	0.000353499	0.00082999	0.00026396	0.000660879	0.000494867	0.00165448	0.000561205	0.00103875	0.004656	0.000688203	0.00443047	0.00145418	0.00748927	0.00315293	0.00338854	0.00834855	0.000364026	0.00194395	0.00170425	0.0590156	0.0144137	24	20	0.000757826	OTU_39	0.00140117	0.0016031	0.000931005	0.00052844	0.00141098	1.52e-05	0.000148535	1.74e-05	2.46e-05	0	0.0019999	0.000369849	0.000756879
OTU_391	0.000416923	0	0.000124975	5.58e-05	6.21e-06	6.06e-05	1.7e-05	0	7.44e-06	0.00020968	0	0	0	0	0	0	0	0	0	0	0	4.39e-05	5.13e-05	7.29e-06	7.35e-05	7.92e-06	1.55e-05	0	3.07e-05	5.61e-05	0.0523192	0.0118459	24	0	1.40149e-05	OTU_391	0	0	0	0.000350091	3.32e-05	3.05e-05	1.41e-05	0	2.46e-05	0	0	8.04e-05	1.63e-05
OTU_392	5.63e-06	6.3e-05	0	4.34e-05	6.21e-06	0.000325797	0.001323	0.00060939	0.000572785	0.000487197	0.000291619	0.000241022	0.000200581	0.000187327	0.000118263	6.34e-05	0.00013481	9.25e-05	0.000373405	0.000355226	0.000213343	0	0	0.00012385	5.88e-05	0.000134592	4.64e-05	5.96e-05	0.000502852	0.000308588	0.130842	0.0436139	24	6	5.08148e-05	OTU_392	0.000114226	7.39e-06	0	0.00134092	0.000473092	8.38e-05	2.12e-05	8.68e-06	1.64e-05	0	0.000323928	8.84e-05	0
OTU_393	1.13e-05	0	0	0	0	3.79e-05	5.09e-05	0	2.23e-05	6.17e-06	0	0	0	5.96e-05	0	0	3.68e-05	1.23e-05	6.79e-06	5.07e-05	0	0	0	0	0	0	7.74e-06	0	0	0	0.801868	0.510203	24	8	5.47301e-06	OTU_393	0	0	0	0	0	0	0	0	0	0	0	0	0
OTU_394	3.94e-05	0.000103074	7.24e-05	3.72e-05	3.72e-05	0	0.000932883	2.54e-05	0	0	0	0	3.46e-05	5.11e-05	0	0	1.23e-05	0.000111008	0	0	1.38e-05	2.19e-05	2.57e-05	3.64e-05	0.000360125	6.33e-05	5.42e-05	0	0.000686822	3.51e-05	0.130842	0.0436139	24	22	2.48194e-05	OTU_394	1.52e-05	0	1.55e-05	0.000171743	0	2.29e-05	7.78e-05	1.74e-05	2.46e-05	1.63e-05	4.93e-05	0.000257286	8.14e-05
OTU_395	0	0	0	0	0	0	1.7e-05	0	0	0	0	0	0	0	0	0	0	0	0	0	0	0	0	0	0	0	0	0	0	0	1	1	0	0	0	OTU_395	0	0	0	0	0	0	0	0	0	0	0	0	0
OTU_396	0	1.72e-05	6.58e-06	0	1.24e-05	3.03e-05	6.78e-05	0.000397796	1.49e-05	4.32e-05	1.5e-05	0.000104443	6.22e-05	8.51e-06	6.96e-06	0.000850157	0.000238981	0.000888061	0.000203676	0.000177613	6.88e-05	6.58e-05	8.55e-06	1.46e-05	5.14e-05	3.17e-05	9.28e-05	0	6.13e-06	0	0.0137078	0.00163803	24	12	3.77595e-05	OTU_396	3.81e-05	7.39e-05	9.31e-05	0.000118899	0.000307095	0.000182854	6.37e-05	8.68e-06	0.00114154	2.45e-05	0.000302802	1.61e-05	4.88e-05
OTU_397	5.63e-05	2.86e-05	6.58e-06	0	0	0	1.7e-05	6.77e-05	6.69e-05	1.85e-05	1.5e-05	0.000136579	0.000193664	3.41e-05	0.000375657	0.000196678	6.74e-05	6.17e-05	8.15e-05	6.34e-06	0	3.66e-05	3.42e-05	2.91e-05	5.88e-05	3.96e-05	3.87e-05	0	3.07e-05	2.1e-05	0.148077	0.0518426	24	12	2.34052e-05	OTU_397	0	0.000206851	3.88e-05	3.96e-05	8.3e-05	0	4.95e-05	9.55e-05	0.000131401	0	2.11e-05	4.02e-05	9.77e-05
OTU_398	0.000180291	6.3e-05	0	6.2e-05	0	0.00011365	6.78e-05	0.000253912	0	4.32e-05	9.72e-05	0.000192818	3.46e-05	0	0	0	4.29e-05	1.85e-05	0	6.34e-06	0.000227107	0	8.55e-05	6.56e-05	0	7.92e-06	7.74e-06	6.62e-06	0	0	1	1	24	6	3.0547e-05	OTU_398	1.52e-05	0	0	0.000145321	3.32e-05	0	7.07e-06	1.74e-05	5.75e-05	0.000106124	7.75e-05	5.63e-05	2.44e-05
OTU_399	0.000112682	0.000143158	0.00044728	0.00011153	9.93e-05	7.58e-06	0.000407076	0.000583998	0.000148775	2.47e-05	7.48e-06	1.61e-05	6.92e-06	8.51e-06	6.96e-06	3.81e-05	6.13e-06	7.4e-05	0.000128995	6.34e-06	0.0008809	0.000263196	0.000239513	4.37e-05	0.000330727	0.000395858	2.32e-05	5.29e-05	1.84e-05	7.01e-05	0.264111	0.115722	24	0	3.25128e-05	OTU_399	0.000205606	1.48e-05	0.00122582	0.000231192	7.47e-05	0.000114284	4.95e-05	0	1.64e-05	1.63e-05	4.93e-05	1.61e-05	6.51e-05
OTU_4	0.00349877	0.0600577	0.00265079	0.00068157	0.0191744	0.0619014	0.0469749	0.0264154	0.136538	0.0929252	0.145817	0.0985378	0.122479	0.089193	0.137616	0.0348628	0.0407248	0.0338512	0.0231579	0.0237114	0	7.31e-06	1.71e-05	2.19e-05	7.35e-06	0.00162302	0.00088979	0.00054273	0.0141534	0.00974857	1.57501e-05	1.32076e-07	24	8	0.0430287	OTU_4	0.103428	0.0657565	0.0177512	0.00945908	0.0462883	0.0262929	0.0887177	0.0898741	0.073338	0.120075	0.095115	0.0905729	0.128938
OTU_40	0.000726797	0.000229053	0	0.00093561	0.000229671	4.55e-05	0.00044948	0.000685563	3.72e-05	0.000259016	0.017542	0.00501326	0.00847973	0	0.00343657	0.000260123	3.06e-05	0.000481033	0.00579118	0.000456719	0	0	0	0	0	0.000213763	3.09e-05	0.00440141	5.52e-05	7.01e-06	0.117377	0.0366651	24	6	0.000190191	OTU_40	0	0	0	0	0	0.000632371	9.2e-05	9.55e-05	6.57e-05	0.000579601	0	0	0
OTU_400	0.000163389	5.73e-05	4.6e-05	6.2e-06	5.59e-05	3.79e-05	7.63e-05	7.62e-05	1.49e-05	6.78e-05	2.99e-05	0	2.07e-05	3.41e-05	3.48e-05	6.98e-05	1.84e-05	3.7e-05	6.79e-06	3.17e-05	3.44e-05	1.46e-05	5.13e-05	5.83e-05	3.67e-05	3.96e-05	7.74e-06	6.62e-06	0.000153308	4.91e-05	0.774135	0.490123	24	0	1.23037e-05	OTU_400	2.28e-05	2.96e-05	2.33e-05	3.96e-05	3.32e-05	2.29e-05	4.24e-05	5.21e-05	0	6.53e-05	0	7.24e-05	0
OTU_401	6.2e-05	0	4.6e-05	6.82e-05	4.97e-05	5.3e-05	0.000432519	0.00137113	0.000252918	0.000388524	0	1.61e-05	8.99e-05	0	6.96e-06	0.000126889	0.000165448	0.000240517	0.000108627	0.000348883	0	0.000190086	0.000102648	2.19e-05	0	2.38e-05	1.55e-05	3.97e-05	0	0	0.5685	0.324176	24	8	7.52553e-05	OTU_401	0.000129456	0.000147751	0.000496536	0.00073321	0.000896385	0.000647609	0	0.000286361	0.000468115	1.63e-05	0	8.04e-06	2.44e-05
OTU_402	1.13e-05	0	5.92e-05	1.86e-05	2.48e-05	0	3.39e-05	0.000110029	2.23e-05	7.4e-05	7.48e-06	3.21e-05	2.07e-05	0	1.39e-05	0	0	6.17e-06	0	1.9e-05	0	7.31e-06	0	5.1e-05	0	4.75e-05	1.55e-05	0.000337552	2.45e-05	0	0.276136	0.121859	24	2	1.31734e-05	OTU_402	0	7.39e-06	0.000139651	0.000151926	0.000149397	0	0	0	0	0	1.41e-05	8.04e-06	8.14e-06
OTU_403	5.63e-06	0	0	6.2e-06	0	0	0	0.000220057	7.44e-06	2.47e-05	0	0	0	0	6.96e-06	0	0	0	0	0	0	0	0	0	0	0	0	0	0	0	0.406948	0.207313	0	0	0	OTU_403	0	0	0	0	0	7.62e-06	7.78e-05	0	0	0	0	0	0
OTU_404	6.2e-05	0	5.26e-05	3.72e-05	7.45e-05	2.27e-05	5.09e-05	6.77e-05	6.69e-05	3.08e-05	7.48e-06	1.61e-05	1.38e-05	3.41e-05	1.39e-05	2.54e-05	1.84e-05	4.93e-05	2.72e-05	6.98e-05	3.44e-05	3.66e-05	5.13e-05	5.1e-05	5.14e-05	9.5e-05	7.74e-06	5.29e-05	7.36e-05	3.51e-05	0.0869891	0.0239813	24	22	1.20915e-05	OTU_404	7.62e-06	0	1.55e-05	4.62e-05	1.66e-05	9.14e-05	2.83e-05	1.74e-05	4.11e-05	3.27e-05	0	0	0
OTU_405	3.38e-05	2.86e-05	6.58e-06	2.48e-05	0.000105525	2.27e-05	1.7e-05	5.08e-05	1.49e-05	1.23e-05	2.99e-05	2.41e-05	6.22e-05	0	3.48e-05	1.9e-05	0	8.02e-05	0.000101838	9.51e-05	0.000123877	0	0	2.19e-05	2.2e-05	2.38e-05	7.74e-06	2.65e-05	7.36e-05	2.81e-05	1	1	24	12	3.60624e-06	OTU_405	5.33e-05	2.96e-05	4.66e-05	2.64e-05	0	4.57e-05	3.54e-05	6.07e-05	8.21e-06	3.27e-05	2.11e-05	8.04e-06	1.63e-05
OTU_406	0	0	0	0	0	0	0	5.08e-05	0	0	0	0	0	0	0	0	0	0	0	0	0	0	0	0	0	0	0	0	0	0	1	1	0	0	0	OTU_406	0	0	0	0	0	0	0	0	0	0	0	0	0
OTU_407	0	0	0	6.2e-06	0	0	0	0.000126956	0	6.17e-06	0	0	0	0	0	0	0	0	0	0	0	0	0	0	0	0	0	6.62e-06	0	0	1	1	0	0	0	OTU_407	0	7.39e-06	0	0	0	0	7.07e-06	0	0	0	0	0	0
OTU_408	0.000467629	8.59e-05	0	0.000594825	6.21e-06	6.06e-05	0.000161134	0.000389332	4.46e-05	0.00037619	0.000104684	4.02e-05	4.84e-05	0	0	5.71e-05	0	0	0	0.000260076	0	2.19e-05	1.71e-05	0	0	0.00011084	5.42e-05	0.00223711	7.97e-05	0	0.121042	0.0388249	24	2	5.63564e-05	OTU_408	0.000807195	0	7.76e-06	0.000653944	0.00055609	0	0	0	0	0	0.000281676	8.04e-06	0
OTU_409	7.89e-05	8.02e-05	0.00188121	0.000136314	0.000105525	2.27e-05	0.000118731	0.00418955	0.000870335	0.000912724	2.24e-05	4.82e-05	2.77e-05	8.51e-06	0.000320004	1.27e-05	1.23e-05	0.000505701	0.000298724	3.81e-05	6.88e-05	0.000818833	0.000727092	1.46e-05	0.00124941	0.00397441	5.42e-05	0.000277984	7.36e-05	0.000680296	0.504256	0.272214	24	0	8.76911e-05	OTU_409	3.81e-05	2.96e-05	0.00470933	0.000310458	6.64e-05	0.00275805	4.24e-05	0	0.000303864	0.000204085	7.04e-06	1.61e-05	0.000219739
OTU_41	0.00409035	0.00196986	0.0019996	0.00391593	0.00250776	0.000863741	0.00223892	0.00137113	0.000342183	0.00484114	0.000867381	0.00130955	0.00103749	0.0016093	0.00121741	0.000634445	0.00191797	0.00194263	0.00359827	0.00357129	0.00631082	0.00242726	0.00335318	0.00329295	0.00385113	0.000467112	9.28e-05	0	0.00399828	2.1e-05	1	1	24	22	0.000693849	OTU_41	0.00220836	0.00164003	0.000209476	0.000706788	0.00105408	0.00284948	0.00207241	0.00264667	1.64e-05	0.00362455	0.000809819	0.00227538	0.000887095
OTU_410	0.000298607	0.00511361	0.000138131	6.82e-05	0.00142148	0.00566735	0.00413013	0.0022175	0.0123335	0.00827619	0.012248	0.00876516	0.0100429	0.00739088	0.0116176	0.00300727	0.00352344	0.00286153	0.00183308	0.00190934	0	0	8.55e-06	0	1.47e-05	0.000237515	7.74e-05	5.96e-05	0.00103023	0.000820563	3.00857e-05	3.15364e-07	24	8	0.00383948	OTU_410	0.00916851	0.00560715	0.00155167	0.000819082	0.00434083	0.00204949	0.00722162	0.0072892	0.00659467	0.0104655	0.00795031	0.00841005	0.0108893
OTU_411	2.25e-05	5.73e-06	0	0.000204471	1.86e-05	4.55e-05	0.000805672	0.00118492	0.000193408	0.000548868	9.72e-05	0.000337431	0.000117582	2.55e-05	4.17e-05	0	1.23e-05	6.78e-05	6.79e-06	0.000253733	6.88e-06	0	0	7.29e-06	1.47e-05	0.00102923	0.000456501	0.00109208	0.000165573	0.000168321	0.294688	0.134679	24	4	1.80312e-05	OTU_411	0.000441673	0.000236401	0.0024051	0.00295926	0.000514591	0.000822845	7.07e-06	0.000199585	8.21e-05	0.000236739	0.000176048	0.000225126	5.7e-05
OTU_412	0.000135218	0.00045238	0.001355	4.34e-05	0.000192427	6.82e-05	8.48e-06	0.000482433	0.000223163	0.00016651	0.000171981	0.000184783	0.000311246	0	0.000194785	3.81e-05	7.35e-05	0.000709215	0.000122205	0.000520153	2.75e-05	0.000562948	0.000282283	0.000276841	8.82e-05	0.000910473	6.96e-05	0.00119136	0.000220764	0.000659256	1	0.717468	24	20	9.60159e-05	OTU_412	0.000342677	2.96e-05	0.000217234	0.000574678	0.000365194	0.000838082	0.000240485	8.68e-06	0.000279226	4.08e-05	5.63e-05	4.02e-05	2.44e-05
OTU_413	0.000416923	0.000366485	0.000124975	3.72e-05	0.000192427	0.000977391	0.000245942	0.000372405	0.000788509	0.000653708	0.000448645	0.000586487	0.000574077	0.000391683	0.000396527	0.000938979	0.00117652	0.000863393	0.00113379	0.0013321	0.00111489	0.000782278	0.000538904	0.000619249	0.000485066	0.000316686	0.000796942	0.000165466	0.000613234	0.000231441	0.00370677	0.000295298	24	14	0.000240802	OTU_413	0.000525438	0.00084218	8.53e-05	0.000217981	0.000356894	0.000388566	0.000693162	0.000503302	0.000459902	0.000653072	0.00106333	0.000771859	0.000317401
OTU_414	7.32e-05	0.000137432	0.000473591	0.000526668	0.000148976	4.55e-05	0.000712384	0.00074481	2.23e-05	0.000345355	5.98e-05	0.000160681	2.77e-05	8.51e-05	5.57e-05	4.44e-05	5.51e-05	4.32e-05	0.000128995	0.000164926	0.000536798	2.19e-05	3.42e-05	5.83e-05	0.000330727	0.000126674	0.000139271	0.00245552	0.000110382	2.81e-05	0.774135	0.490123	24	0	6.94004e-05	OTU_414	2.28e-05	0.000664879	0.000364644	0.000303853	0.000414993	0.000380947	2.83e-05	2.6e-05	0.000139613	0.000220412	0.000133796	0.000144724	4.07e-05
OTU_415	0	0	0	0	0	0.000143957	8.48e-05	5.08e-05	2.98e-05	9.25e-05	7.48e-05	0.000120511	8.99e-05	6.81e-05	0.000104349	0	0	0	0	0	0	0	0	0	0	0.000190012	0	0	0.000122647	2.1e-05	0.160852	0.0580012	24	6	3.80423e-05	OTU_415	0.000197991	0.000184689	8.53e-05	8.59e-05	0.000174297	0	0	0.000199585	0	0	0	0	0
OTU_416	8.45e-05	2.86e-05	0	9.29e-05	1.24e-05	0	3.39e-05	2.54e-05	5.95e-05	7.4e-05	0	4.82e-05	2.77e-05	8.51e-06	2.09e-05	3.81e-05	4.9e-05	4.32e-05	4.07e-05	5.07e-05	5.51e-05	0	1.71e-05	2.91e-05	4.41e-05	0.00011084	3.87e-05	3.97e-05	6.75e-05	0.0001052	0.647207	0.383982	24	20	6.85894e-06	OTU_416	2.28e-05	2.96e-05	1.55e-05	0.000105688	3.32e-05	9.9e-05	1.41e-05	1.74e-05	2.46e-05	1.63e-05	4.93e-05	3.22e-05	4.07e-05
OTU_417	5.63e-05	5.15e-05	0.00022364	0.000179687	6.83e-05	1.52e-05	0.000279865	0.000440115	4.46e-05	1.85e-05	2.24e-05	7.23e-05	2.07e-05	0	3.48e-05	1.27e-05	0	6.17e-06	2.72e-05	3.17e-05	6.88e-06	0	2.57e-05	1.46e-05	2.94e-05	0.00016626	2.32e-05	0.000231653	3.07e-05	2.1e-05	0.0242432	0.00383723	24	2	3.18693e-05	OTU_417	7.62e-06	2.22e-05	0.000442227	0.000145321	0.000165997	0.000236187	3.54e-05	8.68e-06	3.29e-05	1.63e-05	0	3.22e-05	8.14e-06
OTU_418	0	0	0	0	0	0	0	1.69e-05	3.72e-05	9.25e-05	9.72e-05	8.03e-06	8.99e-05	0	0	0	0.000422812	0	0	0	0	0	0	5.1e-05	0	0	0	0	0	0	0.589483	0.338613	0	0	0	OTU_418	0.000167531	0	7.76e-05	0	0.000124498	0.000662847	0	0.000312394	0.000262801	0.000465314	6.34e-05	2.41e-05	0
OTU_419	0.000242266	0.000160337	0.00184174	0.000774512	0.000248293	9.85e-05	0.000135692	0.000380869	5.95e-05	0.000178845	2.99e-05	0.000224954	0.000179831	5.11e-05	0.000104349	3.17e-05	0.000275747	0.000111008	4.07e-05	0.000234703	0.000605618	0.000116976	0.000179635	0.000196703	7.35e-06	0.000419609	8.51e-05	0.000694959	0.000202367	0.000308588	0.121042	0.0388249	24	22	9.28134e-05	OTU_419	0.000182761	0.000214239	0.000263785	0.000409541	0.000141098	0.000403803	9.2e-05	0.00018223	4.93e-05	4.9e-05	0.000133796	2.41e-05	0.0001058
OTU_42	0.00394386	0.00210729	0.00916924	0.0133836	0.0059342	0.00036368	0.00413861	0.00210747	0.00129434	0.00203513	0.000755219	0.00230578	0.000733158	0.000366138	0.00113393	0.000615412	0.000514728	0.000925064	0.00214538	0.00148434	0.000110112	0.000453283	0.000684322	0.00144977	0.00070555	0.00570827	0.00323419	0.0179498	0.00339731	0.00201283	0.0168756	0.00224655	24	0	0.00185266	OTU_42	0.000479748	0.00090128	0.00312662	0.0044455	0.00235716	0.000959985	0.000926574	0.00039917	0.000238164	0.00102042	0.000936574	0.000900503	0.00064294
OTU_420	0	0	6.58e-06	0	0	0	0	8.46e-06	0	0	0	0	0	0	0	0	0	0	0	0	0	0	0	0	0	0	0	0	0	0	1	1	0	0	0	OTU_420	0	0	0	0	0	0	0.000240485	0	0	8.16e-06	0	0	0
OTU_421	5.63e-06	1.15e-05	0	0	6.21e-06	1.52e-05	8.48e-06	8.46e-06	7.44e-06	1.85e-05	0	8.03e-06	2.07e-05	0	0	0	1.84e-05	1.23e-05	1.36e-05	0	0	1.46e-05	1.71e-05	0	2.2e-05	2.38e-05	7.74e-06	1.32e-05	0	7.01e-06	1	1	24	18	1.56271e-06	OTU_421	2.28e-05	7.39e-06	0	0	1.66e-05	0	2.12e-05	0	0	0	1.41e-05	2.41e-05	8.14e-06
OTU_422	0.000101414	0.000103074	2.63e-05	8.05e-05	4.35e-05	3.79e-05	8.48e-06	7.62e-05	0.000126459	3.08e-05	2.24e-05	4.02e-05	2.07e-05	0	4.17e-05	3.81e-05	9.19e-05	4.32e-05	3.39e-05	6.98e-05	2.75e-05	2.19e-05	4.28e-05	5.1e-05	0	3.17e-05	0	9.27e-05	4.91e-05	7.01e-06	1	1	24	0	1.0748e-05	OTU_422	6.85e-05	4.43e-05	1.55e-05	6.61e-06	4.98e-05	0.000106665	4.95e-05	5.21e-05	1.64e-05	8.16e-06	2.11e-05	3.22e-05	3.26e-05
OTU_424	0	0	0	0	0	0	0	0	0	0	0	0	0	0	0	0	0	0	0	0	0	0	0	0	0	0	0	0	0	0	1	1	0	0	0	OTU_424	0	0	0	0	0	0	1.41e-05	0	0	0	0	0	0
OTU_425	0	0	0	0	0	0	0	0	0	0	0	0	0	0	0	0	0	0	0	0	0	0	0	0	0	0	0	0	0	0	1	1	0	0	0	OTU_425	0	0	0	0	0	7.62e-06	7.07e-06	0.000885117	0	0	0	0	0
OTU_426	0	1.15e-05	1.32e-05	6.2e-06	3.1e-05	3.03e-05	2.54e-05	0	8.18e-05	1.85e-05	2.24e-05	8.03e-06	9.68e-05	1.7e-05	3.48e-05	0	3.68e-05	0	0.000101838	2.54e-05	0	0	8.55e-06	7.29e-06	0	7.92e-06	0	2.65e-05	2.45e-05	7.01e-06	0.294688	0.134679	24	6	5.67807e-06	OTU_426	0	0	0	0	0	0	5.66e-05	1.74e-05	3.29e-05	0	0.000119712	4.02e-05	3.26e-05
OTU_427	0.000450727	0.000383664	0.000743274	0.000774512	0.000223464	0.00013638	5.09e-05	0.000279304	0.000193408	0.000148009	7.48e-05	0.000160681	6.92e-05	8.51e-05	2.78e-05	6.98e-05	0.000251236	8.02e-05	0.000115416	0.000196643	0.000185815	2.92e-05	8.55e-05	0.000145706	0.000124941	0.000316686	0.000247594	0.000476543	0.000484455	9.12e-05	0.00947849	0.00100349	24	0	0.000124283	OTU_427	0.000236066	3.69e-05	0.000224993	0.000548256	0.000282195	0.000198092	4.24e-05	6.07e-05	8.21e-06	9.8e-05	0.000133796	0.000144724	8.14e-06
OTU_428	0.00129021	0.00207293	0.00053279	0.000167295	0.00112353	0.00266699	0.00117034	0.00105797	0.00292343	0.00288001	0.00159269	0.00135776	0.00218564	0.00224792	0.00153741	0.00344504	0.00432004	0.00375576	0.00266815	0.00346346	0.00452838	0.00316567	0.00218983	0.00279026	0.00309413	0.00278684	0.00271579	0.000953087	0.00353222	0.00260897	0.00817642	0.000848497	24	14	0.000636131	OTU_428	0.00185046	0.00326529	0.000837904	0.000548256	0.00137778	0.0014476	0.00245436	0.00262064	0.00165072	0.00166533	0.00304915	0.00158392	0.00197765
OTU_429	1.13e-05	5.73e-06	8.55e-05	2.48e-05	3.1e-05	7.58e-06	5.94e-05	7.62e-05	7.44e-06	6.17e-06	1.5e-05	8.03e-06	6.92e-06	0	6.96e-06	6.34e-06	1.84e-05	5.55e-05	2.04e-05	0	0	3.66e-05	8.55e-06	7.29e-06	1.47e-05	0.000126674	6.96e-05	5.29e-05	0.000190102	8.42e-05	0.0563422	0.0135245	24	22	1.74373e-05	OTU_429	3.05e-05	7.39e-06	3.1e-05	0.000171743	1.66e-05	2.29e-05	0	0	8.21e-05	2.45e-05	0	1.61e-05	7.32e-05
OTU_43	0	0	0	0	0	0.00374288	0.00251878	0.00121032	0.00200103	0.00144309	0.00342466	0.00489275	0.00449578	0.00282693	0.00390266	0.006465	0.00766577	0.00493984	0.00632074	0.00863327	0	0	0	0	0	0	0	0	0	0	0.000478743	1.25457e-05	24	10	0.0027596	OTU_43	3.81e-05	0	0.000868938	0.000442568	0.00177617	0.00270472	0.0035224	0.00413922	0.00338357	0.000277556	0.00685882	0.00583719	0.00559928
OTU_430	0.000315509	0.000326401	0.000276261	0.000291216	0.000316574	0.00015911	0.000152654	0.000211594	0.000304989	0.000265183	0.000396303	0.00029726	0.000435745	0.000349108	0.000382614	0.000399701	0.000539239	0.000320689	0.000264778	0.000374256	0.000364747	0.000307062	0.000444809	0.000211273	0.000352775	0.000356272	0.000239856	0.000211797	0.000226896	0.000273521	0.24792	0.104469	24	14	6.69715e-05	OTU_430	0.000251296	0.000273339	0.000201718	0.000178348	0.000199197	0.000243806	0.000169754	0.000286361	0.000402414	0.000187758	0.000190131	0.000233166	0.000236016
OTU_431	0.000422557	0.000269137	0.000151286	1.86e-05	0.000223464	0.000636441	8.48e-05	0.000169275	0.000319867	0.00048103	0.000658013	0.000658793	0.00085074	0.000655643	0.00049392	0.000793057	0.00093754	0.00119642	0.000665341	0.00105934	0.00091531	0.000592192	0.000453363	0.000582823	0.000830492	0.000482946	0.000858841	0.000185322	0.000907586	0.000245468	0.00080752	2.70866e-05	24	14	0.000289292	OTU_431	0.000266527	0.000738754	9.31e-05	0.000105688	0.000439892	0.00021333	0.000488043	0.000451236	0.000320289	0.000465314	0.000676023	0.00079598	0.000439478
OTU_432	9.58e-05	5.73e-05	3.29e-05	4.34e-05	3.1e-05	3.03e-05	2.54e-05	2.54e-05	2.23e-05	6.17e-05	3.74e-05	6.43e-05	5.53e-05	9.37e-05	4.87e-05	5.71e-05	9.19e-05	0.000123342	8.83e-05	4.44e-05	0.000123877	7.31e-05	8.55e-05	3.64e-05	9.55e-05	2.38e-05	6.19e-05	1.99e-05	4.91e-05	6.31e-05	0.0714804	0.0186568	24	16	1.67584e-05	OTU_432	6.85e-05	2.96e-05	7.76e-06	3.96e-05	4.15e-05	4.57e-05	7.07e-05	8.68e-06	3.29e-05	8.16e-06	9.15e-05	8.84e-05	8.95e-05
OTU_433	0.000202827	5.73e-06	0.000138131	0.000353177	1.24e-05	2.27e-05	2.54e-05	8.46e-06	7.44e-06	3.7e-05	0.000171981	8.03e-05	0.000131415	0	6.96e-06	1.9e-05	8.58e-05	1.85e-05	2.72e-05	6.34e-05	5.51e-05	3.66e-05	4.28e-05	0.000101994	0.000110242	0.000213763	0	0.000284602	1.84e-05	7.01e-06	1	1	24	22	2.44249e-05	OTU_433	9.9e-05	2.96e-05	0.000519811	0.000343486	0.000464792	0.000175235	2.83e-05	3.47e-05	4.93e-05	8.98e-05	7.04e-06	3.22e-05	8.14e-06
OTU_434	4.51e-05	0	0	8.67e-05	1.86e-05	0.000333374	0.000729345	0.000279304	0.000557907	0	0.00245259	0.000152647	0.000753908	0	6.96e-06	5.08e-05	6.13e-06	6.78e-05	0	0	0.000295927	0	2.57e-05	0	7.35e-06	7.92e-06	1.55e-05	0.000112517	6.13e-06	0	0.5685	0.324176	24	6	6.13889e-05	OTU_434	3.81e-05	0	0	0.000488807	5.81e-05	0.000121903	0	0	0.000139613	0	0.00219708	0	0
OTU_435	3.94e-05	5.15e-05	5.26e-05	3.1e-05	3.1e-05	0	3.39e-05	3.39e-05	5.21e-05	8.63e-05	0	4.02e-05	6.92e-06	0	1.39e-05	6.34e-06	3.06e-05	0	6.79e-06	1.27e-05	5.51e-05	2.92e-05	0	2.19e-05	2.94e-05	3.17e-05	6.19e-05	5.96e-05	6.13e-06	0	0.181623	0.0683467	24	0	1.68999e-05	OTU_435	7.62e-06	2.96e-05	6.98e-05	5.94e-05	4.98e-05	2.29e-05	4.24e-05	1.74e-05	2.46e-05	3.27e-05	1.41e-05	1.61e-05	2.44e-05
OTU_436	6.2e-05	6.3e-05	0.000138131	0.000229255	7.45e-05	6.06e-05	0.000245942	0.000101565	0	7.4e-05	5.98e-05	9.64e-05	0.000124499	0.000102178	0	1.27e-05	4.9e-05	3.7e-05	2.72e-05	2.54e-05	2.06e-05	3.66e-05	2.57e-05	4.37e-05	7.35e-06	0.000158343	3.87e-05	0.000211797	4.29e-05	1.4e-05	0.0916347	0.0255501	24	2	3.03349e-05	OTU_436	3.05e-05	1.48e-05	0.000217234	0.000158532	0.000116198	0.000198092	2.83e-05	0	4.11e-05	0	2.11e-05	0	0
OTU_437	7.32e-05	4.58e-05	0.000203907	0.000179687	0.000148976	1.52e-05	0.000118731	9.31e-05	2.98e-05	3.7e-05	2.99e-05	0.000160681	6.92e-06	4.26e-05	2.78e-05	1.27e-05	2.45e-05	2.47e-05	4.07e-05	1.9e-05	1.38e-05	1.46e-05	3.42e-05	7.29e-06	7.35e-06	4.75e-05	7.74e-06	5.29e-05	1.84e-05	2.81e-05	0.0271059	0.00477336	24	2	2.0393e-05	OTU_437	3.81e-05	1.48e-05	0.000209476	0.00020477	9.13e-05	0.000152379	7.07e-05	0	1.64e-05	2.45e-05	7.04e-06	2.41e-05	2.44e-05
OTU_438	0.000163389	9.16e-05	4.6e-05	1.24e-05	1.86e-05	6.82e-05	0.000144173	0.000101565	3.72e-05	6.78e-05	6.73e-05	0.000200852	7.61e-05	0.000289505	0.000187829	0.000183989	0.000208342	0.000117175	6.79e-06	0.00020933	6.19e-05	0.000482527	0	0.000808667	6.61e-05	7.92e-05	3.09e-05	3.31e-05	0.000110382	5.61e-05	0.29969	0.141363	24	12	5.47633e-05	OTU_438	2.28e-05	6.65e-05	2.33e-05	0.000112293	7.47e-05	0.000312376	0.000198046	0.000303717	0.000246376	5.71e-05	5.63e-05	0	4.88e-05
OTU_439	0.000653554	0	0	0	9.31e-05	0	0	8.46e-06	5.95e-05	0.000111007	0	0	0	0	0	5.71e-05	6.13e-06	3.7e-05	0.000393773	8.88e-05	2.06e-05	3.66e-05	2.57e-05	0	1.47e-05	7.92e-06	7.74e-06	6.62e-06	6.13e-06	5.61e-05	1	1	24	18	5.60029e-06	OTU_439	6.09e-05	2.22e-05	0	0	1.66e-05	0	0.000141462	1.74e-05	3.29e-05	0	0.000239425	0.000120603	6.51e-05
OTU_44	0.00483968	0.0015003	2.63e-05	0.0142324	0.00133457	0.00205328	0.0179877	0.00178585	8.18e-05	0.00455129	0	0.000715032	0	0.000851484	0.000758271	0.00120545	0.000269619	0.000289853	6.11e-05	0.0052713	0.00258076	1.46e-05	2.57e-05	0.0043566	0.00332932	0.00565285	0.0029247	0.00700916	0.00371006	0.000280534	0.264111	0.115722	24	22	0.00117146	OTU_44	0.00208652	0.00175085	0.00744804	0.00658568	0.00890575	0.000205711	2.83e-05	7.81e-05	0.000763766	8.16e-06	0.000640813	0.000860302	8.14e-06
OTU_440	0	0	0	0	0	1.52e-05	0	0	5.21e-05	0	0	0	0	0	0	0.00120545	7.97e-05	0.000986735	0.000529557	0	0	0	1.71e-05	0	0	0.000506698	0.000735044	6.62e-06	7.36e-05	0	0.987325	0.666496	0	0	0	OTU_440	0	0	0	0	0	0	0	0	0	0	0.0007394	0.000289447	0.000325539
OTU_441	0.00012395	0.000131706	2.63e-05	4.34e-05	6.83e-05	0.000106073	4.24e-05	6.77e-05	8.18e-05	6.78e-05	0.000112161	9.64e-05	0.000117582	5.11e-05	0.000118263	7.61e-05	0.000177704	0.000129509	9.5e-05	0.000101493	7.57e-05	9.5e-05	6.84e-05	0.00013842	5.14e-05	7.92e-06	1.55e-05	0	0	0.000119227	0.136644	0.0462641	24	10	2.22244e-05	OTU_441	8.38e-05	5.17e-05	5.43e-05	3.96e-05	0.000107898	7.62e-06	6.37e-05	2.6e-05	7.39e-05	4.08e-05	5.63e-05	0.000160804	3.26e-05
OTU_442	0	0	0	0	0	0	0	0	0	0	0	0	0	0	0	0	0	0	0	0	0	0	0	0	0	0	0	0	0	0	1	1	0	0	0	OTU_442	0	0	0	0	0	0	0	0	0	0	8.45e-05	2.41e-05	5.7e-05
OTU_443	0	0	0	0	0	0	0	0	0	0	0	0	0	0	0	0	0	1.23e-05	0	0	0	0	0	0	0	0	0	0	0	0	1	1	0	0	0	OTU_443	0	0	0	0	0	0	0	0	0.000106763	0	8.45e-05	0	0
OTU_444	0.000811309	0.00355605	0.000881405	0.000464707	0.00229671	0.00334889	0.00128907	0.000770201	0.00202334	0.00189945	0.000785129	0.00118904	0.00257297	0.000987722	0.00163481	0.00115469	0.00140325	0.00228182	0.00139178	0.00437055	0.00132823	0.00285861	0.00132587	0.000976228	0.00127881	0.00258099	0.00458048	0.000681722	0.00318881	0.00287548	1	1	24	0	0.000351084	OTU_444	0.00148493	0.00295502	0.000931005	0.000541651	0.00163507	0.000548563	0.00096194	0.00124958	0.000394202	0.000718379	0.00630955	0.000450251	0.00118822
OTU_445	0	2.86e-05	3.29e-05	2.48e-05	1.86e-05	0	8.48e-06	0.000355477	0	0	0	2.41e-05	6.92e-06	0	0	0.000456801	6.13e-06	0.000363858	6.79e-05	8.25e-05	0.000282163	0.000153531	4.28e-05	2.19e-05	0	0.00291351	0.000580298	0.00483824	0.000821733	0.000575096	0.00947849	0.00100349	24	20	0.000108563	OTU_445	1.52e-05	1.48e-05	0.000845663	0.000231192	0.000174297	6.86e-05	0	1.74e-05	0.00048454	0	5.63e-05	2.41e-05	2.44e-05
OTU_446	1.69e-05	5.73e-06	0.000190752	0.00137553	1.86e-05	0	0	0	7.44e-06	3.08e-05	0	2.41e-05	1.38e-05	0	0	0	0.000104171	0	0	0.00011418	0	2.92e-05	0	0.000196703	0.000249882	2.38e-05	0	0	0	0	1	1	24	22	4.05172e-06	OTU_446	6.09e-05	2.96e-05	2.33e-05	1.98e-05	0	7.62e-05	0	6.07e-05	0	0	1.41e-05	0.000160804	0
OTU_447	0	0	0	0	0	0	0	0	0	0	0	0	0	0	0	0	0	0	0	0	0.00105983	0.000628747	0.000376377	0.000211273	0.000499765	0	0	0	0	0	0.29969	0.141363	0	0	0	OTU_447	0	0	0	0	0	4.57e-05	7.07e-05	8.68e-06	3.29e-05	0	0.000126754	3.22e-05	0.000113939
OTU_448	3.38e-05	3.44e-05	5.92e-05	0	1.24e-05	7.58e-06	3.39e-05	8.46e-06	1.49e-05	1.23e-05	1.5e-05	1.61e-05	4.84e-05	8.51e-06	2.09e-05	8.88e-05	3.68e-05	3.08e-05	6.79e-05	6.98e-05	2.75e-05	0.00014622	3.42e-05	1.46e-05	7.35e-05	3.17e-05	7.74e-06	0	2.45e-05	3.51e-05	0.136644	0.0462641	24	16	1.30108e-05	OTU_448	1.52e-05	1.48e-05	7.76e-06	1.32e-05	0	3.05e-05	3.54e-05	2.6e-05	0	0	1.41e-05	8.04e-06	0
OTU_449	0.000174657	0.000131706	3.29e-05	2.48e-05	2.48e-05	0.000151534	0.000152654	6.77e-05	0.000133898	4.93e-05	8.97e-05	8.03e-05	0.000110665	5.96e-05	9.74e-05	3.81e-05	0.000104171	0.00019118	8.83e-05	3.81e-05	6.88e-05	0.000153531	6.84e-05	8.01e-05	0.000124941	0.000142509	0.000147009	1.32e-05	0.00010425	6.31e-05	1	1	24	10	4.53609e-06	OTU_449	4.57e-05	0.000125588	0.000100859	7.93e-05	4.98e-05	9.9e-05	7.07e-05	0.000156197	5.75e-05	0.000138778	7.04e-05	8.04e-06	9.77e-05
OTU_45	0.00276634	0.00138005	0.0029139	0.00531005	0.00302917	0.000424294	0.00350255	0.00239524	0.000431448	0.00334871	0.000912245	0.00098819	0.00058791	0.000919603	0.000765228	0.000266467	0.000392174	0.000579707	0.000651762	0.000767542	0.00105295	0.000811522	0.000821187	0.000801381	0.00111712	0.00214555	0.00107548	0.00424918	0.00073588	0.000932777	0.00281647	0.000203707	24	0	0.000895423	OTU_45	0.000837655	0.000627941	0.0025913	0.00412844	0.00205836	0.00191235	0.000693162	0.000381815	0.000657003	0.000718379	0.00109854	0.000586935	0.000504586
OTU_450	0.000157754	5.73e-05	0.000138131	2.48e-05	7.45e-05	7.58e-05	0.000118731	1.69e-05	3.72e-05	0.00016651	0.000119639	0.000160681	0.000131415	0.000400198	0.000320004	8.88e-05	0.000361535	1.85e-05	0.000495611	0.000444033	1.38e-05	0.000899254	5.13e-05	1.46e-05	0.000455668	3.96e-05	0.000549349	4.63e-05	1.84e-05	7.71e-05	0.929018	0.618372	24	10	5.12165e-05	OTU_450	8.38e-05	0.000517128	4.66e-05	0.000310458	0.000199197	0.000167616	0.000247558	0.000121487	0.000147826	4.08e-05	2.11e-05	6.43e-05	3.26e-05
OTU_451	0	0	0	0	0	0	0	0	0	0	0	0	0	0	0	6.34e-06	0.000392174	0.000240517	0.000325881	0.000310823	0	0	0	0	0	0	0	0	0	0	0.29969	0.141363	0	0	0	OTU_451	0	0	0	0	0	0	0	0	0	0	0	0	0
OTU_452	0	0	0	0	0	0	0	0	0	0	0	0	0	0	0	0.000126889	0.00021447	0.000154177	0.000217254	0.00020933	0	0	0	0	0	0	0	0	0	0	0.29969	0.141363	0	0	0	OTU_452	0	0	0	0	0	0	0	0	0	0	0	0	0
OTU_453	0.000574677	0.000458106	0.000828784	0.000669178	0.000763501	0.000219724	0.000610615	0.000575535	0.000148775	0.000191179	0.000381348	0.000281192	8.3e-05	3.41e-05	0.000139132	0.000247434	0.000232853	0.000166511	0.000407351	0.00015224	0.000137641	7.31e-06	0.000136864	4.37e-05	0.000124941	0.000934224	0.000147009	0.00299825	0.000257558	0.000287548	0.0792023	0.0211704	24	2	0.000230304	OTU_453	8.38e-05	0.000110813	0.00109393	0.000284036	0.00058099	0.000457136	7.78e-05	0.000130164	0.000205314	3.27e-05	0.000112671	9.65e-05	9.77e-05
OTU_454	2.25e-05	2.29e-05	1.32e-05	1.86e-05	4.97e-05	3.03e-05	2.54e-05	1.69e-05	7.44e-06	1.23e-05	1.5e-05	3.21e-05	2.07e-05	8.51e-06	2.78e-05	3.17e-05	3.68e-05	1.85e-05	6.11e-05	1.9e-05	1.38e-05	1.46e-05	8.55e-06	2.19e-05	1.47e-05	2.38e-05	3.09e-05	6.62e-06	2.45e-05	2.1e-05	1	1	24	10	2.6163e-06	OTU_454	7.62e-06	2.96e-05	0	6.61e-06	1.66e-05	1.52e-05	2.12e-05	0	1.64e-05	0	1.41e-05	3.22e-05	0
OTU_455	0.00770743	0.0106281	0.00265079	0.000563845	0.0114649	0.0162292	0.0078447	0.00666943	0.0118276	0.00782599	0.0146931	0.0149514	0.00968322	0.0176002	0.0115967	0.0151632	0.00617674	0.00725867	0.0169866	0.00329219	0.00132135	0.00457669	0.00667214	0.00515798	0.00238123	0.00403775	0.00803132	0.000694959	0.00400441	0.00723078	0.0137078	0.00163803	24	8	0.00449613	OTU_455	0.0094655	0.0110518	0.00808423	0.00381798	0.0111633	0.00691799	0.00531896	0.0086863	0.0132961	0.00855524	0.00227454	0.0135317	0.0144539
OTU_456	0.000112682	0.000188969	9.21e-05	3.1e-05	0.000173805	0.000416717	3.39e-05	2.54e-05	0.000104143	8.63e-05	7.48e-06	8.03e-06	4.15e-05	2.55e-05	6.96e-05	5.08e-05	0.000116427	3.08e-05	8.15e-05	0.00039963	8.26e-05	0.000445972	0.000136864	0.000677531	0.000213135	0.000387941	0.000564823	4.63e-05	0.000128779	0.00012624	0.0205276	0.00305548	24	20	6.84967e-05	OTU_456	9.14e-05	0.000125588	6.21e-05	7.27e-05	0.000165997	0	0	0	0	0	0.000176048	1.61e-05	6.51e-05
OTU_457	0.000107048	1.15e-05	0	0	6.21e-06	2.27e-05	0	0	0	0	0	8.03e-06	5.53e-05	1.7e-05	6.96e-06	1.9e-05	6.13e-06	1.85e-05	6.79e-06	4.44e-05	6.88e-05	2.19e-05	5.13e-05	2.19e-05	4.41e-05	0	1.55e-05	0	6.13e-06	1.4e-05	0.0563422	0.0135245	24	16	7.5024e-06	OTU_457	0	2.96e-05	0	6.61e-06	0	0	1.41e-05	0	0	4.9e-05	0	1.61e-05	0
OTU_458	7.89e-05	4.01e-05	4.6e-05	5.58e-05	9.93e-05	7.58e-06	4.24e-05	0.000110029	3.72e-05	4.32e-05	7.48e-06	8.03e-06	1.38e-05	1.7e-05	6.96e-06	0	0	6.17e-06	6.79e-06	2.54e-05	4.82e-05	2.19e-05	8.55e-06	1.46e-05	7.35e-06	5.54e-05	3.09e-05	8.6e-05	9.2e-05	5.61e-05	0.00014038	2.64869e-06	24	0	2.95005e-05	OTU_458	2.28e-05	1.48e-05	0.000139651	7.27e-05	0	6.1e-05	1.41e-05	8.68e-06	2.46e-05	8.16e-06	1.41e-05	8.04e-06	0
OTU_459	9.01e-05	0.0001088	6.58e-06	1.24e-05	4.35e-05	3.03e-05	2.54e-05	2.54e-05	3.72e-05	8.63e-05	1.5e-05	3.21e-05	4.15e-05	0.000102178	0.000166959	5.71e-05	0.000110299	9.87e-05	2.72e-05	1.9e-05	4.13e-05	7.31e-05	1.71e-05	0.00013842	2.2e-05	1.58e-05	2.32e-05	0	6.13e-05	4.91e-05	1	0.951664	24	10	9.12168e-06	OTU_459	0	0.000155138	4.66e-05	0	2.49e-05	7.62e-06	0.000120242	8.68e-06	1.64e-05	5.71e-05	7.04e-06	8.84e-05	3.26e-05
OTU_46	0.0145134	0.0158906	0.00411761	0.00181546	0.00821229	0.0120015	0.00245094	0.00490051	0.00748339	0.00625339	0.00220584	0.0103238	0.00919214	0.00857444	0.0160002	0.00885051	0.00949796	0.0169225	0.00987827	0.0119762	0.00708161	0.0150899	0.00810066	0.0108551	0.0185133	0.00899389	0.0121785	0.00403738	0.0115595	0.0109969	0.606864	0.35305	24	16	0.00180395	OTU_46	0.00421112	0.0111256	0.00530673	0.0014466	0.00270575	0.00690275	0.012972	0.00700284	0.00568308	0.00411435	0.0138021	0.00845025	0.00806524
OTU_460	0.00424247	0.00344725	0.00176281	0.000693963	0.00283675	0.00425809	0.00140781	0.00178585	0.00334	0.00355839	0.0042397	0.00318149	0.00503527	0.00408712	0.00445919	0.00334353	0.00495119	0.00413812	0.00319092	0.00412951	0.00421868	0.00361895	0.00292548	0.00327838	0.00260907	0.00268392	0.00401566	0.00124431	0.00412706	0.00406775	0.29969	0.141363	24	12	0.000573594	OTU_460	0.00246727	0.00439559	0.000868938	0.00118899	0.00231566	0.00185902	0.0035224	0.00286361	0.00261159	0.00334699	0.00408431	0.00403618	0.00350769
OTU_461	0	0	0	0	0	0	0	0	0	0	0	0	0	0	0	0	0	0	0	0	0	0	0	0	0	0.000190012	7.74e-06	0.000119136	0.00010425	5.61e-05	0.29969	0.141363	0	0	0	OTU_461	0	0	0	0	0	0	0	0	0	0	0	0	0
OTU_462	0.000467629	0.000601264	0.000289417	4.34e-05	0.000229671	0.000265184	0.000279865	0.000143884	0.000275234	0.000265183	0.000164503	0.000305294	0.000242081	0.000153267	0.000306091	0.000177645	0.000275747	0.000388527	0.000230832	0.000215673	0.000233989	0.00050446	0.000307945	0.000327838	0.000521813	0.000395858	0.000239856	0.000284602	0.000631631	0.000350668	0.21112	0.0847579	24	20	6.85936e-05	OTU_462	0.000342677	0.000398927	0.000147409	0.000145321	0.000315395	0.000251425	0.000565847	0.00018223	0.000336714	0.000130614	0.000352095	0.00041005	0.000301124
OTU_463	0.000236632	9.73e-05	0.000493324	0.000687766	0.000378647	2.27e-05	0.000271384	0.00013542	9.67e-05	0.000123341	3.74e-05	0.000104443	4.84e-05	3.41e-05	6.26e-05	3.81e-05	6.13e-06	5.55e-05	0.000135784	5.71e-05	6.88e-06	3.66e-05	3.42e-05	9.47e-05	8.08e-05	0.000395858	0.000139271	0.00111855	0.000159441	0.000154294	0.00325385	0.000245574	24	0	9.59431e-05	OTU_463	3.05e-05	5.17e-05	0.000256026	0.000303853	8.3e-05	6.1e-05	2.83e-05	3.47e-05	1.64e-05	2.45e-05	9.15e-05	5.63e-05	5.7e-05
OTU_464	0	0	0	0	0	0	0	0	0	0	0	0	0	0	0	0	0	0	0	0	0.00309691	0	0	0	0	0	0	0	0	0	1	1	0	0	0	OTU_464	0	0	0	0	0	0	0	0	0	0	0	0	0
OTU_465	5.07e-05	6.87e-05	0.000138131	0.000123922	0.000111732	2.27e-05	0.000118731	3.39e-05	5.95e-05	8.02e-05	0.000127116	1.61e-05	0.000179831	0.000144752	0.000229568	0	7.35e-05	1.23e-05	4.75e-05	0.000101493	8.26e-05	1.46e-05	1.71e-05	0.000437117	2.94e-05	9.5e-05	6.96e-05	0.000430213	6.13e-06	0.000217414	1	1	24	6	2.05994e-05	OTU_465	1.52e-05	9.6e-05	0.000341368	0.000343486	0.000107898	0.000106665	7.07e-06	0.000164875	9.03e-05	5.71e-05	0	6.43e-05	2.44e-05
OTU_466	0	5.73e-06	0	0	0	0	0	0	0	0	0	0	0	0	0	6.34e-06	0	0	0	6.34e-06	6.88e-06	2.19e-05	3.42e-05	1.46e-05	6.61e-05	0	0	0	0	1.4e-05	0.0523192	0.0118459	24	18	4.05172e-06	OTU_466	0	0	0	0	0	0	0	8.68e-06	0	0	7.04e-06	1.61e-05	0
OTU_467	5.63e-06	0	0	0	0	0	8.48e-06	0	7.44e-06	6.17e-06	7.48e-06	0	0	0	1.39e-05	0	0	0	7.47e-05	0	0.000316573	0	0	9.47e-05	0	2.38e-05	2.32e-05	0	0	0	1	1	0	0	0	OTU_467	0	0	7.76e-06	0	8.3e-06	0	0	8.68e-06	0	0	1.41e-05	8.04e-06	1.63e-05
OTU_468	0.000191559	0.000103074	1.32e-05	1.86e-05	7.45e-05	0.000196994	8.48e-05	0.000110029	0.000714121	0.000141842	2.24e-05	6.43e-05	8.99e-05	0	0.000229568	5.71e-05	0.000165448	0.000178846	3.39e-05	5.71e-05	0	0.000204708	0.000325053	0.000604679	0.000352775	0.000292935	0.00028628	1.32e-05	0.000196235	0.000441842	1	0.828327	24	20	5.3202e-05	OTU_468	0.000274142	1.48e-05	0.000108617	0.000171743	3.32e-05	0.000152379	0.000261704	0.000121487	0.000106763	4.08e-05	0.000161964	0.000168844	0.000195324
OTU_469	0	0.000143158	0	0	0	0	0	0	0	0	0	0	0	0	0	0	0	0	0	0	3.44e-05	0	0	0	1.47e-05	0	0	0.000966324	0	0	1	1	0	0	0	OTU_469	0	0	0	0	0	0	0	0	0	0	1.41e-05	0	0
OTU_47	0.0107949	0.00533694	0.0305729	0.0276718	0.0119305	0.00134865	0.0162576	0.0147438	0.00351853	0.00470546	0.00152539	0.00924721	0.00178448	0.00277584	0.00271308	0.00130696	0.00153806	0.00294787	0.00323165	0.00319069	0.00231236	0.00216406	0.00378943	0.00150805	0.00229304	0.0128337	0.00203491	0.0165466	0.00298031	0.00329628	0.0188123	0.00262268	24	2	0.00437554	OTU_47	0.00281757	0.00286637	0.0232518	0.02304	0.0132134	0.0149788	0.00395386	0.00118883	0.00149468	0.00254698	0.000760526	0.00261306	0.00220553
OTU_470	5.63e-06	0	0	0.000173491	6.21e-06	0	0	0	0	6.17e-05	0	0	0	0	0	0	0	0	0	0	0	0	0	1.46e-05	0	2.38e-05	0	0	6.13e-05	0	0.670356	0.400527	0	0	0	OTU_470	0	0	0	0	0	7.62e-05	0	1.74e-05	8.21e-06	0	0	0	0
OTU_471	2.82e-05	0.000223327	1.97e-05	0	1.86e-05	7.58e-05	2.54e-05	6.77e-05	1.49e-05	1.85e-05	1.5e-05	3.21e-05	4.15e-05	8.51e-06	0	6.34e-06	2.45e-05	4.32e-05	3.39e-05	1.9e-05	6.88e-06	3.66e-05	0.000111202	7.29e-06	0	7.13e-05	0.000108322	6.62e-06	7.36e-05	3.51e-05	1	1	24	0	1.30815e-05	OTU_471	7.62e-06	1.48e-05	3.1e-05	0	4.98e-05	2.29e-05	1.41e-05	0	8.21e-06	8.16e-06	7.04e-06	8.04e-06	0
OTU_472	1.69e-05	5.73e-06	3.95e-05	1.24e-05	0	0	2.54e-05	1.69e-05	7.44e-06	2.47e-05	0	8.03e-06	1.38e-05	8.51e-06	6.96e-06	0	0	0	6.79e-06	1.27e-05	0	7.31e-06	8.55e-06	7.29e-06	7.35e-06	5.54e-05	1.55e-05	1.32e-05	3.68e-05	0	0.283313	0.127996	24	0	6.75287e-06	OTU_472	7.62e-06	7.39e-06	1.55e-05	0	8.3e-06	7.62e-06	0	0	8.21e-06	0	7.04e-06	8.04e-06	0
OTU_473	0	0	0	0	0	0	0	0	0	0	0	0	0	0	0	0	0	0	0	0	0	0	0	0	0	2.38e-05	1.55e-05	6.62e-05	0.000233029	0.000168321	0.29969	0.141363	0	0	0	OTU_473	0	0	0	0	0	0	0	0	0	0	0	0	0
OTU_474	0	0	6.58e-06	0	1.24e-05	0	0	8.46e-06	7.44e-06	6.17e-06	0.000142071	8.03e-06	0	8.51e-06	0	6.34e-06	0	0	6.79e-06	0	2.06e-05	0	0	0	0	0	0	0	0	7.01e-06	1	0.691982	24	8	4.59619e-07	OTU_474	2.28e-05	0	0	0	8.3e-06	0	0	0	0	8.16e-06	0	0	0
OTU_475	1.69e-05	0.000143158	4.6e-05	0.000353177	6.21e-06	0	0.000212019	8.46e-05	0.000215724	1.23e-05	1.5e-05	4.02e-05	6.92e-06	8.51e-06	6.96e-06	1.27e-05	1.23e-05	3.08e-05	0	3.17e-05	0.000144523	1.46e-05	8.55e-06	0.000276841	4.41e-05	1.58e-05	3.09e-05	2.65e-05	0	0.000161307	1	0.771381	24	0	1.35057e-05	OTU_475	3.05e-05	2.22e-05	4.66e-05	5.94e-05	1.66e-05	4.57e-05	2.83e-05	8.68e-06	2.46e-05	5.71e-05	0	8.04e-06	0
OTU_476	5.07e-05	1.72e-05	5.92e-05	6.82e-05	3.1e-05	0.000121227	0	0	2.23e-05	8.63e-05	9.72e-05	2.41e-05	8.99e-05	0	6.96e-06	1.27e-05	1.23e-05	0.000104841	1.36e-05	5.71e-05	2.75e-05	0	0	5.1e-05	1.47e-05	0.000118757	7.74e-06	3.97e-05	1.84e-05	0.000140267	1	1	24	0	1.16248e-05	OTU_476	5.33e-05	7.39e-06	4.66e-05	6.61e-06	2.49e-05	4.57e-05	7.07e-06	2.6e-05	8.21e-06	8.16e-06	3.52e-05	8.04e-06	8.14e-06
OTU_477	0	0	0	0	0	0	0	0	0	0	0	0	6.92e-06	0	0	0	6.13e-06	0	0	0	0	0	0	0	0	0	0	0	0	0	1	1	0	0	0	OTU_477	0	7.39e-06	7.76e-06	0	0	0	0	0	0	0	7.04e-06	0	0
OTU_478	5.63e-06	1.72e-05	0	0	6.21e-05	0	2.54e-05	0	0	6.17e-06	0	0	6.22e-05	5.11e-05	0	6.34e-06	6.74e-05	3.08e-05	1.36e-05	0.000177613	2.06e-05	5.85e-05	8.55e-06	5.83e-05	0.000161689	1.58e-05	7.74e-06	0	0	5.61e-05	0.136644	0.0462641	24	16	1.15258e-05	OTU_478	5.33e-05	2.22e-05	7.76e-06	6.61e-06	0	0.000114284	4.24e-05	0	8.21e-06	0	0	1.61e-05	0
OTU_479	1.13e-05	5.73e-05	3.95e-05	0.000148706	4.35e-05	7.58e-06	0	6.77e-05	1.49e-05	0	5.23e-05	7.23e-05	5.53e-05	4.26e-05	6.96e-06	0	4.9e-05	1.85e-05	6.79e-05	3.17e-05	0	2.92e-05	2.57e-05	2.19e-05	7.35e-06	4.75e-05	3.09e-05	0	0	7.01e-06	1	1	24	6	9.54594e-06	OTU_479	3.05e-05	0	5.43e-05	1.98e-05	4.98e-05	3.81e-05	0	0	0	0	7.04e-06	1.61e-05	0
OTU_48	0.0022311	0.00210156	0.0030323	0.0025404	0.00427685	0.00115923	0.00284953	0.00235292	0.000892651	0.00085722	0.0010917	0.00112477	0.000650159	0.000187327	0.00098784	0.00137675	0.000759837	0.000684547	0.00203676	0.000900752	0.000481742	9.5e-05	0.000846849	0.000152991	0.000698201	0.00250182	0.00101359	0.0137867	0.00128166	0.00128345	0.0205276	0.00305548	24	2	0.000887216	OTU_48	0.000510208	0.00039154	0.00460847	0.00143339	0.00233226	0.00265139	0.000410239	0.000321072	0.00104299	0.000318373	0.000584478	0.000490452	0.000260432
OTU_480	3.38e-05	5.15e-05	8.55e-05	3.1e-05	4.35e-05	7.58e-06	0.000101769	0	2.98e-05	3.7e-05	0	0	0	0	6.96e-06	1.27e-05	0	6.17e-06	2.04e-05	1.27e-05	6.88e-06	7.31e-06	1.71e-05	2.19e-05	1.47e-05	7.92e-05	7.74e-06	4.63e-05	3.07e-05	6.31e-05	0.00245725	0.000126784	24	22	1.63342e-05	OTU_480	3.05e-05	1.48e-05	0.000108617	5.28e-05	9.13e-05	2.29e-05	7.07e-06	0	3.29e-05	1.63e-05	0	0	0
OTU_49	0.00101414	0.0148999	0.000677498	0.00011153	0.00468032	0.0157974	0.0122632	0.00645784	0.0349845	0.0223371	0.0356299	0.024753	0.0289321	0.0219257	0.0336074	0.00808918	0.0106561	0.00844891	0.0052752	0.00538548	0	7.31e-06	8.55e-06	0	0	0.000744213	0.000263068	9.27e-05	0.00316429	0.00222324	2.51289e-05	2.37065e-07	24	8	0.01066	OTU_49	0.0286783	0.0161935	0.00441451	0.00255633	0.012732	0.00620181	0.0221246	0.0227093	0.0168029	0.0316087	0.02252	0.0216362	0.0291439
OTU_5	0.0505716	0.041052	0.0226008	0.00817265	0.0353321	0.049362	0.016512	0.0239947	0.0405189	0.0439526	0.0519456	0.036563	0.0594481	0.0524514	0.0502616	0.0454073	0.0575392	0.0516124	0.0365394	0.0460462	0.0551044	0.0458766	0.0374324	0.0402293	0.0362183	0.0305048	0.0471975	0.0150905	0.0533697	0.0520461	0.434616	0.227331	24	12	0.00713032	OTU_5	0.0301403	0.0533085	0.0120565	0.0118899	0.0304273	0.0221101	0.0404015	0.0331138	0.0301154	0.0360741	0.0519129	0.0469709	0.0406761
OTU_50	0.00314382	0.00148884	0.00965599	0.00675994	0.0057604	0.000454601	0.0101345	0.0107828	0.000788509	0.00161577	0.000867381	0.00162288	0.00058791	0.000374653	0.000848707	0.000310878	0.000269619	0.0013876	0.00133068	0.0013321	0.00192009	0.00154993	0.000650106	0.00142063	0.00100688	0.00396649	0.000796942	0.0113709	0.00153308	0.00180243	0.022899	0.00355246	24	0	0.00111829	OTU_50	0.00114987	0.000325052	0.00346799	0.0104763	0.00230736	0.00390851	0.00142169	0.000607433	0.000763766	0.00154288	0.000380263	0.00039397	0.000667356
OTU_51	0.00361708	0.000698612	0.00281523	0.00755924	0.00318436	0.000606134	0.0020269	0.00469738	0.000580223	0.00271967	0.000530897	0.00147827	0.000421912	0.00026396	0.00142611	0.0003426	0.000600516	0.00133209	0.000515978	0.000539183	0.000667557	0.000438661	0.00121467	0.000662961	0.000970132	0.00227222	0.00136177	0.00192603	0.00230576	0.00164814	0.00263594	0.000168545	24	0	0.00105783	OTU_51	0.000692969	0.00125588	0.00859628	0.00451816	0.00178447	0.00574467	0.00111048	0.000407848	0.00121546	0.00141227	0.000323928	0.00079598	0.000626663
OTU_52	0.0012226	0.000635622	1.32e-05	0.0033335	0.0011856	0.000416717	0	0.00122724	0.000758754	0.0015911	0.00126368	0.00139793	0.00032508	3.41e-05	0.000243482	0.001142	0.00118878	8.63e-05	0.000638184	0.000748512	0	0.00107472	0.00352426	0.00198888	0.00153604	0.00254141	0.00158615	0.00640686	0.00213405	0.0015219	0.12726	0.0412194	24	20	0.000629274	OTU_52	0.00188092	0.00087173	0.00220338	0.0234892	0.00248166	0.00147045	0.000509262	0.000572723	0.000303864	0.001249	0.000690107	0.00131055	1.63e-05
OTU_53	0.000518336	0.000893307	6.58e-06	0.000210667	0.00107387	0	0.0056397	0	0.00373426	0	0	0	9.68e-05	0	0	0	0	0	0	0	0	0.00147682	0.00390064	7.29e-06	0	0.00787757	0	0	0	0.00284041	0.313012	0.148631	24	0	0.000361364	OTU_53	0.0047594	0	0.0148185	0.00916183	0.00256466	0	0	0	0	8.16e-06	9.86e-05	2.41e-05	0
OTU_54	0.0147162	0.0108743	0.00551207	0.00198895	0.00896958	0.0123651	0.00421494	0.00593309	0.0108383	0.0117112	0.0131827	0.00939182	0.0148153	0.0136919	0.012515	0.0109251	0.0154296	0.012439	0.00952523	0.0113672	0.0136884	0.0106156	0.00866523	0.00924503	0.00805503	0.0108544	0.0110643	0.00390501	0.0129944	0.0119367	0.5685	0.324176	24	12	0.00128758	OTU_54	0.00856692	0.0133936	0.00278526	0.00347449	0.00780187	0.00586658	0.0106945	0.00761027	0.00711206	0.0100573	0.0137951	0.0113045	0.009579
OTU_55	5.63e-06	0.000337853	0	0.000260236	3.1e-05	0.0015608	0.00509694	0.00312312	0.00206054	0.0021708	0.00118143	0.00121314	0.000878406	0.000868514	0.000424354	0.000260123	0.00042894	0.000493367	0.00118132	0.00183322	0.00131447	6.58e-05	0	0.000335123	0.000551211	0.00064129	0.000162483	0.000152229	0.00247133	0.00126241	0.221685	0.089464	24	6	0.000236968	OTU_55	0.000487363	2.22e-05	0	0.00583926	0.00115368	0.000380947	9.2e-05	7.81e-05	2.46e-05	4.08e-05	0.00131684	0.000611055	0
OTU_56	0.00490729	0.0011968	0.00104585	0.00150565	0.00420236	0.00018184	7.63e-05	0.000152347	0.00113069	0.0016096	3.74e-05	7.23e-05	0.000145248	2.55e-05	4.87e-05	6.34e-06	2.45e-05	0.000123342	0.000230832	0.000177613	0.001225	0.00677	0.00532916	0.000764955	0.0223718	0.000102923	0.000425552	0.00034417	0.000435396	0.00810744	0.0271059	0.00477336	24	22	0.000925322	OTU_56	0.00229213	0.000251176	6.21e-05	5.28e-05	0.000780187	0.000121903	0.00197339	0.000737598	0.000665216	0.000146941	0.000204215	0.000201005	0.000113939
OTU_57	0.00113809	0.00158619	0.000934026	0.000415138	0.000968343	0.00109104	0.000865037	0.000922548	0.00118276	0.00119024	0.00152539	0.00102033	0.00177756	0.0022394	0.00192003	0.00145288	0.00210181	0.000832557	0.000957276	0.00142091	0.000977248	0.0015938	0.0018049	0.000939802	0.00129351	0.00117174	0.000595772	0.000390501	0.000975041	0.00119227	0.21112	0.0847579	24	10	0.000180426	OTU_57	0.00166008	0.000923443	0.000729287	0.000779449	0.00103748	0.00108951	0.00084877	0.00111941	0.00172463	0.0013388	0.000542227	0.00127839	0.00131843
OTU_58	0.00286212	0.00238788	0.00551207	0.00389115	0.00230292	0.000742514	0.00530047	0.00368173	0.00139105	0.00161577	0.00066549	0.00204065	0.000366579	0.000391683	0.000549573	0.000564656	0.000741453	0.0009744	0.00101838	0.00104031	0.00106671	0.000906565	0.00105214	0.00075767	0.00152869	0.00371315	0.00191885	0.00712168	0.0016496	0.00172529	0.000742338	2.17877e-05	24	0	0.00118475	OTU_58	0.00108134	0.000738754	0.00347575	0.00459082	0.00291325	0.00362661	0.00104682	0.00039917	0.00100193	0.000506131	0.000528143	0.00039397	0.000390647
OTU_59	0.00284521	0.0120826	0.00319674	0.00141891	0.00795158	0.0102512	0.00406228	0.00213286	0.0064866	0.0063829	0.0026171	0.00385635	0.00792641	0.00346554	0.00525225	0.00388281	0.00513502	0.00717849	0.00466417	0.0143105	0.00437009	0.00902179	0.00449942	0.00338766	0.00435824	0.0111711	0.0136796	0.00197236	0.0102103	0.00853526	1	1	24	18	0.00112793	OTU_59	0.0056199	0.010542	0.00346799	0.00189578	0.0060838	0.00187426	0.00381947	0.00392228	0.00134686	0.0024082	0.0208229	0.00174472	0.0041018
OTU_6	1.69e-05	8.59e-05	1.97e-05	0	1.24e-05	7.58e-06	8.48e-06	1.69e-05	2.23e-05	6.17e-06	0.0186038	0.0159155	0.0271061	0.0281926	0.0274995	0.0244198	0.068275	0.0300646	0.0315833	0.0514824	0.0152919	0.0526978	0.106831	0.0590618	0.0779339	0.00857428	0.00458822	5.29e-05	0.00812535	0.0155276	6.23451e-06	4.57459e-08	24	14	0.0223208	OTU_6	0.133476	0.0561084	0.0340205	0.0304712	0.0541483	0.0564791	0.0897221	0.101788	0.102443	0.131774	0.000133796	0.00228342	0.00313332
OTU_60	0.000625384	0.00191832	0.00518319	0.000136314	0.00078833	0.000325797	8.48e-06	0.0022175	0.000892651	0.00069071	0.000777651	0.000931951	0.00174298	5.11e-05	0.000640009	0.000222056	0.000269619	0.00311438	0.000549924	0.00211233	0.000165169	0.00191548	0.00145418	0.00139149	0.00042627	0.00271558	0.00048745	0.00557953	0.000962777	0.00271417	1	0.771381	24	22	0.000392318	OTU_60	0.0014697	0.000177301	0.000791354	0.00305174	0.00161847	0.00356566	0.00132267	8.68e-05	0.00166715	0.000220412	0.000204215	0.000136683	3.26e-05
OTU_61	0.00156064	0.000876128	0.00372953	0.00604739	0.00204842	0.00038641	0.00591957	0.00215825	0.000424009	0.00176994	0.00100197	0.00102033	0.000408079	0.000391683	0.00045218	0.000463145	0.000404429	0.000400861	0.000855438	0.000729483	0.000715731	0.000168153	0.000547458	0.000582823	0.000859889	0.00127466	0.000626722	0.00637377	0.000459925	0.000378721	0.141837	0.0489143	24	2	0.000562048	OTU_61	0.000692969	0.00048019	0.00539983	0.00630165	0.00463132	0.0032609	0.000643651	0.000425203	0.00096908	0.000661235	0.000514059	0.000594975	0.000333678
OTU_62	0	6.3e-05	5.26e-05	6.82e-05	0.000148976	0	3.39e-05	0.00161658	0	6.17e-06	0	0.000128545	6.92e-06	8.51e-06	0	0.00142116	7.35e-05	0.00155411	0.000224043	0.000520153	0.000997894	0.000774967	9.41e-05	3.64e-05	4.41e-05	0.00695918	0.00235988	0.0169702	0.00324401	0.00210401	0.0168756	0.00224655	24	20	0.000338603	OTU_62	3.81e-05	7.39e-05	0.00308783	0.000693577	0.000722088	0.000335233	0	3.47e-05	0.00185603	8.16e-06	0.000246467	0.000225126	6.51e-05
OTU_63	0.0012564	0.00245659	0.00113793	0.000167295	0.00106766	0.000818281	0.000941364	0.000795592	0.00136129	0.00133825	0.000553329	0.00121314	0.00106515	0.000459801	0.00130089	0.00103415	0.00136648	0.00154794	0.000801124	0.00107836	0.000640029	0.00233952	0.00112058	0.00146434	0.00177122	0.000989644	0.00114512	0.00109208	0.00298031	0.0014167	0.5685	0.324176	24	20	0.000157159	OTU_63	0.00130979	0.00150706	0.000760321	0.000521834	0.00113708	0.000937129	0.00193095	0.000963216	0.00102657	0.000514294	0.00128163	0.00200201	0.00132657
OTU_64	0.00653554	0.00599547	0.0108268	0.00526048	0.00692117	0.000863741	0.00775989	0.00774433	0.00399461	0.00463762	0.00143566	0.00433036	0.00109282	0.000400198	0.000862621	0.00069789	0.00140937	0.00119642	0.000556713	0.0017127	0.00353736	0.00277087	0.00341306	0.0028704	0.00379968	0.0122558	0.00349726	0.0147067	0.00410253	0.00232142	0.00080752	2.70866e-05	24	0	0.00270456	OTU_64	0.00361715	0.00175823	0.010404	0.0121211	0.00507121	0.00627038	0.00246851	0.00177023	0.00157681	0.00271025	0.00211961	0.000932663	0.00064294
OTU_65	0.000602847	0.000320674	0.00126291	0.000260236	0.000291744	0.00114408	0.00044948	0.00094794	0.000885212	0.000955893	0.00171981	0.00145417	0.00244156	0.00139643	0.0015235	0.00112297	0.000649538	0.000863393	0.000889384	0.000634333	0.000178933	0.000606814	0.000590228	0.000327838	0.000264581	0.00157551	0.000874315	0.00123107	0.00128779	0.000455868	0.141837	0.0489143	24	8	0.000323075	OTU_65	0.00160677	0.000952993	0.000605153	0.000819082	0.000746987	0.000380947	0.00027585	0.00014752	0.000238164	0.000146941	0.000605604	0.000667337	0.000927787
OTU_66	0.00206208	0.00111091	0.00189436	0.000117726	0.00186841	0.000681901	0.00207779	0.00369866	0.00227626	0.00204746	0.00126368	0.00200852	0.000657076	0.000442772	0.00053566	0.000234745	0.000833369	0.00116558	0.000196886	0.000888066	0.00119059	0.000672613	0.000598782	0.000728528	0.00110242	0.00235931	0.00164031	0.0062083	0.00184583	0.000596136	0.227439	0.0941701	24	0	0.000781104	OTU_66	0.000685354	0.000960381	0.00274646	0.00200147	0.00302115	0.00282662	0.00144998	0.000373138	0.000813042	0.000285719	0.000563353	0.00041005	0.000683633
OTU_67	0.00248463	0.00111091	0.0124383	0.0155026	0.00292365	0.000613711	0.00727649	0.00368173	0.000877774	0.00202279	0.000314052	0.00203262	0.000836907	0.000144752	0.000806968	0.000253778	0.000796603	7.4e-05	0.00118811	0.00168732	0.00118371	0.000467905	0.00100082	0.000480829	0	0.00220097	0.000317229	0.0107421	0.000858527	0.000736403	0.036788	0.00732675	24	2	0.00104921	OTU_67	0.00102803	0.000369377	0.00491105	0.00349431	0.00212476	0.00390851	0.000855843	0.000711565	0.000960867	0.000987771	0.00103516	0.000707538	0.000284847
OTU_68	0.000242266	0.002176	0.00928106	0.012039	0.000192427	3.03e-05	0.000737826	0.0100041	7.44e-05	0.00178228	0.000157026	0.00257894	3.46e-05	8.51e-06	0.00105045	1.9e-05	3.06e-05	8.02e-05	8.83e-05	5.07e-05	0.00211278	0.000986986	0.00157394	0.00159548	0.00122736	0.000427526	0.00020117	0.000152229	0.000159441	0.000533015	0.29969	0.141363	24	0	0.000114429	OTU_68	0.000822425	0.00101209	0.00405763	0.00155229	0.00372664	0.00473898	0.00027585	0.000164875	0.00225024	0.000538784	0.000598562	0.000136683	0.00016277
OTU_69	0.00105357	0.000704338	0.000467013	0.000768316	0.000869025	0.000954661	0.000678461	0.000550143	0.000743876	0.00143076	0.00121882	0.00120511	0.000795407	0.000953662	0.00162785	0.00439671	0.00394012	0.00109158	0.00258668	0.00390749	0.00140393	0.00163767	0.000846849	0.00233129	0.00130821	0.00107673	3.87e-05	0.000403738	0.00115288	0.000666269	0.00281647	0.000203707	24	14	0.000530937	OTU_69	0.00109657	0.00155138	0.000550844	0.000383119	0.000854885	0.000297138	0.000396093	0.00123222	0.000788404	0.000693889	0.000690107	0.00156784	0.00144051
OTU_7	0.0183277	0.0269481	0.00878774	0.00298032	0.0153259	0.0345042	0.0127466	0.0190773	0.0426241	0.0370332	0.0324595	0.0220214	0.0357726	0.0354388	0.0229777	0.0312591	0.0452716	0.0329199	0.0237282	0.042107	0.0813043	0.0488595	0.0359953	0.0510698	0.0466545	0.029816	0.0301136	0.0105766	0.0504323	0.0494512	0.0451616	0.0096572	24	16	0.0105489	OTU_7	0.0206063	0.0319881	0.00987641	0.00784733	0.0186415	0.0176988	0.0320128	0.0311093	0.0250318	0.0287433	0.048223	0.0244824	0.032261
OTU_70	0	0	0	0	1.86e-05	3.03e-05	0	0	0.000260357	1.23e-05	0	0	0	0	0	0.00582421	0.000177704	0.00470549	0.00231511	0	0	0	1.71e-05	0	0	0.00163093	0.00347405	4.63e-05	0.00028822	0	1	1	24	18	3.2739e-05	OTU_70	0	0	0	0	0	0	0	0	0	0	0.00398572	0.00117387	0.0017335
OTU_71	0	0	0	0	0	9.09e-05	0.000195057	0.000152347	0.000483519	0.000203513	0	0	0	0	0	0	0	0	0	0	0	0	0	0	0	0	0	0	0	0	0.29969	0.141363	0	0	0	OTU_71	7.62e-06	0	0	0	0	0	0	0	0	0	0	0.000273367	0.000406924
OTU_72	0.00388189	0.00120826	0.00618957	0.00509938	0.00119801	0.000424294	0.000491884	0.00253912	0.000245479	0.0015726	0.000396303	0.00338234	0.000753908	0.000289505	0.00137741	0.000450456	0.000814986	0.00121492	0.000244411	0.00039963	0.000688203	0.000760345	0.000461917	0.00052454	0.00105098	0.000950059	0.000665408	0.0039381	0.00172932	0.000911737	0.0714804	0.0186568	24	0	0.000520499	OTU_72	0.000388367	0.000487578	0.00066722	0.00751706	0.00104578	0.0018514	0.00137218	0.00036446	0.000156038	0.000546948	0.00106333	0.000160804	0.000455755
OTU_73	0.000478898	9.73e-05	0.000605144	0.000198275	0.000353818	0.000803128	0.00111946	0.00222596	0.00011902	3.7e-05	0.000112161	0.000867679	0.000117582	8.51e-05	0.000633052	0.00092629	3.68e-05	0.000308355	9.5e-05	0.000329853	0.00109424	2.19e-05	8.55e-06	6.56e-05	0.00013964	0.00122716	5.42e-05	0.00531478	0.00047219	0.000133254	1	0.717468	24	4	4.48178e-05	OTU_73	0.00132502	0.00102687	0.00220338	0.00205431	0.000398393	0.00787798	3.54e-05	6.94e-05	0.000139613	0.000187758	2.82e-05	0.000152764	0.000154631
OTU_74	0.0132683	0.0112809	0.00901796	0.00329013	0.0123774	0.00859195	0.0074461	0.00556068	0.0126087	0.0124266	0.014895	0.0105005	0.0138816	0.016621	0.0140176	0.0137865	0.0176723	0.0107246	0.0117725	0.0214595	0.0304392	0.0127431	0.00527783	0.0145851	0.0145373	0.00927891	0.0137647	0.00519565	0.0188876	0.0173511	0.21112	0.0847579	24	16	0.00190135	OTU_74	0.0126105	0.00578445	0.00448434	0.00762275	0.00539491	0.00500564	0.00704479	0.0103871	0.00647969	0.014237	0.00556311	0.016997	0.00920463
OTU_75	0.00185925	0.000704338	0.00703809	0.0107564	0.00258845	0.000219724	0.00503757	0.00557761	0.000386816	0.00147393	0.00146557	0.00119708	0.000615576	0.000119208	0.000313048	0.000209367	0.000165448	0.000610542	0.000142573	0.000526496	0.00155534	0.000526393	0.000564566	0.000429832	0.000734948	0.00284226	0.000704095	0.00361379	0.000527381	0.000133254	0.036788	0.00732675	24	2	0.000884905	OTU_75	0.000533053	0.000280727	0.00504294	0.00371229	0.00410013	0.0044266	0.000636578	0.000190908	0.000615941	0.00035919	0.000373221	9.65e-05	0.000236016
OTU_76	0.000563409	0.00188396	0.000118398	0.000303609	0.00209187	0.000644017	0.000364673	0.000321622	0.000446326	0.00125808	8.23e-05	0.000441874	0.000352746	0.000340594	0.00109915	0.000177645	0.000539239	0.00106691	0.000828281	0.00218845	0.00037163	0.000482527	0.00212995	0.00110008	0.000859889	0.00107673	0.00110643	0.00123769	0.00175998	0.000757443	0.264111	0.115722	24	20	0.000289495	OTU_76	0.000472133	0.000613166	0.000224993	0.000535045	0.000365194	0.000510468	0.00101852	0.000407848	0.000328502	0.000555111	0.000366179	0.000297487	0.000301124
OTU_77	0.000878918	0.000566906	0.00624877	0.00432487	0.000900062	0.000348527	0.000644538	0.00179431	0.000282673	0.000431694	0.000373871	0.000891781	0.00054641	0.000357623	0.00045218	0.000298189	0.00136648	0.000548871	0.000312303	0.000907096	0.00303497	0.000307062	0.000940943	0.000823237	0.000220484	0.00140134	0.000626722	0.00258128	0.00101183	0.00125539	0.21112	0.0847579	24	22	0.000375043	OTU_77	0.000456903	0.00090128	0.000946522	0.00166459	0.000614189	0.00217901	0.000374874	0.00120619	0.000312077	0.000367353	0.000394347	0.000201005	0.000488309
OTU_78	0	1.72e-05	0	0	0	7.58e-06	0	0	7.44e-06	0	0.00467339	0.00394473	0.00637709	0.00603702	0.00642096	0.00516438	0.0179297	0.00747451	0.00746811	0.0121982	0.00358554	0.0113394	0.0239513	0.0135579	0.0163085	0.00285018	0.000812417	6.62e-06	0.00187036	0.00314198	1.74181e-06	7.30319e-09	24	14	0.00528002	OTU_78	0.0354937	0.0126179	0.0089842	0.00764256	0.014226	0.0139884	0.021481	0.0250696	0.023726	0.0329311	2.11e-05	0.000506533	0.000602248
OTU_79	0.00156064	0.0010651	0.0005591	0.000421334	0.00145251	0.00275033	0.00252727	0.00137959	0.000952161	0.000431694	0.000770174	0.00155861	0.00132799	0.000340594	0.00233047	0.000780368	0.000484089	0.00141226	0.00128316	0.000374256	0.000832725	0.00226641	0.000804079	0.00052454	0.00149194	0.000767964	0.00218966	0.000913375	0.0034525	0.000694323	1	1	24	0	0.000130541	OTU_79	0.00089096	0.00176562	0.00119479	0.00101064	0.00215796	0.00108189	0.00116706	0.000971893	0.000722704	0.000677562	0.00352095	0.00148744	0.000439478
OTU_8	0.00948781	0.0463947	0.0117279	0.00561986	0.0333954	0.0398609	0.0147565	0.00883615	0.0266308	0.0268143	0.00945146	0.015104	0.0311523	0.0140069	0.0195064	0.0138753	0.0177888	0.0297439	0.0181882	0.0577687	0.0179896	0.0376371	0.01828	0.0141844	0.0179327	0.0295706	0.0559949	0.00850498	0.0420372	0.0363432	1	1	24	0	0.00503771	OTU_8	0.0193727	0.0399223	0.0130108	0.00654605	0.0220942	0.00745132	0.0148888	0.0149342	0.00571593	0.00864504	0.084855	0.00660905	0.0180023
OTU_80	2.25e-05	2.29e-05	0	0.000693963	3.72e-05	0.000280337	0.00342623	0.00586538	0.000803386	0.00228798	0.000620626	0.0014863	0.00060866	0.000204356	0.000118263	0.000120545	0.00021447	0.000111008	1.36e-05	0.00104665	4.13e-05	0	1.71e-05	4.37e-05	2.2e-05	0.00288976	0.00160936	0.00547363	0.00091985	0.00089771	0.45345	0.238132	24	4	5.30365e-05	OTU_80	0.00157631	0.000805242	0.00924022	0.0133827	0.00305435	0.00406089	0	0.000555368	0.00045169	0.000946954	0.000992909	0.000627136	0.000415063
OTU_81	0	0	0	0	0	0.000454601	0	0	0	0	0	0	0	0	0	6.34e-06	0	0	0	0	0.0079281	0	0	0.00387577	0.00795949	0	0.000843366	0.000694959	0.00322561	0	0.365843	0.180237	0	0	0	OTU_81	0	0	0	0	0	0.00894463	0.000169754	0.0025599	0.00252125	0.00484906	0	0	0
OTU_82	0.00120569	0.000446654	0.00497928	0.0142448	0.00195531	0.00015911	0.00300219	0.00315698	0.000528152	0.000696877	5.98e-05	0.00051418	2.07e-05	8.51e-06	4.87e-05	0.000196678	0.000373791	0.000481033	0.000441297	0.000405973	0.00135576	0.000153531	0.000333607	0.000327838	0.000374824	0.00075213	0.000379128	0.00148258	0.000233029	7.71e-05	0.0937374	0.027119	24	0	0.000420471	OTU_82	0.000274142	0.000317664	0.00260681	0.00253651	0.00191727	0.000944748	0.000551701	6.07e-05	0.000821254	0.000163268	0.000232383	0.000104523	0.000122077
OTU_83	0.00215222	0.00179807	0.00132869	0.000706355	0.00166356	0.00104558	0.00111946	0.00112568	0.00116045	0.000764715	0.000792606	0.000907849	0.000954489	0.000604554	0.000820881	0.000387012	0.00107848	0.000937398	0.0005024	0.000932469	0.00114242	0.00065068	0.00104359	0.000983513	0.00147725	0.00170219	0.00140045	0.00151567	0.00234869	0.00131851	0.00159527	7.6921e-05	24	0	0.000336177	OTU_83	0.000929035	0.000997318	0.00113272	0.0013211	0.000962783	0.000868558	0.000834624	0.00072892	0.000771979	0.000555111	0.000683065	0.00081206	0.000724325
OTU_84	0.00864269	1.15e-05	0.00110505	0.000712551	0.00536313	0.00254576	0	0.00339396	0.00169604	1.85e-05	0.00108423	0	0.000103749	0.00142198	0.00109915	0.00315319	0.000196087	0.00378659	0.00524804	0.000107837	0.00047486	0	0	0	0	0.00632581	0	0	0	0	0.589483	0.338613	24	6	0.00050385	OTU_84	0.001622	0.00254132	0	6.61e-06	0	0	0.00487336	0	0	0	0	0	0.00216484
OTU_85	0.00329031	0.00286889	0.00174965	0.000173491	0.00112353	0.0029549	0.00131452	0.00140498	0.00232833	0.00193645	0.00168242	0.00138186	0.00144557	0.0021202	0.00195481	0.00388281	0.00362148	0.00385443	0.00416177	0.0035142	0.00330337	0.00470098	0.00262609	0.00293597	0.004248	0.00205054	0.00375259	0.00111855	0.00278408	0.0024126	0.0168756	0.00224655	24	16	0.00106157	OTU_85	0.00204083	0.0047428	0.000845663	0.00169761	0.00175957	0.0016076	0.00358605	0.00186569	0.00180676	0.00232657	0.0033942	0.00317588	0.00196951
OTU_86	0.000349313	5.73e-06	0.00176281	0.00430009	0.000453135	0.000121227	1.7e-05	0.000143884	0.00035706	0.000684543	0.00180953	4.02e-05	0.000525661	5.11e-05	0.000438267	0.000260123	0.000870135	0.000585874	7.47e-05	0.0025183	0.000206461	0	0.000136864	2.19e-05	0	0.00064129	0	1.32e-05	0	0	0.406948	0.207313	24	8	0.000101741	OTU_86	0.00210175	0.000110813	0.000775837	6.61e-06	0	0	0.00158437	8.68e-06	0	0	4.23e-05	0	0.00037437
OTU_87	0.000287339	0.000326401	0.000966914	0.00521711	0.000999379	0.000234877	0.00433367	0.00323315	0.000535591	0.000320687	7.48e-05	0.000128545	0.000207498	0.000136237	0.000146089	0.000234745	0.000165448	0.000450198	0.000746811	0.00041866	0.000461096	0.000299751	0.000205297	0.00114379	0.000249882	0.000372106	0.000417814	0.00267394	0.000392469	0.000547042	0.0590156	0.0144137	24	22	0.000134466	OTU_87	0.000274142	0.000140363	0.00161374	0.00330275	0.00306265	0.00322281	0.000212193	0.00018223	0.000147826	0.000253065	0.000218299	0.000152764	0.000211601
OTU_88	0.000512702	0.000377938	0.000539367	7.44e-05	0.000403476	0.00018184	0.000525807	5.08e-05	0.000230602	0.000499531	0.000613148	0.000369567	0.000477244	0.00136238	0.00158611	0.000450456	0.00156257	0.00014801	0.00203676	0.00189665	0.000144523	0.00367744	0.000265175	8.01e-05	0.00195496	0.00016626	0.00239083	0.000158848	0.000165573	0.000266508	1	0.717468	24	12	0.000304981	OTU_88	0.000319832	0.00198725	0.000294818	0.00106349	0.000497991	0.000700942	0.00123072	0.000503302	0.000862317	0.000138778	0.000154922	0.000209045	0.000211601
OTU_89	5.63e-06	6.87e-05	1.32e-05	0	1.86e-05	7.58e-06	1.7e-05	0	0	1.85e-05	0.000171981	0.000200852	0.000103749	0.000127723	0.000153046	0.00340697	0.000845625	0.00115941	0.00152078	0.00034254	0.00736377	0.0235415	0.0325395	0.0239103	0.0199318	0.0177978	0.0129987	7.94e-05	0.0111976	0.0126521	1.74181e-06	7.30319e-09	24	16	0.00519382	OTU_89	6.09e-05	3.69e-05	0	1.32e-05	4.15e-05	7.62e-05	0.000155608	0.000312394	0.000213526	0.000416333	0.000288718	0.000771859	0.000992895
OTU_9	0.0170544	0.0184445	0.00884694	0.00252801	0.0161577	0.0205783	0.00849772	0.0119847	0.0235214	0.029164	0.0323324	0.0163654	0.0352608	0.0285247	0.0282021	0.0330229	0.0527229	0.0283501	0.0230086	0.0454753	0.0545676	0.0382147	0.0275012	0.0382113	0.0335871	0.0174336	0.020442	0.00593032	0.0288526	0.0283831	0.00263594	0.000168545	24	14	0.0114223	OTU_9	0.0285031	0.0285307	0.00711443	0.00910898	0.01611	0.0135465	0.0305274	0.0246271	0.0276023	0.0262943	0.0348152	0.0323698	0.0267756
OTU_90	0.000890186	0.00103074	0.000513057	0.000439923	0.000664184	0.000734938	0.000822633	0.000973331	0.00084058	0.000610538	0.000643058	0.000658793	0.000580993	0.000919603	0.000653922	0.000856501	0.00116427	0.000715383	0.000536346	0.000659706	0.0011493	0.000731101	0.000556012	0.000517255	0.000727599	0.000720461	0.000642196	0.000277984	0.000631631	0.000848617	1	1	24	10	4.8038e-05	OTU_90	0.000327447	0.000723979	0.000519811	0.00039633	0.000846585	0.000700942	0.000579993	0.000780986	0.00121546	0.00040817	0.000563353	0.000562814	0.000708048
OTU_91	0.000997234	0.00147167	0.000795896	0.000470903	0.00209187	0.00190175	0.000865037	0.000600926	0.000914968	0.00203513	0.00107675	0.000289226	0.00112049	0.000153267	0.000598269	0.000399701	0.000306386	0.000499534	0.000454876	0.000704109	0.00044045	0.00105279	0.000650106	0.000407976	0.00042627	0.00276309	0.000866578	7.28e-05	0.000607101	0.000287548	0.264111	0.115722	24	2	0.000293756	OTU_91	0.000266527	0.000642716	0.000271543	0.0006011	0.000514591	0.000830464	0.000650724	0.000841729	0.000928017	0.000612255	0.00135909	0.000225126	0.000252293
OTU_92	0.000501434	1.72e-05	0	0.00424432	0.000167598	0	0.000525807	0	0	0.00090039	5.23e-05	8.84e-05	6.92e-05	0	0.000201742	0	2.45e-05	2.47e-05	2.72e-05	6.98e-05	0	0	0.00124033	0.00106365	0	9.5e-05	7.74e-06	5.96e-05	0	0	1	1	24	6	3.69817e-05	OTU_92	1.52e-05	5.91e-05	0.00028706	0	0.000174297	0.000624752	0	1.74e-05	0.000131401	0.000138778	2.82e-05	0.00172864	0.000203462
OTU_93	0.000997234	0.00195268	0.00454516	0.00164197	0.000204842	0.00117439	0.00843835	0.00033855	0.00202334	0.000468696	0.000732787	0.00141399	0.000574077	0.000306534	5.57e-05	0.000596379	0.000410557	0.000117175	0.000271568	0.000659706	0.00208525	0.00035824	0.000136864	0.00012385	0.000205786	0.000403775	0.00170994	0.00717463	0.000116514	1.4e-05	0.406948	0.207313	24	4	0.000421381	OTU_93	0.000220836	0.00123372	0.000263785	0.000911559	0.00153547	0.00071618	0.000254631	0	1.64e-05	0.000497967	7.04e-06	8.04e-06	3.26e-05
OTU_94	0.000754968	0.000286316	0.00663685	0.00152424	0.00153321	0.000265184	0.00297675	0.00181124	0.000230602	0.00111007	0.000314052	0.000618623	0.000463411	0.000195841	0.000681749	0.000298189	0.000343152	0.000308355	0.000224043	0.000348883	8.95e-05	0.000138909	0.000419147	0.000276841	0.000213135	0.000158343	0.000441026	0.00320343	0.000343411	0.000133254	0.0533367	0.0126353	24	4	0.000287145	OTU_94	0.000304602	0.000125588	0.00224993	0.00134092	0.00278875	0.00147045	0.000311216	0.000269006	0.000435265	0.000334699	4.23e-05	0.00040201	0.000227878
OTU_95	0.000946527	0.0011739	0.000236795	9.91e-05	0.000409683	0.000681901	0.000975287	0.000313159	0.000520713	0.00048103	0.000194413	0.000570419	0.000497994	0.000587524	0.000584356	0.000672512	0.000729198	0.00162811	0.00114737	0.00036157	0.000220225	0.000445972	0.000188189	0.000342408	0.000874588	0.000839218	0.00164031	0.00054273	0.000699086	0.000308588	1	1	24	16	7.88862e-05	OTU_95	0.000236066	0.00101948	0.000263785	0.000158532	0.000647389	0.000243806	0.000495116	0.000780986	0.000188888	0.000253065	0.00251396	0.000554774	9.77e-05
OTU_96	0.000518336	0.000595538	0.000519634	0.000371766	0.000422098	0.000530367	0.000415557	0.00040626	0.000386816	0.000425527	0.000613148	0.000522214	0.000746991	0.000894058	0.000723488	0.000634445	0.000998817	0.000302187	0.000366616	0.000539183	0.000516152	0.000606814	0.00108636	0.000619249	0.000926035	0.000823384	0.000394602	0.000377264	0.000600969	0.000673283	0.434616	0.227331	24	16	6.32776e-05	OTU_96	0.000715814	0.000472803	0.000512053	0.000449174	0.000414993	0.0002819	0.000332435	0.000321072	0.000509178	0.000318373	0.00033097	0.000530653	0.000447617
OTU_97	0.002248	0.00101356	0.00418339	0.0034946	0.00253259	7.58e-06	0.00149261	0.00482433	0.000148775	0.000487197	0.00104684	0.00273962	0.000594826	0.000417227	2.09e-05	3.17e-05	0.000165448	9.87e-05	0.000801124	0.000945156	0.000860254	0.000438661	0.000179635	0.000961658	0.000793744	0.000989644	0.00106001	3.31e-05	0.000312749	0.000140267	0.264111	0.115722	24	2	0.000372737	OTU_97	0.000258912	0.000110813	2.33e-05	0.000165137	7.47e-05	0.00187426	9.2e-05	0.000269006	0.000180676	7.35e-05	4.93e-05	6.43e-05	0
OTU_98	0.000467629	0.00028059	0.00132869	0.000123922	0.000806952	0.000189417	0.00167919	0.000575535	0.000223163	0.000252849	0.000284142	0.000433839	0.000124499	0.000153267	7.65e-05	0.000107856	0.000171576	0.000129509	0.000128995	0.000298136	9.63e-05	5.85e-05	0.00012831	0.000254985	0.000293979	5.54e-05	0	0.00279969	0.000453793	8.42e-05	0.434616	0.227331	24	4	0.00010683	OTU_98	0.000167531	0.000258564	0.000162926	0.00185615	0.00216626	0.000670466	0.000155608	8.68e-06	6.57e-05	0.000138778	0.000112671	0.000225126	2.44e-05
OTU_99	0.000783138	0.000658528	5.26e-05	3.1e-05	0.000372439	0.000560674	0.000729345	0.000423187	0.0031466	0.000456362	5.98e-05	0.000369567	0.000504911	5.96e-05	0.00105045	0.000215711	0.0005086	0.000567372	0.000162941	0.000386943	0	0.00100161	0.00217272	0.00292868	0.00152134	0.000712544	0.000897527	6.62e-06	0.000754277	0.00189361	1	1	24	22	0.000204326	OTU_99	0.00129456	4.43e-05	0.000519811	0.000772843	6.64e-05	0.00071618	0.00124486	0.000485947	0.000435265	0.000261229	0.000528143	0.000578894	0.000732464
[truncated: 22 more columns]

## Sheet: OTU mapped to taxonomy
	Kingdom	Phylum	Class	Order	Family	Genus	Species
OTU_212	Bacteria	Actinobacteria	Coriobacteriia	Coriobacteriales	Coriobacteriaceae	Enterorhabdus	uncultured bacterium
OTU_361	Bacteria	Actinobacteria	Coriobacteriia	Coriobacteriales	Coriobacteriaceae	Enterorhabdus	uncultured bacterium
OTU_4	Bacteria	Actinobacteria	Actinobacteria	Bifidobacteriales	Bifidobacteriaceae	Bifidobacterium	uncultured bacterium
OTU_65	Bacteria	Actinobacteria	Coriobacteriia	Coriobacteriales	Coriobacteriaceae	Enterorhabdus	uncultured bacterium
OTU_89	Bacteria	Actinobacteria	Actinobacteria	Bifidobacteriales	Bifidobacteriaceae	Bifidobacterium	Bifidobacterium animalis
OTU_96	Bacteria	Actinobacteria	Coriobacteriia	Coriobacteriales	Coriobacteriaceae	Parvibacter	uncultured bacterium
OTU_241	Bacteria	Actinobacteria	Coriobacteriia	Coriobacteriales	Coriobacteriaceae	Parvibacter	Parvibacter caecicola
OTU_257	Bacteria	Actinobacteria	Actinobacteria	Corynebacteriales	Corynebacteriaceae	Corynebacterium 1	NA
OTU_285	Bacteria	Actinobacteria	Coriobacteriia	Coriobacteriales	Coriobacteriaceae	Adlercreutzia	uncultured bacterium
OTU_385	Bacteria	Actinobacteria	Coriobacteriia	Coriobacteriales	Coriobacteriaceae	Parvibacter	uncultured bacterium
OTU_90	Bacteria	Actinobacteria	Coriobacteriia	Coriobacteriales	Coriobacteriaceae	Enterorhabdus	uncultured bacterium
OTU_410	Bacteria	Actinobacteria	Actinobacteria	Bifidobacteriales	Bifidobacteriaceae	Bifidobacterium	Bifidobacterium breve
OTU_57	Bacteria	Actinobacteria	Coriobacteriia	Coriobacteriales	Coriobacteriaceae	Parvibacter	Parvibacter caecicola
OTU_17	Bacteria	Actinobacteria	Actinobacteria	Bifidobacteriales	Bifidobacteriaceae	Bifidobacterium	NA
OTU_430	Bacteria	Actinobacteria	Coriobacteriia	Coriobacteriales	Coriobacteriaceae	Adlercreutzia	NA
OTU_49	Bacteria	Actinobacteria	Actinobacteria	Bifidobacteriales	Bifidobacteriaceae	Bifidobacterium	Bifidobacterium breve
OTU_11	Bacteria	Bacteroidetes	Bacteroidia	Bacteroidales	Bacteroidales S24-7 group	uncultured bacterium	uncultured bacterium
OTU_13	Bacteria	Bacteroidetes	Bacteroidia	Bacteroidales	Porphyromonadaceae	Parabacteroides	Parabacteroides goldsteinii
OTU_14	Bacteria	Bacteroidetes	Bacteroidia	Bacteroidales	Bacteroidaceae	Bacteroides	uncultured organism
OTU_19	Bacteria	Bacteroidetes	Bacteroidia	Bacteroidales	Bacteroidales S24-7 group	uncultured bacterium	uncultured bacterium
OTU_211	Bacteria	Bacteroidetes	Bacteroidia	Bacteroidales	Bacteroidaceae	Bacteroides	NA
OTU_299	Bacteria	Bacteroidetes	Bacteroidia	Bacteroidales	Porphyromonadaceae	Parabacteroides	bacterium NLAE-zl-P241
OTU_3	Bacteria	Bacteroidetes	Bacteroidia	Bacteroidales	Bacteroidaceae	Bacteroides	unidentified
OTU_413	Bacteria	Bacteroidetes	Bacteroidia	Bacteroidales	Bacteroidaceae	Bacteroides	Bacteroides nordii CL02T12C05
OTU_5	Bacteria	Bacteroidetes	Bacteroidia	Bacteroidales	Bacteroidales S24-7 group	uncultured bacterium	uncultured bacterium
OTU_7	Bacteria	Bacteroidetes	Bacteroidia	Bacteroidales	Bacteroidales S24-7 group	uncultured bacterium	uncultured bacterium
OTU_9	Bacteria	Bacteroidetes	Bacteroidia	Bacteroidales	Bacteroidales S24-7 group	uncultured bacterium	uncultured bacterium
OTU_2	Bacteria	Bacteroidetes	Bacteroidia	Bacteroidales	Bacteroidales S24-7 group	uncultured bacterium	uncultured bacterium
OTU_315	Bacteria	Bacteroidetes	Bacteroidia	Bacteroidales	Bacteroidales S24-7 group	uncultured bacterium	uncultured bacterium
OTU_358	Bacteria	Bacteroidetes	Bacteroidia	Bacteroidales	Bacteroidales S24-7 group	uncultured bacterium	uncultured bacterium
OTU_46	Bacteria	Bacteroidetes	Bacteroidia	Bacteroidales	Bacteroidaceae	Bacteroides	unidentified
OTU_54	Bacteria	Bacteroidetes	Bacteroidia	Bacteroidales	Bacteroidales S24-7 group	uncultured bacterium	uncultured bacterium
OTU_74	Bacteria	Bacteroidetes	Bacteroidia	Bacteroidales	Bacteroidales S24-7 group	uncultured bacterium	uncultured bacterium
OTU_85	Bacteria	Bacteroidetes	Bacteroidia	Bacteroidales	Bacteroidaceae	Bacteroides	Bacteroides faecichinchillae JCM 17102
OTU_227	Bacteria	Bacteroidetes	Bacteroidia	Bacteroidales	Bacteroidaceae	Bacteroides	NA
OTU_371	Bacteria	Bacteroidetes	Bacteroidia	Bacteroidales	Bacteroidaceae	Bacteroides	unidentified
OTU_428	Bacteria	Bacteroidetes	Bacteroidia	Bacteroidales	Bacteroidales S24-7 group	uncultured bacterium	uncultured bacterium
OTU_448	Bacteria	Bacteroidetes	Bacteroidia	Bacteroidales	Bacteroidaceae	Bacteroides	Candidatus Bacteroides timonensis
OTU_460	Bacteria	Bacteroidetes	Bacteroidia	Bacteroidales	Bacteroidales S24-7 group	uncultured bacterium	uncultured bacterium
OTU_131	Bacteria	Bacteroidetes	Bacteroidia	Bacteroidales	Bacteroidales S24-7 group	uncultured bacterium	uncultured bacterium
OTU_24	Bacteria	Bacteroidetes	Bacteroidia	Bacteroidales	Bacteroidales S24-7 group	uncultured bacterium	uncultured bacterium
OTU_28	Bacteria	Bacteroidetes	Bacteroidia	Bacteroidales	Bacteroidaceae	Bacteroides	uncultured organism
OTU_30	Bacteria	Bacteroidetes	Bacteroidia	Bacteroidales	Bacteroidaceae	Bacteroides	Bacteroides nordii CL02T12C05
OTU_36	Bacteria	Bacteroidetes	Bacteroidia	Bacteroidales	Porphyromonadaceae	Parabacteroides	uncultured organism
OTU_424	Bacteria	Bacteroidetes	Bacteroidia	Bacteroidales	Bacteroidaceae	Bacteroides	unidentified
OTU_477	Bacteria	Bacteroidetes	Bacteroidia	Bacteroidales	Porphyromonadaceae	Parabacteroides	Parabacteroides goldsteinii
OTU_87	Bacteria	Deferribacteres	Deferribacteres	Deferribacterales	Deferribacteraceae	Mucispirillum	uncultured bacterium
OTU_386	Bacteria	Deferribacteres	Deferribacteres	Deferribacterales	Deferribacteraceae	Mucispirillum	NA
OTU_265	Bacteria	Firmicutes	Clostridia	Clostridiales	Ruminococcaceae	Ruminococcaceae UCG-014	NA
OTU_104	Bacteria	Firmicutes	Clostridia	Clostridiales	Ruminococcaceae	Oscillibacter	uncultured bacterium
OTU_114	Bacteria	Firmicutes	Clostridia	Clostridiales	Ruminococcaceae	uncultured	uncultured bacterium
OTU_180	Bacteria	Firmicutes	Clostridia	Clostridiales	Ruminococcaceae	Oscillibacter	uncultured bacterium
OTU_190	Bacteria	Firmicutes	Clostridia	Clostridiales	Ruminococcaceae	Oscillibacter	uncultured bacterium
OTU_206	Bacteria	Firmicutes	Clostridia	Clostridiales	Ruminococcaceae	Oscillibacter	uncultured bacterium
OTU_259	Bacteria	Firmicutes	Clostridia	Clostridiales	Ruminococcaceae	uncultured	uncultured bacterium
OTU_263	Bacteria	Firmicutes	Clostridia	Clostridiales	Ruminococcaceae	NA	NA
OTU_271	Bacteria	Firmicutes	Clostridia	Clostridiales	Ruminococcaceae	Oscillibacter	[Clostridium] leptum
OTU_301	Bacteria	Firmicutes	Clostridia	Clostridiales	Ruminococcaceae	Oscillibacter	uncultured bacterium
OTU_303	Bacteria	Firmicutes	Clostridia	Clostridiales	Ruminococcaceae	Oscillibacter	unidentified
OTU_305	Bacteria	Firmicutes	Clostridia	Clostridiales	Ruminococcaceae	Oscillibacter	uncultured bacterium
OTU_314	Bacteria	Firmicutes	Clostridia	Clostridiales	Ruminococcaceae	uncultured	unidentified
OTU_317	Bacteria	Firmicutes	Clostridia	Clostridiales	Ruminococcaceae	Oscillibacter	uncultured bacterium
OTU_324	Bacteria	Firmicutes	Clostridia	Clostridiales	Lachnospiraceae	Lachnospiraceae UCG-001	uncultured bacterium
OTU_338	Bacteria	Firmicutes	Clostridia	Clostridiales	Ruminococcaceae	Oscillospira	NA
OTU_360	Bacteria	Firmicutes	Clostridia	Clostridiales	Lachnospiraceae	uncultured	NA
OTU_369	Bacteria	Firmicutes	Bacilli	Lactobacillales	Enterococcaceae	Enterococcus	NA
OTU_373	Bacteria	Firmicutes	Clostridia	Clostridiales	Ruminococcaceae	Oscillibacter	uncultured bacterium
OTU_375	Bacteria	Firmicutes	Clostridia	Clostridiales	Ruminococcaceae	Oscillospira	NA
OTU_407	Bacteria	Firmicutes	Clostridia	Clostridiales	Lachnospiraceae	NA	NA
OTU_427	Bacteria	Firmicutes	Clostridia	Clostridiales	Ruminococcaceae	Oscillibacter	uncultured bacterium
OTU_435	Bacteria	Firmicutes	Clostridia	Clostridiales	Ruminococcaceae	uncultured	uncultured bacterium
OTU_455	Bacteria	Firmicutes	Bacilli	Lactobacillales	Lactobacillaceae	Lactobacillus	Lactobacillus gasseri
OTU_51	Bacteria	Firmicutes	Clostridia	Clostridiales	Ruminococcaceae	Oscillibacter	uncultured bacterium
OTU_80	Bacteria	Firmicutes	Clostridia	Clostridiales	Lachnospiraceae	Lachnospiraceae UCG-001	uncultured bacterium
OTU_93	Bacteria	Firmicutes	Clostridia	Clostridiales	Ruminococcaceae	Oscillibacter	uncultured bacterium
OTU_1	Bacteria	Firmicutes	Bacilli	Lactobacillales	Lactobacillaceae	Lactobacillus	NA
OTU_100	Bacteria	Firmicutes	Clostridia	Clostridiales	Lachnospiraceae	NA	NA
OTU_102	Bacteria	Firmicutes	Clostridia	Clostridiales	Lachnospiraceae	Blautia	Lachnospiraceae bacterium 615
OTU_103	Bacteria	Firmicutes	Clostridia	Clostridiales	Lachnospiraceae	Lachnospiraceae UCG-001	uncultured bacterium
OTU_105	Bacteria	Firmicutes	Clostridia	Clostridiales	Clostridiales vadinBB60 group	unidentified	unidentified
OTU_106	Bacteria	Firmicutes	Clostridia	Clostridiales	Lachnospiraceae	NA	NA
OTU_109	Bacteria	Firmicutes	Clostridia	Clostridiales	Lachnospiraceae	NA	NA
OTU_12	Bacteria	Firmicutes	Clostridia	Clostridiales	Lachnospiraceae	Lachnospiraceae NK4A136 group	unidentified
OTU_121	Bacteria	Firmicutes	Clostridia	Clostridiales	Ruminococcaceae	Ruminococcaceae UCG-014	uncultured rumen bacterium
OTU_124	Bacteria	Firmicutes	Clostridia	Clostridiales	Lachnospiraceae	uncultured	uncultured bacterium
OTU_129	Bacteria	Firmicutes	Clostridia	Clostridiales	Lachnospiraceae	Lachnospiraceae NK4A136 group	NA
OTU_133	Bacteria	Firmicutes	Clostridia	Clostridiales	Lachnospiraceae	Acetatifactor	NA
OTU_134	Bacteria	Firmicutes	Clostridia	Clostridiales	Ruminococcaceae	Ruminococcaceae UCG-014	NA
OTU_140	Bacteria	Firmicutes	Clostridia	Clostridiales	Ruminococcaceae	uncultured	uncultured bacterium
OTU_144	Bacteria	Firmicutes	Clostridia	Clostridiales	Ruminococcaceae	Ruminococcaceae UCG-004	uncultured bacterium
OTU_148	Bacteria	Firmicutes	Clostridia	Clostridiales	Lachnospiraceae	uncultured	unidentified
OTU_149	Bacteria	Firmicutes	Clostridia	Clostridiales	Lachnospiraceae	Lachnoclostridium	NA
OTU_15	Bacteria	Firmicutes	Clostridia	Clostridiales	Lachnospiraceae	Lachnospiraceae NK4A136 group	NA
OTU_16	Bacteria	Firmicutes	Clostridia	Clostridiales	Lachnospiraceae	Lachnospiraceae NK4A136 group	uncultured bacterium
OTU_160	Bacteria	Firmicutes	Clostridia	Clostridiales	Clostridiales vadinBB60 group	uncultured bacterium	uncultured bacterium
OTU_172	Bacteria	Firmicutes	Clostridia	Clostridiales	Ruminococcaceae	Ruminiclostridium 9	uncultured Clostridiales bacterium
OTU_173	Bacteria	Firmicutes	Clostridia	Clostridiales	Ruminococcaceae	Ruminococcaceae UCG-010	uncultured organism
OTU_175	Bacteria	Firmicutes	Clostridia	Clostridiales	Ruminococcaceae	[Eubacterium] coprostanoligenes group	uncultured organism
OTU_176	Bacteria	Firmicutes	Clostridia	Clostridiales	Ruminococcaceae	Ruminococcus 1	NA
OTU_18	Bacteria	Firmicutes	Clostridia	Clostridiales	Lachnospiraceae	Lachnoclostridium	uncultured bacterium
OTU_182	Bacteria	Firmicutes	Clostridia	Clostridiales	Lachnospiraceae	uncultured	Lachnospiraceae bacterium 6-1
OTU_183	Bacteria	Firmicutes	Clostridia	Clostridiales	Ruminococcaceae	Ruminococcaceae UCG-014	unidentified
OTU_187	Bacteria	Firmicutes	Bacilli	Lactobacillales	Carnobacteriaceae	Atopostipes	uncultured bacterium
OTU_189	Bacteria	Firmicutes	Clostridia	Clostridiales	Lachnospiraceae	Coprococcus 1	uncultured bacterium
OTU_191	Bacteria	Firmicutes	Clostridia	Clostridiales	Family XIII	[Eubacterium] brachy group	uncultured bacterium
OTU_201	Bacteria	Firmicutes	Clostridia	Clostridiales	Lachnospiraceae	Lachnospiraceae UCG-006	uncultured bacterium
OTU_205	Bacteria	Firmicutes	Clostridia	Clostridiales	Ruminococcaceae	Ruminococcaceae UCG-009	uncultured bacterium
OTU_209	Bacteria	Firmicutes	Clostridia	Clostridiales	Ruminococcaceae	uncultured	unidentified
OTU_21	Bacteria	Firmicutes	Clostridia	Clostridiales	Lachnospiraceae	[Eubacterium] ventriosum group	uncultured Clostridiales bacterium
OTU_210	Bacteria	Firmicutes	Clostridia	Clostridiales	Lachnospiraceae	NA	NA
OTU_217	Bacteria	Firmicutes	Clostridia	Clostridiales	Lachnospiraceae	Lachnospiraceae NK4A136 group	uncultured bacterium
OTU_218	Bacteria	Firmicutes	Clostridia	Clostridiales	Lachnospiraceae	uncultured	Lachnospiraceae bacterium 6-1
OTU_219	Bacteria	Firmicutes	Clostridia	Clostridiales	Lachnospiraceae	Lachnospiraceae NK4A136 group	NA
OTU_220	Bacteria	Firmicutes	Clostridia	Clostridiales	Ruminococcaceae	Anaerotruncus	uncultured bacterium
OTU_222	Bacteria	Firmicutes	Clostridia	Clostridiales	Lachnospiraceae	uncultured	uncultured bacterium
OTU_223	Bacteria	Firmicutes	Clostridia	Clostridiales	Lachnospiraceae	Lachnospiraceae NK4A136 group	uncultured bacterium
OTU_23	Bacteria	Firmicutes	Bacilli	Lactobacillales	Lactobacillaceae	Lactobacillus	NA
OTU_232	Bacteria	Firmicutes	Clostridia	Clostridiales	Lachnospiraceae	Lachnospiraceae UCG-006	uncultured bacterium
OTU_235	Bacteria	Firmicutes	Clostridia	Clostridiales	Family XIII	[Eubacterium] brachy group	uncultured bacterium
OTU_237	Bacteria	Firmicutes	Clostridia	Clostridiales	Lachnospiraceae	Lachnospiraceae NK4A136 group	uncultured bacterium
OTU_242	Bacteria	Firmicutes	Clostridia	Clostridiales	Lachnospiraceae	NA	NA
OTU_243	Bacteria	Firmicutes	Clostridia	Clostridiales	Lachnospiraceae	Incertae Sedis	uncultured bacterium
OTU_250	Bacteria	Firmicutes	Clostridia	Clostridiales	Lachnospiraceae	Lachnospiraceae UCG-006	uncultured organism
OTU_252	Bacteria	Firmicutes	Clostridia	Clostridiales	NA	NA	NA
OTU_253	Bacteria	Firmicutes	Clostridia	Clostridiales	Lachnospiraceae	Lachnospiraceae NK4A136 group	uncultured bacterium
OTU_254	Bacteria	Firmicutes	Clostridia	Clostridiales	Lachnospiraceae	Lachnospiraceae UCG-006	uncultured bacterium
OTU_258	Bacteria	Firmicutes	Clostridia	Clostridiales	Ruminococcaceae	Anaerotruncus	unidentified
OTU_264	Bacteria	Firmicutes	Clostridia	Clostridiales	Lachnospiraceae	uncultured	mouse gut metagenome
OTU_266	Bacteria	Firmicutes	Clostridia	Clostridiales	Ruminococcaceae	Ruminococcaceae UCG-014	uncultured bacterium
OTU_273	Bacteria	Firmicutes	Clostridia	Clostridiales	Lachnospiraceae	Roseburia	NA
OTU_277	Bacteria	Firmicutes	Clostridia	Clostridiales	Lachnospiraceae	NA	NA
OTU_295	Bacteria	Firmicutes	Clostridia	Clostridiales	Lachnospiraceae	Roseburia	NA
OTU_296	Bacteria	Firmicutes	Clostridia	Clostridiales	Ruminococcaceae	uncultured	[Clostridium] leptum
OTU_297	Bacteria	Firmicutes	Erysipelotrichia	Erysipelotrichales	Erysipelotrichaceae	uncultured bacterium	uncultured bacterium
OTU_306	Bacteria	Firmicutes	Clostridia	Clostridiales	Lachnospiraceae	NA	NA
OTU_311	Bacteria	Firmicutes	Clostridia	Clostridiales	Lachnospiraceae	uncultured	Clostridium sp. Clone-33
OTU_312	Bacteria	Firmicutes	Clostridia	Clostridiales	Lachnospiraceae	Lachnospiraceae UCG-006	uncultured bacterium
OTU_327	Bacteria	Firmicutes	Clostridia	Clostridiales	Lachnospiraceae	uncultured	Clostridium sp. ASF356
OTU_329	Bacteria	Firmicutes	Clostridia	Clostridiales	Clostridiales vadinBB60 group	uncultured bacterium	uncultured bacterium
OTU_331	Bacteria	Firmicutes	Clostridia	Clostridiales	Ruminococcaceae	Ruminiclostridium	uncultured bacterium
OTU_34	Bacteria	Firmicutes	Clostridia	Clostridiales	Ruminococcaceae	Ruminococcus 1	unidentified
OTU_343	Bacteria	Firmicutes	Clostridia	Clostridiales	Lachnospiraceae	Lachnoclostridium	[Clostridium] scindens
OTU_348	Bacteria	Firmicutes	Clostridia	Clostridiales	Lachnospiraceae	Lachnospiraceae NK4A136 group	uncultured bacterium
OTU_353	Bacteria	Firmicutes	Clostridia	Clostridiales	Lachnospiraceae	Coprococcus 1	uncultured bacterium
OTU_365	Bacteria	Firmicutes	Clostridia	Clostridiales	Clostridiales vadinBB60 group	unidentified	unidentified
OTU_366	Bacteria	Firmicutes	Clostridia	Clostridiales	Ruminococcaceae	Ruminococcaceae UCG-014	uncultured rumen bacterium
OTU_367	Bacteria	Firmicutes	Clostridia	Clostridiales	Christensenellaceae	uncultured	unidentified
OTU_368	Bacteria	Firmicutes	Clostridia	Clostridiales	Lachnospiraceae	uncultured	NA
OTU_37	Bacteria	Firmicutes	Clostridia	Clostridiales	Ruminococcaceae	Ruminiclostridium 9	uncultured bacterium
OTU_379	Bacteria	Firmicutes	Erysipelotrichia	Erysipelotrichales	Erysipelotrichaceae	Erysipelatoclostridium	[Clostridium] cocleatum
OTU_38	Bacteria	Firmicutes	Clostridia	Clostridiales	Lachnospiraceae	Lachnospiraceae NK4A136 group	uncultured bacterium
OTU_382	Bacteria	Firmicutes	Clostridia	Clostridiales	Lachnospiraceae	Lachnoclostridium	NA
OTU_39	Bacteria	Firmicutes	Clostridia	Clostridiales	Clostridiaceae 1	Clostridium sensu stricto 1	uncultured bacterium
OTU_395	Bacteria	Firmicutes	Clostridia	Clostridiales	Lachnospiraceae	uncultured	unidentified
OTU_400	Bacteria	Firmicutes	Clostridia	Clostridiales	Ruminococcaceae	Ruminococcaceae UCG-014	uncultured organism
OTU_408	Bacteria	Firmicutes	Clostridia	Clostridiales	Lachnospiraceae	Lachnospiraceae UCG-001	uncultured bacterium
OTU_41	Bacteria	Firmicutes	Clostridia	Clostridiales	Clostridiales vadinBB60 group	uncultured bacterium	uncultured bacterium
OTU_412	Bacteria	Firmicutes	Clostridia	Clostridiales	Lachnospiraceae	Lachnospiraceae NK4A136 group	unidentified
OTU_417	Bacteria	Firmicutes	Clostridia	Clostridiales	Lachnospiraceae	NA	NA
OTU_419	Bacteria	Firmicutes	Clostridia	Clostridiales	Lachnospiraceae	NA	NA
OTU_420	Bacteria	Firmicutes	Clostridia	Clostridiales	Lachnospiraceae	uncultured	NA
OTU_42	Bacteria	Firmicutes	Clostridia	Clostridiales	Lachnospiraceae	uncultured	unidentified
OTU_425	Bacteria	Firmicutes	Clostridia	Clostridiales	Ruminococcaceae	Ruminococcaceae UCG-014	unidentified
OTU_433	Bacteria	Firmicutes	Clostridia	Clostridiales	Lachnospiraceae	uncultured	NA
OTU_440	Bacteria	Firmicutes	Clostridia	Clostridiales	Ruminococcaceae	[Eubacterium] coprostanoligenes group	NA
OTU_441	Bacteria	Firmicutes	Clostridia	Clostridiales	Family XIII	[Eubacterium] nodatum group	uncultured organism
OTU_450	Bacteria	Firmicutes	Clostridia	Clostridiales	Ruminococcaceae	Ruminococcaceae UCG-013	uncultured bacterium
OTU_452	Bacteria	Firmicutes	Clostridia	Clostridiales	Ruminococcaceae	Ruminococcaceae UCG-010	uncultured bacterium
OTU_45	Bacteria	Firmicutes	Clostridia	Clostridiales	Lachnospiraceae	Roseburia	uncultured bacterium
OTU_458	Bacteria	Firmicutes	Clostridia	Clostridiales	Ruminococcaceae	Anaerotruncus	uncultured bacterium
OTU_465	Bacteria	Firmicutes	Clostridia	Clostridiales	Clostridiales vadinBB60 group	unidentified	unidentified
OTU_469	Bacteria	Firmicutes	Clostridia	Clostridiales	Lachnospiraceae	Lachnospiraceae NK4A136 group	unidentified
OTU_474	Bacteria	Firmicutes	Clostridia	Clostridiales	Lachnospiraceae	NA	NA
OTU_58	Bacteria	Firmicutes	Clostridia	Clostridiales	Peptococcaceae	uncultured	unidentified
OTU_6	Bacteria	Firmicutes	Erysipelotrichia	Erysipelotrichales	Erysipelotrichaceae	Allobaculum	uncultured bacterium
OTU_62	Bacteria	Firmicutes	Clostridia	Clostridiales	Lachnospiraceae	Lachnospiraceae UCG-005	NA
OTU_66	Bacteria	Firmicutes	Clostridia	Clostridiales	Lachnospiraceae	NA	NA
OTU_67	Bacteria	Firmicutes	Clostridia	Clostridiales	Lachnospiraceae	NA	NA
OTU_68	Bacteria	Firmicutes	Clostridia	Clostridiales	Lachnospiraceae	uncultured	Clostridium sp. Clone-33
OTU_76	Bacteria	Firmicutes	Clostridia	Clostridiales	Clostridiales vadinBB60 group	uncultured bacterium	uncultured bacterium
OTU_79	Bacteria	Firmicutes	Clostridia	Clostridiales	Ruminococcaceae	Ruminococcaceae UCG-014	uncultured bacterium
OTU_83	Bacteria	Firmicutes	Clostridia	Clostridiales	Ruminococcaceae	Ruminiclostridium 9	unidentified
OTU_84	Bacteria	Firmicutes	Clostridia	Clostridiales	Lachnospiraceae	Lachnospiraceae NK4A136 group	uncultured bacterium
OTU_91	Bacteria	Firmicutes	Clostridia	Clostridiales	Ruminococcaceae	Ruminococcaceae UCG-014	uncultured rumen bacterium
OTU_110	Bacteria	Firmicutes	Clostridia	Clostridiales	Lachnospiraceae	uncultured	Lachnospiraceae bacterium 6-1
OTU_113	Bacteria	Firmicutes	Clostridia	Clostridiales	Clostridiales vadinBB60 group	uncultured bacterium	uncultured bacterium
OTU_115	Bacteria	Firmicutes	Clostridia	Clostridiales	Lachnospiraceae	Lachnospiraceae NK4A136 group	uncultured Clostridiales bacterium
OTU_119	Bacteria	Firmicutes	Bacilli	Bacillales	Staphylococcaceae	Jeotgalicoccus	uncultured bacterium
OTU_120	Bacteria	Firmicutes	Clostridia	Clostridiales	Ruminococcaceae	Ruminococcaceae UCG-014	NA
OTU_122	Bacteria	Firmicutes	Clostridia	Clostridiales	Ruminococcaceae	Anaerotruncus	uncultured bacterium
OTU_126	Bacteria	Firmicutes	Clostridia	Clostridiales	Lachnospiraceae	Blautia	Lachnospiraceae bacterium 615
OTU_142	Bacteria	Firmicutes	Clostridia	Clostridiales	Clostridiales vadinBB60 group	unidentified	unidentified
OTU_152	Bacteria	Firmicutes	Clostridia	Clostridiales	Lachnospiraceae	Lachnospiraceae FCS020 group	unidentified
OTU_158	Bacteria	Firmicutes	Clostridia	Clostridiales	Ruminococcaceae	Ruminiclostridium 5	uncultured bacterium
OTU_161	Bacteria	Firmicutes	Clostridia	Clostridiales	Ruminococcaceae	Anaerotruncus	uncultured bacterium
OTU_162	Bacteria	Firmicutes	Clostridia	Clostridiales	Lachnospiraceae	Lachnospiraceae UCG-001	uncultured bacterium
OTU_163	Bacteria	Firmicutes	Clostridia	Clostridiales	Lachnospiraceae	NA	NA
OTU_165	Bacteria	Firmicutes	Clostridia	Clostridiales	Ruminococcaceae	Intestinimonas	uncultured bacterium
OTU_166	Bacteria	Firmicutes	Clostridia	Clostridiales	Ruminococcaceae	Ruminococcaceae UCG-014	uncultured bacterium
OTU_169	Bacteria	Firmicutes	Clostridia	Clostridiales	Lachnospiraceae	uncultured	NA
OTU_170	Bacteria	Firmicutes	Clostridia	Clostridiales	Lachnospiraceae	Lachnospiraceae UCG-001	uncultured bacterium
OTU_171	Bacteria	Firmicutes	Clostridia	Clostridiales	Lachnospiraceae	uncultured	Clostridium sp. Clone-33
OTU_178	Bacteria	Firmicutes	Clostridia	Clostridiales	Ruminococcaceae	Ruminococcaceae UCG-013	uncultured organism
OTU_179	Bacteria	Firmicutes	Clostridia	Clostridiales	Lachnospiraceae	uncultured	unidentified
OTU_188	Bacteria	Firmicutes	Clostridia	Clostridiales	Lachnospiraceae	uncultured	uncultured bacterium
OTU_193	Bacteria	Firmicutes	Clostridia	Clostridiales	Lachnospiraceae	NA	NA
OTU_199	Bacteria	Firmicutes	Clostridia	Clostridiales	Ruminococcaceae	Ruminiclostridium 5	uncultured bacterium
OTU_200	Bacteria	Firmicutes	Clostridia	Clostridiales	Lachnospiraceae	Lachnospiraceae NK4A136 group	NA
OTU_203	Bacteria	Firmicutes	Clostridia	Clostridiales	Lachnospiraceae	NA	NA
OTU_213	Bacteria	Firmicutes	Clostridia	Clostridiales	Ruminococcaceae	uncultured	unidentified
OTU_214	Bacteria	Firmicutes	Clostridia	Clostridiales	Lachnospiraceae	NA	NA
OTU_215	Bacteria	Firmicutes	Clostridia	Clostridiales	Lachnospiraceae	Blautia	Lachnospiraceae bacterium 615
OTU_216	Bacteria	Firmicutes	Clostridia	Clostridiales	Ruminococcaceae	Ruminiclostridium	uncultured bacterium
OTU_229	Bacteria	Firmicutes	Erysipelotrichia	Erysipelotrichales	Erysipelotrichaceae	Allobaculum	uncultured bacterium
OTU_233	Bacteria	Firmicutes	Clostridia	Clostridiales	Lachnospiraceae	Coprococcus 1	uncultured bacterium
OTU_234	Bacteria	Firmicutes	Clostridia	Clostridiales	Lachnospiraceae	Lachnospiraceae NK4A136 group	uncultured bacterium
OTU_247	Bacteria	Firmicutes	Clostridia	Clostridiales	Lachnospiraceae	uncultured	uncultured bacterium
OTU_251	Bacteria	Firmicutes	Clostridia	Clostridiales	Lachnospiraceae	Acetatifactor	uncultured bacterium
OTU_260	Bacteria	Firmicutes	Clostridia	Clostridiales	Ruminococcaceae	Anaerotruncus	uncultured bacterium
OTU_261	Bacteria	Firmicutes	Clostridia	Clostridiales	Ruminococcaceae	Ruminiclostridium 5	unidentified
OTU_268	Bacteria	Firmicutes	Clostridia	Clostridiales	Lachnospiraceae	uncultured	unidentified
OTU_270	Bacteria	Firmicutes	Clostridia	Clostridiales	Ruminococcaceae	Ruminococcus 1	unidentified
OTU_272	Bacteria	Firmicutes	Clostridia	Clostridiales	Lachnospiraceae	NA	NA
OTU_274	Bacteria	Firmicutes	Clostridia	Clostridiales	Lachnospiraceae	NA	NA
OTU_278	Bacteria	Firmicutes	Clostridia	Clostridiales	Lachnospiraceae	NA	NA
OTU_279	Bacteria	Firmicutes	Clostridia	Clostridiales	Christensenellaceae	uncultured	unidentified
OTU_280	Bacteria	Firmicutes	Clostridia	Clostridiales	Lachnospiraceae	uncultured	NA
OTU_284	Bacteria	Firmicutes	Clostridia	Clostridiales	Lachnospiraceae	Lachnospiraceae NK4A136 group	unidentified
OTU_287	Bacteria	Firmicutes	Clostridia	Clostridiales	Lachnospiraceae	Lachnospiraceae NK4A136 group	uncultured bacterium
OTU_29	Bacteria	Firmicutes	Clostridia	Clostridiales	Lachnospiraceae	Roseburia	uncultured Clostridiales bacterium
OTU_291	Bacteria	Firmicutes	Clostridia	Clostridiales	Lachnospiraceae	uncultured	Clostridium sp. Clone-17
OTU_298	Bacteria	Firmicutes	Clostridia	Clostridiales	Lachnospiraceae	uncultured	NA
OTU_307	Bacteria	Firmicutes	Bacilli	Lactobacillales	Lactobacillaceae	Lactobacillus	NA
OTU_308	Bacteria	Firmicutes	Clostridia	Clostridiales	Ruminococcaceae	Anaerotruncus	uncultured bacterium
OTU_309	Bacteria	Firmicutes	Clostridia	Clostridiales	NA	NA	NA
OTU_316	Bacteria	Firmicutes	Clostridia	Clostridiales	Clostridiales vadinBB60 group	unidentified	unidentified
OTU_318	Bacteria	Firmicutes	Clostridia	Clostridiales	Lachnospiraceae	Roseburia	unidentified
OTU_319	Bacteria	Firmicutes	Clostridia	Clostridiales	Lachnospiraceae	Roseburia	uncultured bacterium
OTU_320	Bacteria	Firmicutes	Clostridia	Clostridiales	Lachnospiraceae	Tyzzerella	uncultured bacterium
OTU_321	Bacteria	Firmicutes	Clostridia	Clostridiales	Lachnospiraceae	Acetatifactor	uncultured bacterium
OTU_323	Bacteria	Firmicutes	Clostridia	Clostridiales	Lachnospiraceae	Roseburia	NA
OTU_328	Bacteria	Firmicutes	Bacilli	Lactobacillales	Lactobacillaceae	Lactobacillus	Lactobacillus gasseri
OTU_333	Bacteria	Firmicutes	Clostridia	Clostridiales	Lachnospiraceae	Marvinbryantia	uncultured bacterium
OTU_335	Bacteria	Firmicutes	Clostridia	Clostridiales	Lachnospiraceae	NA	NA
OTU_344	Bacteria	Firmicutes	Clostridia	Clostridiales	Lachnospiraceae	uncultured	NA
OTU_349	Bacteria	Firmicutes	Clostridia	Clostridiales	Ruminococcaceae	Ruminococcaceae UCG-014	uncultured Acetivibrio sp.
OTU_35	Bacteria	Firmicutes	Clostridia	Clostridiales	Lachnospiraceae	uncultured	uncultured bacterium
OTU_351	Bacteria	Firmicutes	Clostridia	Clostridiales	Lachnospiraceae	NA	NA
OTU_354	Bacteria	Firmicutes	Clostridia	Clostridiales	Clostridiales vadinBB60 group	uncultured bacterium	uncultured bacterium
OTU_364	Bacteria	Firmicutes	Clostridia	Clostridiales	Lachnospiraceae	Lachnospiraceae UCG-006	NA
OTU_370	Bacteria	Firmicutes	Clostridia	Clostridiales	Ruminococcaceae	Ruminococcaceae UCG-014	uncultured bacterium
OTU_376	Bacteria	Firmicutes	Clostridia	Clostridiales	Clostridiales vadinBB60 group	NA	NA
OTU_377	Bacteria	Firmicutes	Clostridia	Clostridiales	Clostridiales vadinBB60 group	unidentified	unidentified
OTU_381	Bacteria	Firmicutes	Clostridia	Clostridiales	Lachnospiraceae	Roseburia	NA
OTU_387	Bacteria	Firmicutes	Clostridia	Clostridiales	Family XIII	Family XIII AD3011 group	uncultured bacterium
OTU_389	Bacteria	Firmicutes	Clostridia	Clostridiales	Lachnospiraceae	Roseburia	NA
OTU_402	Bacteria	Firmicutes	Clostridia	Clostridiales	Lachnospiraceae	uncultured	NA
OTU_411	Bacteria	Firmicutes	Clostridia	Clostridiales	Lachnospiraceae	Lachnospiraceae UCG-001	NA
OTU_421	Bacteria	Firmicutes	Clostridia	Clostridiales	Clostridiales vadinBB60 group	uncultured bacterium	uncultured bacterium
OTU_43	Bacteria	Firmicutes	Clostridia	Clostridiales	Peptococcaceae	uncultured	uncultured bacterium
OTU_437	Bacteria	Firmicutes	Clostridia	Clostridiales	Lachnospiraceae	Lachnospiraceae NK4A136 group	uncultured Clostridiales bacterium
OTU_442	Bacteria	Firmicutes	Clostridia	Clostridiales	Ruminococcaceae	Ruminococcaceae UCG-010	uncultured bacterium
OTU_449	Bacteria	Firmicutes	Clostridia	Clostridiales	Ruminococcaceae	Ruminococcaceae UCG-014	NA
OTU_451	Bacteria	Firmicutes	Clostridia	Clostridiales	Christensenellaceae	Christensenellaceae R-7 group	uncultured rumen bacterium
OTU_454	Bacteria	Firmicutes	Clostridia	Clostridiales	Family XIII	Family XIII AD3011 group	uncultured bacterium
OTU_461	Bacteria	Firmicutes	Clostridia	Clostridiales	Eubacteriaceae	Anaerofustis	NA
OTU_463	Bacteria	Firmicutes	Clostridia	Clostridiales	Lachnospiraceae	uncultured	NA
OTU_464	Bacteria	Firmicutes	Clostridia	Clostridiales	Lachnospiraceae	Incertae Sedis	uncultured bacterium
OTU_47	Bacteria	Firmicutes	Clostridia	Clostridiales	Lachnospiraceae	Lachnospiraceae NK4A136 group	uncultured Clostridiales bacterium
OTU_478	Bacteria	Firmicutes	Erysipelotrichia	Erysipelotrichales	Erysipelotrichaceae	uncultured	unidentified
OTU_52	Bacteria	Firmicutes	Clostridia	Clostridiales	Lachnospiraceae	Incertae Sedis	uncultured bacterium
OTU_53	Bacteria	Firmicutes	Clostridia	Clostridiales	Lachnospiraceae	NA	NA
OTU_59	Bacteria	Firmicutes	Erysipelotrichia	Erysipelotrichales	Erysipelotrichaceae	Turicibacter	uncultured bacterium
OTU_61	Bacteria	Firmicutes	Clostridia	Clostridiales	Lachnospiraceae	uncultured	Clostridium sp. ASF356
OTU_69	Bacteria	Firmicutes	Clostridia	Clostridiales	Ruminococcaceae	Ruminococcaceae UCG-010	uncultured organism
OTU_71	Bacteria	Firmicutes	Erysipelotrichia	Erysipelotrichales	Erysipelotrichaceae	NA	NA
OTU_72	Bacteria	Firmicutes	Clostridia	Clostridiales	Ruminococcaceae	uncultured	[Clostridium] leptum
OTU_77	Bacteria	Firmicutes	Clostridia	Clostridiales	Lachnospiraceae	uncultured	uncultured bacterium
OTU_86	Bacteria	Firmicutes	Clostridia	Clostridiales	Lachnospiraceae	Lachnospiraceae NK4A136 group	uncultured bacterium
OTU_92	Bacteria	Firmicutes	Clostridia	Clostridiales	Lachnospiraceae	Lachnospiraceae NK4A136 group	uncultured bacterium
OTU_99	Bacteria	Firmicutes	Clostridia	Clostridiales	Clostridiales vadinBB60 group	unidentified	unidentified
OTU_439	Bacteria	Firmicutes	Bacilli	Bacillales	Planococcaceae	Sporosarcina	uncultured bacterium
OTU_293	Bacteria	Firmicutes	Bacilli	Bacillales	Bacillaceae	NA	NA
OTU_101	Bacteria	Firmicutes	Clostridia	Clostridiales	Lachnospiraceae	uncultured	Clostridium sp. ASF356
OTU_111	Bacteria	Firmicutes	Bacilli	Bacillales	Staphylococcaceae	Staphylococcus	Staphylococcus saprophyticus subsp. saprophyticus
OTU_157	Bacteria	Firmicutes	Clostridia	Clostridiales	Ruminococcaceae	Anaerotruncus	uncultured organism
OTU_186	Bacteria	Firmicutes	Clostridia	Clostridiales	Ruminococcaceae	[Eubacterium] coprostanoligenes group	unidentified
OTU_194	Bacteria	Firmicutes	Bacilli	Bacillales	Staphylococcaceae	Staphylococcus	Staphylococcus aureus C0673
OTU_196	Bacteria	Firmicutes	Clostridia	Clostridiales	Clostridiales vadinBB60 group	uncultured bacterium	uncultured bacterium
OTU_197	Bacteria	Firmicutes	Clostridia	Clostridiales	Ruminococcaceae	Ruminiclostridium 5	uncultured bacterium
OTU_202	Bacteria	Firmicutes	Clostridia	Clostridiales	Lachnospiraceae	uncultured	unidentified
OTU_239	Bacteria	Firmicutes	Clostridia	Clostridiales	Lachnospiraceae	Lachnospiraceae NK4A136 group	uncultured bacterium
OTU_240	Bacteria	Firmicutes	Clostridia	Clostridiales	Lachnospiraceae	Lachnospiraceae NK4B4 group	unidentified
OTU_267	Bacteria	Firmicutes	Clostridia	Clostridiales	Ruminococcaceae	Ruminococcaceae UCG-014	unidentified
OTU_269	Bacteria	Firmicutes	Clostridia	Clostridiales	Lachnospiraceae	Lachnospiraceae UCG-010	uncultured bacterium
OTU_276	Bacteria	Firmicutes	Clostridia	Clostridiales	Ruminococcaceae	Ruminiclostridium 9	uncultured Clostridiales bacterium
OTU_283	Bacteria	Firmicutes	Clostridia	Clostridiales	Lachnospiraceae	uncultured	Clostridium sp. Clone-47
OTU_294	Bacteria	Firmicutes	Clostridia	Clostridiales	Lachnospiraceae	Roseburia	uncultured Clostridiales bacterium
OTU_326	Bacteria	Firmicutes	Clostridia	Clostridiales	Lachnospiraceae	uncultured	uncultured bacterium
OTU_339	Bacteria	Firmicutes	Clostridia	Clostridiales	Peptococcaceae	uncultured	unidentified
OTU_340	Bacteria	Firmicutes	Clostridia	Clostridiales	Lachnospiraceae	NA	NA
OTU_341	Bacteria	Firmicutes	Clostridia	Clostridiales	Lachnospiraceae	uncultured	uncultured bacterium
OTU_345	Bacteria	Firmicutes	Clostridia	Clostridiales	Ruminococcaceae	Anaerotruncus	uncultured bacterium
OTU_346	Bacteria	Firmicutes	Clostridia	Clostridiales	Lachnospiraceae	Roseburia	NA
OTU_347	Bacteria	Firmicutes	Clostridia	Clostridiales	Peptococcaceae	uncultured	NA
OTU_356	Bacteria	Firmicutes	Clostridia	Clostridiales	Lachnospiraceae	NA	NA
OTU_359	Bacteria	Firmicutes	Clostridia	Clostridiales	Lachnospiraceae	NA	NA
OTU_362	Bacteria	Firmicutes	Clostridia	Clostridiales	Lachnospiraceae	NA	NA
OTU_380	Bacteria	Firmicutes	Clostridia	Clostridiales	Lachnospiraceae	NA	NA
OTU_383	Bacteria	Firmicutes	Clostridia	Clostridiales	Lachnospiraceae	Acetatifactor	Acetatifactor muris
OTU_392	Bacteria	Firmicutes	Clostridia	Clostridiales	Clostridiales vadinBB60 group	unidentified	unidentified
OTU_393	Bacteria	Firmicutes	Clostridia	Clostridiales	Ruminococcaceae	Ruminococcaceae UCG-014	NA
OTU_394	Bacteria	Firmicutes	Clostridia	Clostridiales	Ruminococcaceae	Ruminiclostridium 5	unidentified
OTU_396	Bacteria	Firmicutes	Clostridia	Clostridiales	Ruminococcaceae	Ruminococcaceae UCG-014	uncultured bacterium
OTU_398	Bacteria	Firmicutes	Erysipelotrichia	Erysipelotrichales	Erysipelotrichaceae	uncultured	unidentified
OTU_399	Bacteria	Firmicutes	Clostridia	Clostridiales	Lachnospiraceae	Lachnospiraceae UCG-006	uncultured organism
OTU_403	Bacteria	Firmicutes	Clostridia	Clostridiales	Lachnospiraceae	NA	NA
OTU_416	Bacteria	Firmicutes	Clostridia	Clostridiales	Clostridiales vadinBB60 group	uncultured bacterium	uncultured bacterium
OTU_436	Bacteria	Firmicutes	Clostridia	Clostridiales	Lachnospiraceae	Lachnospiraceae UCG-006	uncultured bacterium
OTU_443	Bacteria	Firmicutes	Clostridia	Clostridiales	Ruminococcaceae	Ruminococcaceae UCG-014	NA
OTU_444	Bacteria	Firmicutes	Erysipelotrichia	Erysipelotrichales	Erysipelotrichaceae	Turicibacter	uncultured bacterium
OTU_446	Bacteria	Firmicutes	Clostridia	Clostridiales	Lachnospiraceae	Blautia	Lachnospiraceae bacterium 615
OTU_457	Bacteria	Firmicutes	Bacilli	Lactobacillales	Lactobacillaceae	Lactobacillus	NA
OTU_459	Bacteria	Firmicutes	Clostridia	Clostridiales	Ruminococcaceae	Ruminococcaceae UCG-014	NA
OTU_467	Bacteria	Firmicutes	Clostridia	Clostridiales	Ruminococcaceae	Ruminococcaceae UCG-014	uncultured Ruminococcaceae bacterium
OTU_468	Bacteria	Firmicutes	Clostridia	Clostridiales	Clostridiales vadinBB60 group	unidentified	unidentified
OTU_470	Bacteria	Firmicutes	Clostridia	Clostridiales	Lachnospiraceae	Acetitomaculum	uncultured bacterium
OTU_476	Bacteria	Firmicutes	Clostridia	Clostridiales	Lachnospiraceae	Acetatifactor	uncultured bacterium
OTU_480	Bacteria	Firmicutes	Clostridia	Clostridiales	Ruminococcaceae	Anaerotruncus	NA
OTU_97	Bacteria	Firmicutes	Clostridia	Clostridiales	Ruminococcaceae	uncultured	[Clostridium] leptum
OTU_10	Bacteria	Firmicutes	Clostridia	Clostridiales	Lachnospiraceae	Lachnospiraceae NK4A136 group	uncultured Clostridiales bacterium
OTU_107	Bacteria	Firmicutes	Clostridia	Clostridiales	Ruminococcaceae	Ruminococcaceae UCG-014	NA
OTU_112	Bacteria	Firmicutes	Clostridia	Clostridiales	Ruminococcaceae	Ruminococcaceae UCG-014	uncultured Ruminococcaceae bacterium
OTU_116	Bacteria	Firmicutes	Clostridia	Clostridiales	Lachnospiraceae	NA	NA
OTU_117	Bacteria	Firmicutes	Clostridia	Clostridiales	Ruminococcaceae	Ruminiclostridium 9	uncultured bacterium
OTU_118	Bacteria	Firmicutes	Bacilli	Lactobacillales	Lactobacillaceae	Lactobacillus	Lactobacillus faecis
OTU_123	Bacteria	Firmicutes	Clostridia	Clostridiales	Lachnospiraceae	Roseburia	uncultured bacterium
OTU_125	Bacteria	Firmicutes	Clostridia	Clostridiales	Lachnospiraceae	uncultured	uncultured bacterium
OTU_127	Bacteria	Firmicutes	Clostridia	Clostridiales	Lachnospiraceae	Lachnoclostridium	uncultured Clostridiales bacterium
OTU_128	Bacteria	Firmicutes	Clostridia	Clostridiales	Lachnospiraceae	uncultured	Clostridium sp. Clone-17
OTU_130	Bacteria	Firmicutes	Clostridia	Clostridiales	Clostridiales vadinBB60 group	unidentified	unidentified
OTU_135	Bacteria	Firmicutes	Clostridia	Clostridiales	Ruminococcaceae	Ruminococcaceae UCG-014	uncultured bacterium
OTU_136	Bacteria	Firmicutes	Clostridia	Clostridiales	Lachnospiraceae	Lachnospiraceae UCG-006	NA
OTU_137	Bacteria	Firmicutes	Clostridia	Clostridiales	Family XIII	[Eubacterium] nodatum group	uncultured organism
OTU_138	Bacteria	Firmicutes	Clostridia	Clostridiales	Ruminococcaceae	uncultured	unidentified
OTU_139	Bacteria	Firmicutes	Clostridia	Clostridiales	Lachnospiraceae	Coprococcus 1	uncultured bacterium
OTU_141	Bacteria	Firmicutes	Clostridia	Clostridiales	Lachnospiraceae	Lachnospiraceae NK4A136 group	uncultured bacterium
OTU_143	Bacteria	Firmicutes	Clostridia	Clostridiales	Lachnospiraceae	uncultured	NA
OTU_145	Bacteria	Firmicutes	Clostridia	Clostridiales	Lachnospiraceae	Lachnospiraceae NK4A136 group	uncultured bacterium
OTU_146	Bacteria	Firmicutes	Clostridia	Clostridiales	Lachnospiraceae	uncultured	uncultured bacterium
OTU_147	Bacteria	Firmicutes	Clostridia	Clostridiales	Ruminococcaceae	Anaerotruncus	unidentified
OTU_150	Bacteria	Firmicutes	Clostridia	Clostridiales	Lachnospiraceae	uncultured	NA
OTU_151	Bacteria	Firmicutes	Clostridia	Clostridiales	Lachnospiraceae	NA	NA
OTU_153	Bacteria	Firmicutes	Clostridia	Clostridiales	Lachnospiraceae	Roseburia	uncultured Clostridiales bacterium
OTU_154	Bacteria	Firmicutes	Clostridia	Clostridiales	Ruminococcaceae	Ruminococcaceae UCG-014	NA
OTU_155	Bacteria	Firmicutes	Clostridia	Clostridiales	Lachnospiraceae	NA	NA
OTU_156	Bacteria	Firmicutes	Clostridia	Clostridiales	Ruminococcaceae	Ruminiclostridium 6	uncultured bacterium
OTU_164	Bacteria	Firmicutes	Clostridia	Clostridiales	Lachnospiraceae	Lachnoclostridium	unidentified
OTU_167	Bacteria	Firmicutes	Clostridia	Clostridiales	Lachnospiraceae	Lachnospiraceae NK4A136 group	uncultured bacterium
OTU_168	Bacteria	Firmicutes	Clostridia	Clostridiales	Ruminococcaceae	Ruminococcaceae UCG-014	uncultured bacterium
OTU_174	Bacteria	Firmicutes	Clostridia	Clostridiales	Lachnospiraceae	NA	NA
OTU_177	Bacteria	Firmicutes	Clostridia	Clostridiales	Ruminococcaceae	Ruminococcaceae UCG-014	unidentified
OTU_181	Bacteria	Firmicutes	Clostridia	Clostridiales	Lachnospiraceae	Incertae Sedis	uncultured bacterium
OTU_184	Bacteria	Firmicutes	Clostridia	Clostridiales	Lachnospiraceae	NA	NA
OTU_185	Bacteria	Firmicutes	Clostridia	Clostridiales	Lachnospiraceae	uncultured	uncultured bacterium
OTU_192	Bacteria	Firmicutes	Clostridia	Clostridiales	Clostridiales vadinBB60 group	uncultured bacterium	uncultured bacterium
OTU_195	Bacteria	Firmicutes	Clostridia	Clostridiales	Lachnospiraceae	Lachnospiraceae NK4A136 group	uncultured bacterium
OTU_198	Bacteria	Firmicutes	Clostridia	Clostridiales	Lachnospiraceae	NA	NA
OTU_207	Bacteria	Firmicutes	Clostridia	Clostridiales	Lachnospiraceae	NA	NA
OTU_208	Bacteria	Firmicutes	Clostridia	Clostridiales	Ruminococcaceae	Anaerotruncus	uncultured bacterium
OTU_22	Bacteria	Firmicutes	Bacilli	Lactobacillales	Lactobacillaceae	Lactobacillus	Lactobacillus gasseri
OTU_221	Bacteria	Firmicutes	Clostridia	Clostridiales	Lachnospiraceae	Lachnoclostridium	NA
OTU_224	Bacteria	Firmicutes	Clostridia	Clostridiales	Lachnospiraceae	NA	NA
OTU_226	Bacteria	Firmicutes	Clostridia	Clostridiales	Ruminococcaceae	NA	NA
OTU_231	Bacteria	Firmicutes	Clostridia	Clostridiales	Ruminococcaceae	Ruminococcaceae NK4A214 group	uncultured bacterium
OTU_236	Bacteria	Firmicutes	Clostridia	Clostridiales	Clostridiales vadinBB60 group	uncultured bacterium	uncultured bacterium
OTU_238	Bacteria	Firmicutes	Clostridia	Clostridiales	Lachnospiraceae	Lachnospiraceae UCG-006	uncultured bacterium
OTU_244	Bacteria	Firmicutes	Clostridia	Clostridiales	Ruminococcaceae	uncultured	uncultured bacterium
OTU_245	Bacteria	Firmicutes	Clostridia	Clostridiales	Clostridiales vadinBB60 group	unidentified	unidentified
OTU_246	Bacteria	Firmicutes	Clostridia	Clostridiales	Ruminococcaceae	Ruminococcaceae UCG-014	NA
OTU_248	Bacteria	Firmicutes	Clostridia	Clostridiales	Peptococcaceae	uncultured	uncultured bacterium
OTU_249	Bacteria	Firmicutes	Clostridia	Clostridiales	Ruminococcaceae	[Eubacterium] coprostanoligenes group	uncultured organism
OTU_255	Bacteria	Firmicutes	Clostridia	Clostridiales	Lachnospiraceae	Marvinbryantia	uncultured bacterium
OTU_26	Bacteria	Firmicutes	Clostridia	Clostridiales	Lachnospiraceae	uncultured	uncultured bacterium
OTU_262	Bacteria	Firmicutes	Clostridia	Clostridiales	Ruminococcaceae	Ruminiclostridium 5	NA
OTU_27	Bacteria	Firmicutes	Clostridia	Clostridiales	Ruminococcaceae	Ruminococcus 1	uncultured bacterium
OTU_275	Bacteria	Firmicutes	Clostridia	Clostridiales	Ruminococcaceae	Ruminococcaceae UCG-014	unidentified
OTU_281	Bacteria	Firmicutes	Clostridia	Clostridiales	Ruminococcaceae	Ruminiclostridium 9	bacterium enrichment culture clone M244
OTU_286	Bacteria	Firmicutes	Clostridia	Clostridiales	Lachnospiraceae	Lachnoclostridium	[Clostridium] scindens
OTU_290	Bacteria	Firmicutes	Bacilli	Lactobacillales	Aerococcaceae	Facklamia	uncultured bacterium
OTU_292	Bacteria	Firmicutes	Clostridia	Clostridiales	Lachnospiraceae	uncultured	NA
OTU_300	Bacteria	Firmicutes	Clostridia	Clostridiales	Ruminococcaceae	NA	NA
OTU_302	Bacteria	Firmicutes	Clostridia	Clostridiales	Lachnospiraceae	uncultured	uncultured bacterium
OTU_304	Bacteria	Firmicutes	Clostridia	Clostridiales	Ruminococcaceae	Ruminococcaceae UCG-014	NA
OTU_31	Bacteria	Firmicutes	Clostridia	Clostridiales	Lachnospiraceae	uncultured	uncultured bacterium
OTU_310	Bacteria	Firmicutes	Clostridia	Clostridiales	Clostridiales vadinBB60 group	uncultured bacterium	uncultured bacterium
OTU_313	Bacteria	Firmicutes	Clostridia	Clostridiales	Ruminococcaceae	Ruminococcaceae UCG-014	uncultured organism
OTU_32	Bacteria	Firmicutes	Clostridia	Clostridiales	Lachnospiraceae	NA	NA
OTU_322	Bacteria	Firmicutes	Clostridia	Clostridiales	Lachnospiraceae	uncultured	Clostridium sp. ASF356
OTU_325	Bacteria	Firmicutes	Clostridia	Clostridiales	Ruminococcaceae	Intestinimonas	NA
OTU_330	Bacteria	Firmicutes	Clostridia	Clostridiales	Lachnospiraceae	NA	NA
OTU_334	Bacteria	Firmicutes	Clostridia	Clostridiales	Lachnospiraceae	NA	NA
OTU_336	Bacteria	Firmicutes	Clostridia	Clostridiales	Clostridiales vadinBB60 group	uncultured bacterium	uncultured bacterium
OTU_337	Bacteria	Firmicutes	Clostridia	Clostridiales	Ruminococcaceae	uncultured	uncultured bacterium
OTU_342	Bacteria	Firmicutes	Clostridia	Clostridiales	Lachnospiraceae	NA	NA
OTU_350	Bacteria	Firmicutes	Clostridia	Clostridiales	Lachnospiraceae	Coprococcus 1	unidentified
OTU_352	Bacteria	Firmicutes	Clostridia	Clostridiales	Clostridiales vadinBB60 group	uncultured bacterium	uncultured bacterium
OTU_357	Bacteria	Firmicutes	Clostridia	Clostridiales	Clostridiaceae 1	Clostridium sensu stricto 1	uncultured bacterium
OTU_374	Bacteria	Firmicutes	Clostridia	Clostridiales	Ruminococcaceae	Ruminococcaceae UCG-014	uncultured bacterium
OTU_378	Bacteria	Firmicutes	Clostridia	Clostridiales	Ruminococcaceae	Intestinimonas	uncultured organism
OTU_384	Bacteria	Firmicutes	Clostridia	Clostridiales	Ruminococcaceae	Anaerotruncus	uncultured bacterium
OTU_388	Bacteria	Firmicutes	Erysipelotrichia	Erysipelotrichales	Erysipelotrichaceae	uncultured	unidentified
OTU_391	Bacteria	Firmicutes	Clostridia	Clostridiales	Ruminococcaceae	Ruminococcaceae UCG-014	NA
OTU_397	Bacteria	Firmicutes	Clostridia	Clostridiales	Ruminococcaceae	Ruminococcaceae UCG-014	NA
OTU_401	Bacteria	Firmicutes	Clostridia	Clostridiales	Lachnospiraceae	NA	NA
OTU_40	Bacteria	Firmicutes	Clostridia	Clostridiales	Lachnospiraceae	NA	NA
OTU_404	Bacteria	Firmicutes	Clostridia	Clostridiales	Clostridiales vadinBB60 group	unidentified	unidentified
OTU_406	Bacteria	Firmicutes	Clostridia	Clostridiales	Clostridiaceae 1	Clostridium sensu stricto 3	Clostridium intestinale URNW
OTU_409	Bacteria	Firmicutes	Clostridia	Clostridiales	Ruminococcaceae	Intestinimonas	uncultured bacterium
OTU_414	Bacteria	Firmicutes	Clostridia	Clostridiales	Lachnospiraceae	Lachnoclostridium	uncultured Clostridiales bacterium
OTU_415	Bacteria	Firmicutes	Clostridia	Clostridiales	Ruminococcaceae	Ruminococcaceae UCG-010	uncultured bacterium
OTU_418	Bacteria	Firmicutes	Clostridia	Clostridiales	Ruminococcaceae	Ruminococcaceae UCG-014	NA
OTU_426	Bacteria	Firmicutes	Clostridia	Clostridiales	Ruminococcaceae	Ruminococcaceae UCG-014	NA
OTU_429	Bacteria	Firmicutes	Clostridia	Clostridiales	Lachnospiraceae	Coprococcus 1	uncultured bacterium
OTU_431	Bacteria	Firmicutes	Clostridia	Clostridiales	Lachnospiraceae	[Eubacterium] ventriosum group	uncultured Clostridiales bacterium
OTU_432	Bacteria	Firmicutes	Clostridia	Clostridiales	Lachnospiraceae	Marvinbryantia	uncultured bacterium
OTU_434	Bacteria	Firmicutes	Clostridia	Clostridiales	Lachnospiraceae	Lachnospiraceae UCG-001	uncultured Clostridiales bacterium
OTU_438	Bacteria	Firmicutes	Clostridia	Clostridiales	Ruminococcaceae	Ruminococcaceae UCG-014	NA
OTU_44	Bacteria	Firmicutes	Clostridia	Clostridiales	Lachnospiraceae	Lachnospiraceae UCG-008	uncultured Clostridiales bacterium
OTU_445	Bacteria	Firmicutes	Clostridia	Clostridiales	Lachnospiraceae	NA	NA
OTU_453	Bacteria	Firmicutes	Clostridia	Clostridiales	Lachnospiraceae	NA	NA
OTU_456	Bacteria	Firmicutes	Clostridia	Clostridiales	Clostridiaceae 1	Clostridium sensu stricto 1	uncultured bacterium
OTU_471	Bacteria	Firmicutes	Clostridia	Clostridiales	Ruminococcaceae	Ruminococcaceae UCG-014	uncultured bacterium
OTU_472	Bacteria	Firmicutes	Clostridia	Clostridiales	Lachnospiraceae	Tyzzerella	uncultured bacterium
OTU_473	Bacteria	Firmicutes	Clostridia	Clostridiales	Ruminococcaceae	Ruminococcaceae UCG-014	uncultured bacterium
OTU_475	Bacteria	Firmicutes	Clostridia	Clostridiales	Ruminococcaceae	uncultured	[Clostridium] leptum
OTU_479	Bacteria	Firmicutes	Clostridia	Clostridiales	Lachnospiraceae	Lachnoclostridium	NA
OTU_50	Bacteria	Firmicutes	Clostridia	Clostridiales	Lachnospiraceae	uncultured	uncultured bacterium
OTU_55	Bacteria	Firmicutes	Clostridia	Clostridiales	Clostridiales vadinBB60 group	unidentified	unidentified
OTU_56	Bacteria	Firmicutes	Bacilli	Bacillales	Staphylococcaceae	Staphylococcus	NA
OTU_60	Bacteria	Firmicutes	Clostridia	Clostridiales	Lachnospiraceae	Lachnospiraceae NK4A136 group	unidentified
OTU_64	Bacteria	Firmicutes	Clostridia	Clostridiales	Lachnospiraceae	Lachnospiraceae NK4A136 group	unidentified
OTU_70	Bacteria	Firmicutes	Clostridia	Clostridiales	Ruminococcaceae	[Eubacterium] coprostanoligenes group	uncultured bacterium
OTU_73	Bacteria	Firmicutes	Clostridia	Clostridiales	Ruminococcaceae	Ruminiclostridium 5	uncultured bacterium
OTU_75	Bacteria	Firmicutes	Clostridia	Clostridiales	Lachnospiraceae	Lachnospiraceae NK4A136 group	NA
OTU_78	Bacteria	Firmicutes	Erysipelotrichia	Erysipelotrichales	Erysipelotrichaceae	Allobaculum	uncultured bacterium
OTU_8	Bacteria	Firmicutes	Erysipelotrichia	Erysipelotrichales	Erysipelotrichaceae	Turicibacter	uncultured bacterium
OTU_81	Bacteria	Firmicutes	Clostridia	Clostridiales	Lachnospiraceae	uncultured bacterium	uncultured bacterium
OTU_82	Bacteria	Firmicutes	Clostridia	Clostridiales	Lachnospiraceae	NA	NA
OTU_88	Bacteria	Firmicutes	Clostridia	Clostridiales	Ruminococcaceae	Ruminococcaceae UCG-013	uncultured bacterium
OTU_94	Bacteria	Firmicutes	Clostridia	Clostridiales	Lachnospiraceae	NA	NA
OTU_95	Bacteria	Firmicutes	Clostridia	Clostridiales	Ruminococcaceae	Ruminococcaceae UCG-014	unidentified
OTU_98	Bacteria	Firmicutes	Clostridia	Clostridiales	Ruminococcaceae	Anaerotruncus	Anaerotruncus sp. G3(2012)
OTU_289	Bacteria	Firmicutes	Clostridia	Clostridiales	Ruminococcaceae	NA	NA
OTU_462	Bacteria	Firmicutes	Clostridia	Clostridiales	Ruminococcaceae	Ruminococcaceae UCG-005	unidentified
OTU_204	Bacteria	Firmicutes	Clostridia	Clostridiales	Ruminococcaceae	Ruminococcaceae UCG-005	NA
OTU_63	Bacteria	Firmicutes	Clostridia	Clostridiales	Ruminococcaceae	Ruminococcaceae UCG-005	NA
OTU_159	Bacteria	Firmicutes	Clostridia	Clostridiales	Lachnospiraceae	Lachnospiraceae NK4A136 group	uncultured bacterium
OTU_372	Bacteria	Firmicutes	Clostridia	Clostridiales	Lachnospiraceae	Lachnospiraceae NK4A136 group	NA
OTU_466	Bacteria	Firmicutes	Bacilli	Bacillales	Planococcaceae	Sporosarcina	uncultured bacterium
OTU_48	Bacteria	Firmicutes	Clostridia	Clostridiales	Lachnospiraceae	uncultured	uncultured Clostridiales bacterium
OTU_132	Bacteria	Firmicutes	Clostridia	Clostridiales	Lachnospiraceae	[Eubacterium] ventriosum group	uncultured Clostridiales bacterium
OTU_33	Bacteria	Proteobacteria	Betaproteobacteria	Burkholderiales	Alcaligenaceae	Parasutterella	uncultured organism
OTU_288	Bacteria	Proteobacteria	Alphaproteobacteria	Rickettsiales	Mitochondria	Oryza meyeriana	Oryza meyeriana
OTU_363	Bacteria	Proteobacteria	Betaproteobacteria	Burkholderiales	Alcaligenaceae	Parasutterella	uncultured organism
OTU_108	Bacteria	Tenericutes	Mollicutes	Mollicutes RF9	uncultured bacterium	uncultured bacterium	uncultured bacterium
OTU_230	Bacteria	Tenericutes	Mollicutes	Mollicutes RF9	uncultured Firmicutes bacterium	uncultured Firmicutes bacterium	uncultured Firmicutes bacterium
OTU_25	Bacteria	Tenericutes	Mollicutes	Anaeroplasmatales	Anaeroplasmataceae	Anaeroplasma	uncultured organism
OTU_422	Bacteria	Tenericutes	Mollicutes	Mollicutes RF9	uncultured bacterium	uncultured bacterium	uncultured bacterium
OTU_228	Bacteria	Tenericutes	Mollicutes	Mollicutes RF9	uncultured Lachnospiraceae bacterium	uncultured Lachnospiraceae bacterium	uncultured Lachnospiraceae bacterium
OTU_282	Bacteria	Tenericutes	Mollicutes	Anaeroplasmatales	Anaeroplasmataceae	Anaeroplasma	uncultured organism
OTU_332	Bacteria	Tenericutes	Mollicutes	Mollicutes RF9	NA	NA	NA
OTU_225	Bacteria	Tenericutes	Mollicutes	Anaeroplasmatales	Anaeroplasmataceae	Anaeroplasma	uncultured organism
OTU_447	Bacteria	Tenericutes	Mollicutes	Mollicutes RF9	NA	NA	NA
OTU_405	Bacteria	Tenericutes	Mollicutes	Mollicutes RF9	uncultured bacterium	uncultured bacterium	uncultured bacterium
OTU_20	Bacteria	Verrucomicrobia	Verrucomicrobiae	Verrucomicrobiales	Verrucomicrobiaceae	Akkermansia	uncultured organism
OTU_256	Bacteria	Verrucomicrobia	Verrucomicrobiae	Verrucomicrobiales	Verrucomicrobiaceae	Akkermansia	uncultured organism
